# Supplementary material for: Discovery and functional interrogation of SARS-CoV-2 RNA-host protein interactions
Source: Cell. 2021 Apr 29;184(9):2394–2411.e16. doi: 10.1016/j.cell.2021.03.012 (PMC7951565; doi:10.1016/j.cell.2021.03.012)
Supplement: Table S4. CRISPR mini-pool designs, related to Figures 5, 6, and 7 — SARS-CoV-2 interactome CRISPR mini-pool design and mitochondrial CRISPR mini-pool design. Includes target genes, controls, and cross-species compatibility of each sgRNA. [file mmc4.csv]

gene	seq	source	rank	pool	id
A1CF	GCAGATAAAACCAAAAACCG	conserved	2	chirp-expanded	A1CF_2
A1CF	TAATCGGCAGTTGTCCACAC	conserved	3	chirp-expanded	A1CF_3
A1CF	GAATTCAACAATATCAAACC	conserved	5	chirp-expanded	A1CF_5
A1CF	GGATATAGCTTGGTCCAGGT	conserved	8	chirp-expanded	A1CF_8
A1CF	TGCTAGGGTGACTTCAATGG	conserved	10	chirp-expanded	A1CF_10
A1CF	ACAGGAAGAATTCAGTTATG	conserved	11	chirp-expanded	A1CF_11
AARS1	TTGGTGCTGAGGATGCCGAT	human	1	chirp-expanded	AARS1_1
AARS1	GCAGTGAGATCCACTACGAC	human	2	chirp-expanded	AARS1_2
AARS1	TGTGTAGCACATACCCTCCT	human	3	chirp-expanded	AARS1_3
AARS1	GAAACCCATAGGTGTCATAG	human	4	chirp-expanded	AARS1_4
AARS1	CAACATACCATAGCTACCAC	human	5	chirp-expanded	AARS1_5
AARS1	CATAATGACCTGGACGATGT	human	6	chirp-expanded	AARS1_6
AASDHPPT	AGTGCGATCGATTCAGCCCG	conserved	1	chirp-expanded	AASDHPPT_1
AASDHPPT	AAATCCTAGTCCAACACCAA	conserved	2	chirp-expanded	AASDHPPT_2
AASDHPPT	CAGAGAAATTGAATATCCCT	conserved	6	chirp-expanded	AASDHPPT_6
AASDHPPT	CCGGGACGCTAAGGCAGCCA	conserved	7	chirp-expanded	AASDHPPT_7
AASDHPPT	TTCATAATATGAAAGAATTC	conserved	9	chirp-expanded	AASDHPPT_9
AASDHPPT	CTGCCAGCAGCCATTCGGCT	conserved	10	chirp-expanded	AASDHPPT_10
AASS	TCATAGAGGAGTACGGGTAG	conserved	4	chirp-expanded	AASS_4
AASS	AAGACCTCAGAAAAGTGTAT	conserved	5	chirp-expanded	AASS_5
AASS	TTTATCAGGTAATGTACCGT	conserved	6	chirp-expanded	AASS_6
AASS	ACAAGAGGGTGCAATACATA	conserved	7	chirp-expanded	AASS_7
AASS	TTGGCATGGCTCATAACTAC	conserved	10	chirp-expanded	AASS_10
AASS	TGAGCTACCTTGTGAATATG	conserved	11	chirp-expanded	AASS_11
ABAT	TGCAATTACGAAGAGAGCCG	conserved	4	chirp-expanded	ABAT_4
ABAT	GCATTACCTCTTCCAGACAG	conserved	6	chirp-expanded	ABAT_6
ABAT	CTGATGAAGACGGAAGTCCC	conserved	7	chirp-expanded	ABAT_7
ABAT	CAACAGCCTCAAAATGCGGT	conserved	8	chirp-expanded	ABAT_8
ABAT	CAGCTTCCGAAAGAAGTCAT	conserved	11	chirp-expanded	ABAT_11
ABAT	CATCAACCAGGTAATTGCCT	conserved	13	chirp-expanded	ABAT_13
ABCE1	CCAAAACTTCACCTGGACGA	conserved	1	chirp-expanded	ABCE1_1
ABCE1	TTGACATCTAGGTAACTAGA	conserved	2	chirp-expanded	ABCE1_2
ABCE1	CAATTGATAAGGCGCCAAAG	conserved	3	chirp-expanded	ABCE1_3
ABCE1	AGTTGTCCTGTAGTTCGAAT	conserved	5	chirp-expanded	ABCE1_5
ABCE1	AGGCATAGTGACAACTCCAT	conserved	7	chirp-expanded	ABCE1_7
ABCE1	ATATGTTGTGTTGCCAGGAA	conserved	8	chirp-expanded	ABCE1_8
ABCF1	GCAACACATCAATGTTGGGA	conserved	1	chirp-expanded	ABCF1_1
ABCF1	GATGGAGTATGAGCGCCAAG	conserved	4	chirp-expanded	ABCF1_4
ABCF1	CAGCTGCAGAGGCCAAAGCA	conserved	5	chirp-expanded	ABCF1_5
ABCF1	TGTAATTGCCCCTATAGTAG	conserved	6	chirp-expanded	ABCF1_6
ABCF1	GAAGTCAAAAGGGAAGGCTA	conserved	7	chirp-expanded	ABCF1_7
ABCF1	AAGTTCAGCATCTCCGCTCA	conserved	8	chirp-expanded	ABCF1_8
ABHD10	AGGTCACGCCTGCATAAGGT	conserved	2	chirp-expanded	ABHD10_2
ABHD10	TCATATAAGAAAGATAGCCA	conserved	3	chirp-expanded	ABHD10_3
ABHD10	TCTTATAAGCCAGGTTTGGA	conserved	5	chirp-expanded	ABHD10_5
ABHD10	TACCTCAGCGGGCGCCACGG	conserved	7	chirp-expanded	ABHD10_7
ABHD10	ACTCAGAGGAAAGCACACTG	conserved	8	chirp-expanded	ABHD10_8
ABHD10	GTTTAATCAGCTTCCTGTTG	conserved	9	chirp-expanded	ABHD10_9
ACAA2	TGTGTCAGAAATGTGCGTTT	conserved	3	chirp-expanded	ACAA2_3
ACAA2	TCACAGCAGAGATGGAAAGC	conserved	7	chirp-expanded	ACAA2_7
ACAA2	TCAGCATGTCCAGCTCCCCA	conserved	8	chirp-expanded	ACAA2_8
ACAA2	ACTGCAGGGAATGCATCGGT	conserved	9	chirp-expanded	ACAA2_9
ACAA2	TTTCTGTAACTGTTCCAGGG	conserved	12	chirp-expanded	ACAA2_12
ACAA2	AAGTTTCTGTAACTGTTCCA	conserved	13	chirp-expanded	ACAA2_13
ACAD10	GATAACCAGACCTCCCCTTG	conserved	3	chirp-expanded	ACAD10_3
ACAD10	AGGTAGAAAGTTCCCAGTCA	conserved	5	chirp-expanded	ACAD10_5
ACAD10	AGAGAGAAAAATGAGTCCAC	conserved	6	chirp-expanded	ACAD10_6
ACAD10	GGATCTGTAAGCCAGACCCT	conserved	7	chirp-expanded	ACAD10_7
ACAD10	AAGGAATTAGAAGCTCTCTT	conserved	10	chirp-expanded	ACAD10_10
ACAD10	CTGTCAGAGAGCTGTATCAC	conserved	18	chirp-expanded	ACAD10_18
ACAT2	CAGATGAGTTTCCTCGCCAT	conserved	3	chirp-expanded	ACAT2_3
ACAT2	CCTGTTAGACAAGCCAGTGT	conserved	4	chirp-expanded	ACAT2_4
ACAT2	TCTAACCTGAAGCATTGGCT	conserved	5	chirp-expanded	ACAT2_5
ACAT2	ACTGACAGTATACTCTGTGA	conserved	6	chirp-expanded	ACAT2_6
ACAT2	CAGAGTATACTGTCAGTCAG	conserved	10	chirp-expanded	ACAT2_10
ACAT2	TCTATGTTGCTCCCATGGCG	conserved	11	chirp-expanded	ACAT2_11
ACBD3	ATGCAGCCCAACAGTATCCA	conserved	2	chirp-expanded	ACBD3_2
ACBD3	ACATCAAAGAATCCAACCTC	conserved	3	chirp-expanded	ACBD3_3
ACBD3	TGCGTCCCACAAAATAGAGA	conserved	5	chirp-expanded	ACBD3_5
ACBD3	CATGTCTAAAGAGGATGCCA	conserved	10	chirp-expanded	ACBD3_10
ACBD3	AGAAGAGGAAAGGCTTCGAC	conserved	11	chirp-expanded	ACBD3_11
ACBD3	TAATCCAGACACTTGTCCTG	conserved	12	chirp-expanded	ACBD3_12
ACIN1	TGAGGGACAAAAATCTAGGG	conserved	1	chirp-expanded	ACIN1_1
ACIN1	CCATCTTGGGTCTACCACGA	conserved	2	chirp-expanded	ACIN1_2
ACIN1	CCTGGTCAAGCGGCTCAAAG	conserved	3	chirp-expanded	ACIN1_3
ACIN1	ATCTTCAGTCAGTCGAGGAG	conserved	6	chirp-expanded	ACIN1_6
ACIN1	GGACGAGATGATCCATCCTG	conserved	7	chirp-expanded	ACIN1_7
ACIN1	AGGTTACAGCCTGAGCGGGT	conserved	8	chirp-expanded	ACIN1_8
ACLY	GACCAGCTGATCAAACGTCG	conserved	2	chirp-expanded	ACLY_2
ACLY	AGAGCAATTCGAGATTACCA	conserved	4	chirp-expanded	ACLY_4
ACLY	AAGGGGATTGATCTCGAGGT	conserved	5	chirp-expanded	ACLY_5
ACLY	TCACGTGAAAGGGTAGACCA	conserved	6	chirp-expanded	ACLY_6
ACLY	GCCAGCGGGAGCACATCGGT	conserved	7	chirp-expanded	ACLY_7
ACLY	CCACGTCCACACCCCCCTCG	conserved	8	chirp-expanded	ACLY_8
ACP1	ACCCAGACACACAAACAGCA	conserved	4	chirp-expanded	ACP1_4
ACP1	GTATGGATGAAAGCAATCTG	conserved	7	chirp-expanded	ACP1_7
ACP1	CCTGAAAACTGCTTCTGCAA	conserved	8	chirp-expanded	ACP1_8
ACP1	TCCGTGCTGTTTGTGTGTCT	conserved	16	chirp-expanded	ACP1_16
ACP1	CTGAAAACTGCTTCTGCAAT	conserved	21	chirp-expanded	ACP1_21
ACP1	ACACACAAACAGCACGGACT	conserved	23	chirp-expanded	ACP1_23
ACSL4	TCCCAAACTTGGATACAGCA	conserved	1	chirp-expanded	ACSL4_1
ACSL4	ACCACTAGTATACATAACAA	conserved	2	chirp-expanded	ACSL4_2
ACSL4	ACCTGGTCAGAGAGTGTAAG	conserved	4	chirp-expanded	ACSL4_4
ACSL4	TTCAACACTGGTAATCAGAT	conserved	6	chirp-expanded	ACSL4_6
ACSL4	AAGTGTGTGACAGAGCGATA	conserved	10	chirp-expanded	ACSL4_10
ACSL4	CGGAACAGCAGCCATAAGTG	conserved	12	chirp-expanded	ACSL4_12
ACTA1	GGGTCAGAAAGATTCCTACG	conserved	3	chirp-expanded	ACTA1_3
ACTA1	GGACGGGAACACGGCCCTAG	conserved	4	chirp-expanded	ACTA1_4
ACTA1	CGCGCGCACAGGCATCGTGC	conserved	6	chirp-expanded	ACTA1_6
ACTA1	CAACGTGCCCGCCATGTACG	conserved	7	chirp-expanded	ACTA1_7
ACTA1	CCGCGCACCTGTGGTCACGA	conserved	9	chirp-expanded	ACTA1_9
ACTA1	GGTGAAAGCCGGCTTCGCCG	conserved	10	chirp-expanded	ACTA1_10
ACTC1	TCTTCATGAGGTAGTCAGTG	conserved	2	chirp-expanded	ACTC1_2
ACTC1	CGATGGACGGGAAGACAGCG	conserved	4	chirp-expanded	ACTC1_4
ACTC1	CAGTTCATAGCTCTTCTCCA	conserved	7	chirp-expanded	ACTC1_7
ACTC1	GTTGGCCTTGGGGTTCAGCG	conserved	9	chirp-expanded	ACTC1_9
ACTC1	GGGAAGTTTACCTGGTGCCG	conserved	10	chirp-expanded	ACTC1_10
ACTC1	CAATGTCCCTGCCATGTACG	conserved	12	chirp-expanded	ACTC1_12
ACTG1	GAGAGAAGATGACTCAGGTG	conserved	5	chirp-expanded	ACTG1_5
ACTG1	AGAGTCCATGACAATGCCAG	conserved	6	chirp-expanded	ACTG1_6
ACTG1	CAACAGAGAGAAGATGACTC	conserved	9	chirp-expanded	ACTG1_9
ACTG1	GTTTGAGACCTTCAACACCC	conserved	10	chirp-expanded	ACTG1_10
ACTG1	CAACACCCCGGCCATGTACG	conserved	13	chirp-expanded	ACTG1_13
ACTG1	GACGAGGCCCAGAGCAAGCG	conserved	20	chirp-expanded	ACTG1_20
ACTN1	TGGTGCCCGCCATATTGACG	conserved	1	chirp-expanded	ACTN1_1
ACTN1	GCAGGGCCTTGATCTCCGAG	conserved	2	chirp-expanded	ACTN1_2
ACTN1	GGCCCTAACTCAGAAGCGAA	conserved	3	chirp-expanded	ACTN1_3
ACTN1	CAAGATCTCCAACGTCAACA	conserved	4	chirp-expanded	ACTN1_4
ACTN1	CAGGACATCAACAATGCCTG	conserved	7	chirp-expanded	ACTN1_7
ACTN1	GCTAGACACGTAAGTCATGA	conserved	8	chirp-expanded	ACTN1_8
ACTN3	CAGTGAGCTGGACTACCACG	human	1	chirp-expanded	ACTN3_1
ACTN3	GAGGTAGGTCTACCTACCCC	human	2	chirp-expanded	ACTN3_2
ACTN3	GCAGTTTGGCGTAGTCGATG	human	3	chirp-expanded	ACTN3_3
ACTN3	TGCAACTGGAGTTTGCCCGG	human	4	chirp-expanded	ACTN3_4
ACTN3	CCATGGCTGGAGAACCGTGT	human	5	chirp-expanded	ACTN3_5
ACTN3	GTGCAACTCACACCTGCGCA	human	6	chirp-expanded	ACTN3_6
ACTN4	CGTCAAGCTGGTCTCCATCG	conserved	2	chirp-expanded	ACTN4_2
ACTN4	ACTCCCACAATGTCAACACC	conserved	4	chirp-expanded	ACTN4_4
ACTN4	CACATTGACGTTCTTATACG	conserved	7	chirp-expanded	ACTN4_7
ACTN4	CACTTGGAGCAGGCTGAGAA	conserved	9	chirp-expanded	ACTN4_9
ACTN4	GGTTACCTAAGCCGGAGCGG	conserved	10	chirp-expanded	ACTN4_10
ACTN4	CGGTTACCTAAGCCGGAGCG	conserved	13	chirp-expanded	ACTN4_13
ACTR1A	AAAACCAGCTTTAATCACAC	conserved	2	chirp-expanded	ACTR1A_2
ACTR1A	ATCATGCGCATCGACATCGC	conserved	5	chirp-expanded	ACTR1A_5
ACTR1A	CTTGACAATCTCAAACTCAG	conserved	7	chirp-expanded	ACTR1A_7
ACTR1A	CCTCTGAGAAAGTCTGCAGC	conserved	9	chirp-expanded	ACTR1A_9
ACTR1A	GAAGGTCTCGAAGAAAACTT	conserved	10	chirp-expanded	ACTR1A_10
ACTR1A	AGTCGTAGCCCTCCTTACGC	conserved	12	chirp-expanded	ACTR1A_12
ACTR2	GGACGTATCATCAAAGTTGG	conserved	1	chirp-expanded	ACTR2_1
ACTR2	GGATGACATGAAACACCTGT	conserved	2	chirp-expanded	ACTR2_2
ACTR2	ACTGGTGTAGTGGTAGACTC	conserved	3	chirp-expanded	ACTR2_3
ACTR2	AAACAGAGAGAAGATTGTAG	conserved	5	chirp-expanded	ACTR2_5
ACTR2	TAAAGAAAAACTGTGTTACG	conserved	6	chirp-expanded	ACTR2_6
ACTR2	TAGGTCTTCCAACCAAAGCT	conserved	7	chirp-expanded	ACTR2_7
ACTR3	AAAACCTACATATGCAACAA	conserved	3	chirp-expanded	ACTR3_3
ACTR3	TTAACAAGTATGATACAGAT	conserved	4	chirp-expanded	ACTR3_4
ACTR3	TTTCCAAGGATTGTTCTGGA	conserved	5	chirp-expanded	ACTR3_5
ACTR3	CAGGAAGGGATGATAAACTG	conserved	6	chirp-expanded	ACTR3_6
ACTR3	ATTAAACACATTCCAATCGC	conserved	7	chirp-expanded	ACTR3_7
ACTR3	TCTTGGACCTCAAGACAAGT	conserved	12	chirp-expanded	ACTR3_12
ADAR	TTCTTGTAGGGTGAACACCG	conserved	1	chirp-expanded	ADAR_1
ADAR	CGTTCTCCCCAATCAAGACA	conserved	3	chirp-expanded	ADAR_3
ADAR	TCTGTCAAATGCCATATGGG	conserved	6	chirp-expanded	ADAR_6
ADAR	AGCGGAGTGGTAAGACCAGA	conserved	8	chirp-expanded	ADAR_8
ADAR	AAACTCAAGAGGATCTTCCA	conserved	9	chirp-expanded	ADAR_9
ADAR	TGAAGCTGGAAGCAAGAAAG	conserved	10	chirp-expanded	ADAR_10
ADH5	TCAGGGTATAGGCATCGGTG	conserved	1	chirp-expanded	ADH5_1
ADH5	GCTGGAATTGTGGAAAGTGT	conserved	3	chirp-expanded	ADH5_3
ADH5	TGGGTTTACTAAAATCCTGA	conserved	4	chirp-expanded	ADH5_4
ADH5	TGGAAAGCCTCTCTCCATAG	conserved	6	chirp-expanded	ADH5_6
ADH5	AGAAGGCAGACTTTATCCAA	conserved	7	chirp-expanded	ADH5_7
ADH5	CTAACCTTATCTTCTGGCAA	conserved	8	chirp-expanded	ADH5_8
ADRM1	GCTTGAACTCACAGTCGTCA	conserved	2	chirp-expanded	ADRM1_2
ADRM1	ACGTGCTGAAGTTCAAGGCA	conserved	3	chirp-expanded	ADRM1_3
ADRM1	TCGCAGCTCCCGGAGCCAGT	conserved	6	chirp-expanded	ADRM1_6
ADRM1	TGACGACTGTGAGTTCAAGC	conserved	10	chirp-expanded	ADRM1_10
ADRM1	GCTGGTGTACATTCAGCAGA	conserved	13	chirp-expanded	ADRM1_13
ADRM1	GGACAGGACGTCCGGGAACG	conserved	14	chirp-expanded	ADRM1_14
ADSL	CAGCAACGTTCTGAACGCAT	conserved	1	chirp-expanded	ADSL_1
ADSL	TATGTTGGAGACAATACTGT	conserved	3	chirp-expanded	ADSL_3
ADSL	GGTATAAATTCCGGACATGG	conserved	4	chirp-expanded	ADSL_4
ADSL	TTGCACCGACATACGCCTCC	conserved	6	chirp-expanded	ADSL_6
ADSL	GCAGACATATACACGAAAAG	conserved	8	chirp-expanded	ADSL_8
ADSL	ACAGGTATAAATTCCGGACA	conserved	14	chirp-expanded	ADSL_14
ADSS2	CAGCTTTGGACGAATAAACT	human	1	chirp-expanded	ADSS2_1
ADSS2	TTGATGAAAATCAAATACTG	human	2	chirp-expanded	ADSS2_2
ADSS2	CAGAATCCACAACAACTGTA	human	3	chirp-expanded	ADSS2_3
ADSS2	AGGTGAATTACAAAAACTCA	human	4	chirp-expanded	ADSS2_4
ADSS2	GGTGCGCAGTGGGGCGACGA	human	5	chirp-expanded	ADSS2_5
ADSS2	GGTATGCCACCTCAAAATGT	human	6	chirp-expanded	ADSS2_6
AGL	TTTAGAAGACTTCTTACACA	conserved	5	chirp-expanded	AGL_5
AGL	TTCCTGATCGTGAAATAAGC	conserved	6	chirp-expanded	AGL_6
AGL	ATACAGCCACAACAGACTGA	conserved	7	chirp-expanded	AGL_7
AGL	TGCTAATAGTAAATGGATCC	conserved	8	chirp-expanded	AGL_8
AGL	AAAGGATGCTTTCTAGTGAC	conserved	9	chirp-expanded	AGL_9
AGL	GGTTCAGCAAAGTTTCGAAG	conserved	10	chirp-expanded	AGL_10
AGO1	AAGAGAACTGTACCATACAC	conserved	1	chirp-expanded	AGO1_1
AGO1	CAGCATTCGCCAGCTCACAA	conserved	2	chirp-expanded	AGO1_2
AGO1	GAACGCGCTGAGAGTCCGTG	conserved	3	chirp-expanded	AGO1_3
AGO1	ACTTACCGGTTGACTCTACG	conserved	4	chirp-expanded	AGO1_4
AGO1	GATGCGGGGATGCCTATCCA	conserved	5	chirp-expanded	AGO1_5
AGO1	ATCCGCTCCAGACAGACAGG	conserved	6	chirp-expanded	AGO1_6
AGO2	AAGGTGGAGATAACGCACTG	conserved	1	chirp-expanded	AGO2_1
AGO2	CGCCCACACCTACCGTACAC	conserved	2	chirp-expanded	AGO2_2
AGO2	CGGAACAAGCAGTTCCACAC	conserved	3	chirp-expanded	AGO2_3
AGO2	GTCCGACTTGTAAACATGGG	conserved	4	chirp-expanded	AGO2_4
AGO2	TAACGCCTGCAAGCTCACGC	conserved	5	chirp-expanded	AGO2_5
AGO2	TCTTTGTTTCAGGGAAATCG	conserved	6	chirp-expanded	AGO2_6
AGR2	GGAAACTTACAACCAGATTG	conserved	1	chirp-expanded	AGR2_1
AGR2	ATAAATTACCTTGACTGTGT	conserved	2	chirp-expanded	AGR2_2
AGR2	CAAGTGATGAATAATCATCA	conserved	3	chirp-expanded	AGR2_3
AGR2	AGAGATACCACAGTCAAACC	conserved	4	chirp-expanded	AGR2_4
AGR2	GCTGACTCCTACCTCTGGAG	conserved	5	chirp-expanded	AGR2_5
AGR2	CTCTGGCCAGAGTGTAGGAG	conserved	6	chirp-expanded	AGR2_6
AHCY	ATTGCTGAGAACGAGATGCC	conserved	6	chirp-expanded	AHCY_6
AHCY	GTATGCCTGGAAGGGCGAAA	conserved	7	chirp-expanded	AHCY_7
AHCY	GCCGGCAATCATCACATCTG	conserved	8	chirp-expanded	AHCY_8
AHCY	TGTCAATGACTCCGTCACCA	conserved	9	chirp-expanded	AHCY_9
AHCY	AAACGGACGAGGAGTACCTG	conserved	11	chirp-expanded	AHCY_11
AHCY	AGGCATCCGAGGCATCTCTG	conserved	14	chirp-expanded	AHCY_14
AHNAK	CCCAGCTGCTGAACACCATG	conserved	2	chirp-expanded	AHNAK_2
AHNAK	CCTGAAGCTGCACCGCAAGG	conserved	3	chirp-expanded	AHNAK_3
AHNAK	CGCACTGGGGTGGTCAAGGA	conserved	5	chirp-expanded	AHNAK_5
AHNAK	CAGGTTGTCAAAGTAGATGG	conserved	6	chirp-expanded	AHNAK_6
AHNAK	GGTGACGCAGAACTCCCCTG	conserved	7	chirp-expanded	AHNAK_7
AHNAK	CTGCTGCTGCCCAACTGGCA	conserved	8	chirp-expanded	AHNAK_8
AHSA1	GCCTGCTCCTTCAAAAACCC	conserved	1	chirp-expanded	AHSA1_1
AHSA1	AGCGTCAAACTAAACTGGAC	conserved	2	chirp-expanded	AHSA1_2
AHSA1	TGAGCCTGACACAAATCTCG	conserved	3	chirp-expanded	AHSA1_3
AHSA1	GGAGAGTCAGTAGACCCAGT	conserved	4	chirp-expanded	AHSA1_4
AHSA1	TTTGTCTGATGAAAACAGCG	conserved	5	chirp-expanded	AHSA1_5
AHSA1	CCAGTGCCAGTTGTTGACGT	conserved	6	chirp-expanded	AHSA1_6
AHSG	AAGGTGTGTTTGTATCCCCA	conserved	6	chirp-expanded	AHSG_6
AHSG	CCCGCTGAACGACACCAGGG	conserved	12	chirp-expanded	AHSG_12
AHSG	ACCACCCTGGTGTCGTTCAG	conserved	14	chirp-expanded	AHSG_14
AHSG	GGCCCCGCTGAACGACACCA	conserved	15	chirp-expanded	AHSG_15
AHSG	TGTGTTTGTATCCCCAAGGA	conserved	18	chirp-expanded	AHSG_18
AHSG	GTTTCTGGATCATCGCAGTT	conserved	20	chirp-expanded	AHSG_20
AIMP1	GCCCCAAGGACAGTTGTCAG	conserved	2	chirp-expanded	AIMP1_2
AIMP1	TCCAGACGGGAAACATCTAT	conserved	3	chirp-expanded	AIMP1_3
AIMP1	GGTACCAAAGAACAGATAAA	conserved	4	chirp-expanded	AIMP1_4
AIMP1	ACTGAAACAAGAGCTAATTC	conserved	5	chirp-expanded	AIMP1_5
AIMP1	CATACAAAGAATCTGCATCA	conserved	6	chirp-expanded	AIMP1_6
AIMP1	GCCACTGACAACTGTCCTTG	conserved	10	chirp-expanded	AIMP1_10
AIMP2	TGTAACCAACATAATCCAAG	conserved	1	chirp-expanded	AIMP2_1
AIMP2	TACCGGCTCCCCAACGTGCA	conserved	6	chirp-expanded	AIMP2_6
AIMP2	CAGACGATGTGCCCCATCGA	conserved	8	chirp-expanded	AIMP2_8
AIMP2	CTTGAATTCAGTGCTTGGGA	conserved	11	chirp-expanded	AIMP2_11
AIMP2	GTTGGGGAGCCGGTACATGC	conserved	15	chirp-expanded	AIMP2_15
AIMP2	TGCAGGTGGGAAGCTCCACA	conserved	20	chirp-expanded	AIMP2_20
AIP	CAAGAGTCTCCGCAACATCG	conserved	1	chirp-expanded	AIP_1
AIP	CAAAAACGTGTGATACAGGA	conserved	4	chirp-expanded	AIP_4
AIP	GAAGTTCAAGCTGCCTGTGT	conserved	5	chirp-expanded	AIP_5
AIP	CAGACACCTTGATGTCACAG	conserved	6	chirp-expanded	AIP_6
AIP	CCTCAAGAACCTGCAGATGA	conserved	10	chirp-expanded	AIP_10
AIP	CACACGATGGTCTCCCACAC	conserved	14	chirp-expanded	AIP_14
AK1	AAGAGTTTGAGCGACGGGTA	conserved	2	chirp-expanded	AK1_2
AK1	CTACACCCACCTCTCCACCG	conserved	4	chirp-expanded	AK1_4
AK1	GGCCAGGGGCAAGAAGCTGT	conserved	8	chirp-expanded	AK1_8
AK1	GAAAACCAAGATCATCTTTG	conserved	9	chirp-expanded	AK1_9
AK1	TCCACATACAGCAGCAGTGT	conserved	11	chirp-expanded	AK1_11
AK1	GTCCACATACAGCAGCAGTG	conserved	15	chirp-expanded	AK1_15
AK3	AGAAATTGGCGTGTTAGCCA	conserved	2	chirp-expanded	AK3_2
AK3	TCCCAGATGATGTCATGACT	conserved	5	chirp-expanded	AK3_5
AK3	CAGTATAGCTGGCTGTTGGA	conserved	7	chirp-expanded	AK3_7
AK3	CTGCTGCGAGCGGTGATCAT	conserved	8	chirp-expanded	AK3_8
AK3	TAACCTGAATGTGCCCTTTG	conserved	9	chirp-expanded	AK3_9
AK3	ACAACTACTCACCACAGTTT	conserved	10	chirp-expanded	AK3_10
AKAP8	TGGAACGAGCTGAACTACGT	conserved	1	chirp-expanded	AKAP8_1
AKAP8	CTGGAGTCATAGGACTCGAA	conserved	2	chirp-expanded	AKAP8_2
AKAP8	GAAGCAGTTCCAACTTTACG	conserved	3	chirp-expanded	AKAP8_3
AKAP8	TATGACAGCACCATGCCCTA	conserved	4	chirp-expanded	AKAP8_4
AKAP8	ACAGGCGCAACCTACAGCTA	conserved	7	chirp-expanded	AKAP8_7
AKAP8	AATGAGGGAGTCGGAATTGT	conserved	8	chirp-expanded	AKAP8_8
AKAP8L	AGGTGTCGTTGCCACGCATG	conserved	2	chirp-expanded	AKAP8L_2
AKAP8L	GCGGCAGCGAGACCGCATGG	conserved	4	chirp-expanded	AKAP8L_4
AKAP8L	AGGATAACACCACCAACTAT	conserved	5	chirp-expanded	AKAP8L_5
AKAP8L	TTTCAGATGAGGGCACCGAG	conserved	7	chirp-expanded	AKAP8L_7
AKAP8L	ATCTAAGCGCTGGTTAATTC	conserved	10	chirp-expanded	AKAP8L_10
AKAP8L	GGTCGCGGTAGGCATCGTAT	conserved	11	chirp-expanded	AKAP8L_11
AKR1A1	CAAGACAGCTGGACGCACGG	conserved	1	chirp-expanded	AKR1A1_1
AKR1A1	GGCTGTCTCTCACTCAGGCG	conserved	4	chirp-expanded	AKR1A1_4
AKR1A1	GAGGCCCTGAAGGAGGACGT	conserved	6	chirp-expanded	AKR1A1_6
AKR1A1	ATTGCCCACTGCCAAGCACG	conserved	7	chirp-expanded	AKR1A1_7
AKR1A1	GCCTGCCCTCCGGAAGACTC	conserved	8	chirp-expanded	AKR1A1_8
AKR1A1	GAAGATGCCTCTGATTGGTC	conserved	9	chirp-expanded	AKR1A1_9
AKR1B1	TGGTGCACGTACCATGAGAA	conserved	2	chirp-expanded	AKR1B1_2
AKR1B1	GTGGCGGTACCCGACGTCAA	conserved	3	chirp-expanded	AKR1B1_3
AKR1B1	ACCAGAATGAGAATGAGGTG	conserved	6	chirp-expanded	AKR1B1_6
AKR1B1	TCCCATACCTTAAAGCCAGT	conserved	7	chirp-expanded	AKR1B1_7
AKR1B1	CATGGGCACAGTCGATGTGG	conserved	10	chirp-expanded	AKR1B1_10
AKR1B1	ACACATGGGCACAGTCGATG	conserved	11	chirp-expanded	AKR1B1_11
AKR7A2	AGGCCGTGTCCAGTTCGGTG	conserved	2	chirp-expanded	AKR7A2_2
AKR7A2	CCAAGTGAAAATTGCCACCA	conserved	5	chirp-expanded	AKR7A2_5
AKR7A2	GCATGTACAACGCCACCACC	conserved	6	chirp-expanded	AKR7A2_6
AKR7A2	GCCAGTCAGCAGGCCCCCTG	conserved	7	chirp-expanded	AKR7A2_7
AKR7A2	TTGCCACCAAGGCCAACCCT	conserved	13	chirp-expanded	AKR7A2_13
AKR7A2	CGGCCACACCGAACTGGACA	conserved	14	chirp-expanded	AKR7A2_14
ALAS1	TAACTGCCCCACACACCCGT	conserved	2	chirp-expanded	ALAS1_2
ALAS1	GTCATTGGCCACAAAGCACG	conserved	3	chirp-expanded	ALAS1_3
ALAS1	GTGGTTAGTGTGAAAACCGA	conserved	4	chirp-expanded	ALAS1_4
ALAS1	CCCTTGCCTGCCACAAGCCA	conserved	8	chirp-expanded	ALAS1_8
ALAS1	TCGAATCCCTTGGATCATGG	conserved	9	chirp-expanded	ALAS1_9
ALAS1	AGGGACACTTTGAAACAACA	conserved	10	chirp-expanded	ALAS1_10
ALB	CTCCATGGCAGCATTCCGTG	conserved	2	chirp-expanded	ALB_2
ALB	GCAACTCTTCGTGAAACCTA	conserved	3	chirp-expanded	ALB_3
ALB	TGTTTGCAAAAACTATGCTG	conserved	4	chirp-expanded	ALB_4
ALB	ATAAAAGTAAGGATGTCTTC	conserved	10	chirp-expanded	ALB_10
ALB	GTGCACATCACATCAACCTC	conserved	12	chirp-expanded	ALB_12
ALB	CAAAAACTATGCTGAGGCAA	conserved	15	chirp-expanded	ALB_15
ALDH1A1	GAATGGCATGATTCAGTGAG	conserved	3	chirp-expanded	ALDH1A1_3
ALDH1A1	TGTTGAATTTGCACACCATG	conserved	4	chirp-expanded	ALDH1A1_4
ALDH1A1	TTGTTCGAAGGAGTGTTGAG	conserved	5	chirp-expanded	ALDH1A1_5
ALDH1A1	TTCCAAATGAGCATAACCAA	conserved	6	chirp-expanded	ALDH1A1_6
ALDH1A1	CGTGGCATCTTTAATAAAAG	conserved	7	chirp-expanded	ALDH1A1_7
ALDH1A1	CAGGGCCGTACAATACCAAT	conserved	8	chirp-expanded	ALDH1A1_8
ALDH1A3	TGGATGCCCTGAGTCGTGGG	conserved	1	chirp-expanded	ALDH1A3_1
ALDH1A3	GAATGGCACGAATCCAAGAG	conserved	2	chirp-expanded	ALDH1A3_2
ALDH1A3	GAACCCTCAGATACTTTGCA	conserved	4	chirp-expanded	ALDH1A3_4
ALDH1A3	CAACCAAGGCCAGTGTTGCA	conserved	8	chirp-expanded	ALDH1A3_8
ALDH1A3	TTCCACACCAGCATCAGCAG	conserved	9	chirp-expanded	ALDH1A3_9
ALDH1A3	CCTGGAGGTCAAGTTCACCA	conserved	10	chirp-expanded	ALDH1A3_10
ALDH3A2	TCCCAGTTCAAGAGTCACAG	conserved	1	chirp-expanded	ALDH3A2_1
ALDH3A2	GCAGCGATGGCTCCTATCAG	conserved	3	chirp-expanded	ALDH3A2_3
ALDH3A2	TGGTGGTGTTGAGGAAACCA	conserved	4	chirp-expanded	ALDH3A2_4
ALDH3A2	TCCATTACCTATGTAGCGTG	conserved	5	chirp-expanded	ALDH3A2_5
ALDH3A2	GCATAAAATCAATTTCCCCA	conserved	6	chirp-expanded	ALDH3A2_6
ALDH3A2	AAGAGTCTCCTGATTATGAA	conserved	7	chirp-expanded	ALDH3A2_7
ALDH7A1	GGGCTCCGCGAGGAAAACGA	conserved	1	chirp-expanded	ALDH7A1_1
ALDH7A1	AAGTGAGCAGGTCTTACCAG	conserved	4	chirp-expanded	ALDH7A1_4
ALDH7A1	TGGTGGAGCAGATATTGGGT	conserved	6	chirp-expanded	ALDH7A1_6
ALDH7A1	GAGGAGAGTGGACATGAAGG	conserved	14	chirp-expanded	ALDH7A1_14
ALDH7A1	TCTTTCAGCCACGCATACTG	conserved	16	chirp-expanded	ALDH7A1_16
ALDH7A1	CCTTTCTAGGATAATAGCCA	conserved	17	chirp-expanded	ALDH7A1_17
ALDH9A1	TCGCAGCCGCTCAATTACCG	conserved	2	chirp-expanded	ALDH9A1_2
ALDH9A1	ATGGCCAACTTCCTCACACA	conserved	4	chirp-expanded	ALDH9A1_4
ALDH9A1	CCAAGCCCGCATAATACTCC	conserved	6	chirp-expanded	ALDH9A1_6
ALDH9A1	AAGTGGTGAAACAGACCCAA	conserved	8	chirp-expanded	ALDH9A1_8
ALDH9A1	AGATTTGCCTCCAAGTTCCA	conserved	9	chirp-expanded	ALDH9A1_9
ALDH9A1	ATCATGGAGATGTCAGCTAA	conserved	13	chirp-expanded	ALDH9A1_13
ALDOA	GAATGGCATTGTGCCCATCG	conserved	3	chirp-expanded	ALDOA_3
ALDOA	CATTGGCACCGAGAACACCG	conserved	7	chirp-expanded	ALDOA_7
ALDOA	CTGCCAGTATGTGACCGAGA	conserved	8	chirp-expanded	ALDOA_8
ALDOA	AGGATGACACCCCCAATGCA	conserved	10	chirp-expanded	ALDOA_10
ALDOA	GGATGACACCCCCAATGCAG	conserved	11	chirp-expanded	ALDOA_11
ALDOA	CCCCAATGCAGGGGTTCACG	conserved	16	chirp-expanded	ALDOA_16
ALDOC	GCGGCTGAGCCAAATTGGGG	conserved	3	chirp-expanded	ALDOC_3
ALDOC	ATGGTGCTGACTTTGCCAAG	conserved	4	chirp-expanded	ALDOC_4
ALDOC	CACCCATCCTATACCTTGAG	conserved	8	chirp-expanded	ALDOC_8
ALDOC	GAACCTGAAATATTGCCTGA	conserved	9	chirp-expanded	ALDOC_9
ALDOC	CAAGCGGCTGAGCCAAATTG	conserved	11	chirp-expanded	ALDOC_11
ALDOC	CTGGCTGCGGATGAGTCTGT	conserved	16	chirp-expanded	ALDOC_16
ALKBH1	GAAGCGGAAAAGTTTCCGAA	conserved	1	chirp-expanded	ALKBH1_1
ALKBH1	AGTTTCTCCAGTAAACTTCG	conserved	2	chirp-expanded	ALKBH1_2
ALKBH1	CCTTCCTCCCAGGTTACCAG	conserved	4	chirp-expanded	ALKBH1_4
ALKBH1	AAGAAGAGACCCAAGATCTG	conserved	7	chirp-expanded	ALKBH1_7
ALKBH1	AGGGGTCATCGACTTCTCGG	conserved	8	chirp-expanded	ALKBH1_8
ALKBH1	CCAGTTATAATGGTAGCCTA	conserved	10	chirp-expanded	ALKBH1_10
ALKBH5	ATCAACGACTACCAGCCCGG	conserved	1	chirp-expanded	ALKBH5_1
ALKBH5	CGTGGACGAGATCCCCGAGT	conserved	2	chirp-expanded	ALKBH5_2
ALKBH5	CCTGTACAACGAGCACACGG	conserved	5	chirp-expanded	ALKBH5_5
ALKBH5	GAGGCGCGCAAGGTGAAGAG	conserved	6	chirp-expanded	ALKBH5_6
ALKBH5	GTTCAAGCCTATTCGGGTGT	conserved	7	chirp-expanded	ALKBH5_7
ALKBH5	AGAGTCGCTAAAGAAGGACA	conserved	8	chirp-expanded	ALKBH5_8
ALYREF	CAGCAGACGTGCACTTTGAG	conserved	1	chirp-expanded	ALYREF_1
ALYREF	CAAAACAACTTCCCGACAAG	conserved	5	chirp-expanded	ALYREF_5
ALYREF	GCTGTGCACTATGATCGCTC	conserved	10	chirp-expanded	ALYREF_10
ALYREF	GCGGAAGGCAGATGCCCTGA	conserved	12	chirp-expanded	ALYREF_12
ALYREF	GAAACTGCTGGTGTCCAATC	conserved	20	chirp-expanded	ALYREF_20
ALYREF	CCGACCGGCGCCCTACAGCA	conserved	22	chirp-expanded	ALYREF_22
ANKS1B	AGTAGTGGTCTGATATTGTG	conserved	1	chirp-expanded	ANKS1B_1
ANKS1B	ACTTGGCGGCACTCTACGGA	conserved	2	chirp-expanded	ANKS1B_2
ANKS1B	CAGGAGTGGATCTCGGAATG	conserved	3	chirp-expanded	ANKS1B_3
ANKS1B	CTGTCCAAACAGTGGGACAA	conserved	4	chirp-expanded	ANKS1B_4
ANKS1B	TTGCTCCTTAGAAATTGCAA	conserved	5	chirp-expanded	ANKS1B_5
ANKS1B	AATGAGGGAACTAACCATAC	conserved	7	chirp-expanded	ANKS1B_7
ANP32B	AGCCTACATTTATTAAACTG	conserved	1	chirp-expanded	ANP32B_1
ANP32B	TCGGTCATAGCCATCCAAGT	conserved	2	chirp-expanded	ANP32B_2
ANP32B	AAGACAAGTTCTCGAACCTG	conserved	3	chirp-expanded	ANP32B_3
ANP32B	GTTACTTACCAAAGGTTCCA	conserved	4	chirp-expanded	ANP32B_4
ANP32B	AGCACCTGACTCAGATGCCG	conserved	6	chirp-expanded	ANP32B_6
ANP32B	CAAGCTGCCTAAATTGAAAA	conserved	7	chirp-expanded	ANP32B_7
ANP32E	CTTAGATGGATTTGATCAGG	conserved	2	chirp-expanded	ANP32E_2
ANP32E	CTTACCTACCTCAATCTGAG	conserved	4	chirp-expanded	ANP32E_4
ANP32E	TTTCGAAGTTTATTTAAGCT	conserved	5	chirp-expanded	ANP32E_5
ANP32E	TAACTGTGAGATCACAAACC	conserved	6	chirp-expanded	ANP32E_6
ANP32E	GAGTCATCTCACCTCCTCCG	conserved	7	chirp-expanded	ANP32E_7
ANP32E	AGAACTAGAATTTCTGAGTA	conserved	9	chirp-expanded	ANP32E_9
ANXA1	AGAAATCAGAGACATTAACA	conserved	1	chirp-expanded	ANXA1_1
ANXA1	TCACACCAAAGTCCTCAGAT	conserved	5	chirp-expanded	ANXA1_5
ANXA1	GATCAAAGCAGCATATCTCC	conserved	6	chirp-expanded	ANXA1_6
ANXA1	TGACAGGCCTTGTATGAAGC	conserved	7	chirp-expanded	ANXA1_7
ANXA1	AAAATCTCCAGATGTGTCTG	conserved	8	chirp-expanded	ANXA1_8
ANXA1	TGAACTTCGTGCTGCCATGA	conserved	9	chirp-expanded	ANXA1_9
ANXA11	GGTGGATACATCCCATAGGG	conserved	2	chirp-expanded	ANXA11_2
ANXA11	AGGACCTCGGCATCTCGCAG	conserved	5	chirp-expanded	ANXA11_5
ANXA11	GGAGTCGCTCCAACAAGCAG	conserved	6	chirp-expanded	ANXA11_6
ANXA11	CATGCCCAACCTGTACCCTG	conserved	7	chirp-expanded	ANXA11_7
ANXA11	CTCATATCCGCCATACCCAG	conserved	10	chirp-expanded	ANXA11_10
ANXA11	GGGATGTATCCACCCCCAGG	conserved	11	chirp-expanded	ANXA11_11
ANXA2	CAGCCATCAAGACCAAAGGT	conserved	4	chirp-expanded	ANXA2_4
ANXA2	TTGCCTTCGCCTACCAGAGA	conserved	6	chirp-expanded	ANXA2_6
ANXA2	GGATCAGCATCATGACCGAG	conserved	7	chirp-expanded	ANXA2_7
ANXA2	CTTATCTGGCCACCTGGAGA	conserved	8	chirp-expanded	ANXA2_8
ANXA2	AACTTGTATTTCCATAGGTG	conserved	10	chirp-expanded	ANXA2_10
ANXA2	TATTTCCATAGGTGTGGATG	conserved	12	chirp-expanded	ANXA2_12
ANXA3	CTGAGAGGTCAAATGCACAG	conserved	1	chirp-expanded	ANXA3_1
ANXA3	GAGGAAAGCTCCTTAAACAC	conserved	3	chirp-expanded	ANXA3_3
ANXA3	GAATAGATTCTCTATAAAGC	conserved	4	chirp-expanded	ANXA3_4
ANXA3	ATCTCTCAAGCCTATTATAC	conserved	7	chirp-expanded	ANXA3_7
ANXA3	GAGCTGAAAGATGACTTGAA	conserved	8	chirp-expanded	ANXA3_8
ANXA3	TCATCAGCATTCTGACTGAG	conserved	10	chirp-expanded	ANXA3_10
ANXA4	TGCACGTCATACAGCACCGT	conserved	1	chirp-expanded	ANXA4_1
ANXA4	AACCGAAATCACCTGTTGCA	conserved	3	chirp-expanded	ANXA4_3
ANXA4	ATGTCACGTACGCTGCTGGT	conserved	4	chirp-expanded	ANXA4_4
ANXA4	GGGAGGCCAGGATCTCAATT	conserved	6	chirp-expanded	ANXA4_6
ANXA4	GGGCGGTGTTGCGGTAGGCA	conserved	7	chirp-expanded	ANXA4_7
ANXA4	CCTTCATCCCTCCCACCCTG	conserved	8	chirp-expanded	ANXA4_8
ANXA5	AGGCTGGAGAACTTAAATGG	conserved	1	chirp-expanded	ANXA5_1
ANXA5	ATAAGCATCATAAAGCCGAG	conserved	2	chirp-expanded	ANXA5_2
ANXA5	CTCAAGCCTGGAAGATGACG	conserved	7	chirp-expanded	ANXA5_7
ANXA5	TGACAGAAATTATTGCTTCA	conserved	8	chirp-expanded	ANXA5_8
ANXA5	TTCTGTGGGTTAGGATCTTC	conserved	9	chirp-expanded	ANXA5_9
ANXA5	ACACTTCAGGGTACTACCAG	conserved	10	chirp-expanded	ANXA5_10
ANXA6	GCAGGTGGCCTATCAGATGT	conserved	1	chirp-expanded	ANXA6_1
ANXA6	TTGGCATCGTAATGGGCCGG	conserved	4	chirp-expanded	ANXA6_4
ANXA6	GGGAAGCCAAGATCTCAATG	conserved	5	chirp-expanded	ANXA6_5
ANXA6	CATACTTTAAATCAGCAATG	conserved	7	chirp-expanded	ANXA6_7
ANXA6	CTGCCATGAAGGGCTTTGGT	conserved	9	chirp-expanded	ANXA6_9
ANXA6	GACATCATCGGCGACACCTC	conserved	10	chirp-expanded	ANXA6_10
ANXA7	AGGAACAAAATACCTGACTA	conserved	3	chirp-expanded	ANXA7_3
ANXA7	TACCCACAAGTGCCAAGTAG	conserved	5	chirp-expanded	ANXA7_5
ANXA7	GGAGCTCCATCCTATCCCGG	conserved	7	chirp-expanded	ANXA7_7
ANXA7	GACATTAGGTCAGATACATC	conserved	8	chirp-expanded	ANXA7_8
ANXA7	TTTGTGCACAAGAACAAATC	conserved	9	chirp-expanded	ANXA7_9
ANXA7	CCAACCGTTCCAATGATCAG	conserved	13	chirp-expanded	ANXA7_13
AP1G1	GTAAATGGGAATAATATCCG	conserved	1	chirp-expanded	AP1G1_1
AP1G1	TGTTCAATAAGAAACGACCC	conserved	2	chirp-expanded	AP1G1_2
AP1G1	TACATACCGATGTCGGAATG	conserved	4	chirp-expanded	AP1G1_4
AP1G1	CATGCAGCCACTTGTACCAA	conserved	5	chirp-expanded	AP1G1_5
AP1G1	CATGCTTGCGCATTTCAGAA	conserved	6	chirp-expanded	AP1G1_6
AP1G1	ATAACCTCGTGTCACAGAGG	conserved	7	chirp-expanded	AP1G1_7
AP1M1	AAGTACTCGGAAAACACCTG	conserved	1	chirp-expanded	AP1M1_1
AP1M1	CCGGAACTACCGTGGCGACG	conserved	3	chirp-expanded	AP1M1_3
AP1M1	GGTCCGAAGGCATCAAGTAT	conserved	4	chirp-expanded	AP1M1_4
AP1M1	CATGAGCTCGAACTCGCCGT	conserved	5	chirp-expanded	AP1M1_5
AP1M1	GTCCTGCGCAGCGAGATCGT	conserved	6	chirp-expanded	AP1M1_6
AP1M1	GCCCCACAGGTACATCACTC	conserved	7	chirp-expanded	AP1M1_7
AP3M1	TGACACGGTATGATATGAGT	conserved	1	chirp-expanded	AP3M1_1
AP3M1	ATGTTAGATTCGGTAGCCAG	conserved	2	chirp-expanded	AP3M1_2
AP3M1	AAGTGTCAGCAACTCGATGT	conserved	3	chirp-expanded	AP3M1_3
AP3M1	CAACGCTTGAACCGGATGCA	conserved	4	chirp-expanded	AP3M1_4
AP3M1	TCTAGGCAGTAGTAATGTTG	conserved	6	chirp-expanded	AP3M1_6
AP3M1	CAGTCTTTGCAGAAATTCAG	conserved	7	chirp-expanded	AP3M1_7
APEX1	ATGCCGTAAGAAACTTTGAG	human	1	chirp-expanded	APEX1_1
APEX1	CCAAGAGCAGATCTTGAGTG	human	2	chirp-expanded	APEX1_2
APEX1	GAGGTCTCCACACAGCACAA	human	3	chirp-expanded	APEX1_3
APEX1	GTCTGGTACGACTGGAGTAC	human	4	chirp-expanded	APEX1_4
APEX1	CTGTACCCTTCCTTGTCCGA	human	5	chirp-expanded	APEX1_5
APEX1	TGAATTTGACTCGTTTGTGC	human	6	chirp-expanded	APEX1_6
API5	CTGGGGTAGTCAAGGTACCG	conserved	1	chirp-expanded	API5_1
API5	TGCACAGTTAGACCTCTGTG	conserved	3	chirp-expanded	API5_3
API5	GTCCACACAGTCAGGATCCG	conserved	4	chirp-expanded	API5_4
API5	ATATTTAAAATGGATGCAAA	conserved	5	chirp-expanded	API5_5
API5	CAGTCACATCTTCTAGGACC	conserved	7	chirp-expanded	API5_7
API5	GTTAGTATATCTGCCACTCG	conserved	8	chirp-expanded	API5_8
APMAP	GTGAAATAGAGACCATTGCC	conserved	4	chirp-expanded	APMAP_4
APMAP	TCGGAAAACTCTGCCGCTAA	conserved	7	chirp-expanded	APMAP_7
APMAP	AGATCCACAGCCTCTCAGGT	conserved	27	chirp-expanded	APMAP_27
APMAP	ATGTTTACTGGGACAGCAGA	conserved	35	chirp-expanded	APMAP_35
APMAP	CCGGAGTCCATAGCACATAT	conserved	37	chirp-expanded	APMAP_37
APMAP	CCAGCATCAAGAAGGTCACT	conserved	39	chirp-expanded	APMAP_39
APOBEC3B	ATAGTCCATGATCGTCACGC	human	1	chirp-expanded	APOBEC3B_1
APOBEC3B	CATGGGCTTTCTATGCAACG	human	2	chirp-expanded	APOBEC3B_2
APOBEC3B	CTCCACCTCATAGCACAAGT	human	3	chirp-expanded	APOBEC3B_3
APOBEC3B	CTGAGGCTTGAAATACACCT	human	4	chirp-expanded	APOBEC3B_4
APOBEC3B	CTGGATCCATCAGGTATCTG	human	5	chirp-expanded	APOBEC3B_5
APOBEC3B	GGGGTGCTCAGACAGGAATT	human	6	chirp-expanded	APOBEC3B_6
APOBEC3F	ATCGTCCATAATCTTCACGC	human	1	chirp-expanded	APOBEC3F_1
APOBEC3F	AAGATCTTTGCGTCCAAACG	human	2	chirp-expanded	APOBEC3F_2
APOBEC3F	ACCTACGCAAAGCCTATGGT	human	3	chirp-expanded	APOBEC3F_3
APOBEC3F	ATGGGTCTCAGGATCCACCT	human	4	chirp-expanded	APOBEC3F_4
APOBEC3F	TGCCTTCAGAAACCCGATGG	human	5	chirp-expanded	APOBEC3F_5
APOBEC3F	GCGGGCGGCGGAGATGGTCA	human	6	chirp-expanded	APOBEC3F_6
APOBEC3G	GCGGGCAACAAAGATGGTCA	conserved	26	chirp-expanded	APOBEC3G_26
APOBEC3G	ATAATTCATGATCTTCATGG	conserved	33	chirp-expanded	APOBEC3G_33
APOBEC3G	CGGGTCCTCGGCCAGGAACG	conserved	43	chirp-expanded	APOBEC3G_43
APOBEC3G	CAGGGTAACCTTCGGGTCCT	conserved	44	chirp-expanded	APOBEC3G_44
APOBEC3G	GTTCCTGGCCGAGGACCCGA	conserved	46	chirp-expanded	APOBEC3G_46
APOBEC3G	GTAGAGGCGGGCAACAAAGA	conserved	48	chirp-expanded	APOBEC3G_48
APOE	GGCCTACAAATCGGAACTGG	conserved	2	chirp-expanded	APOE_2
APOE	CCACACAGGATGCCAGGCCA	conserved	6	chirp-expanded	APOE_6
APOE	ACAGTGTCTGCACCCAGCGC	conserved	8	chirp-expanded	APOE_8
APOE	GACGCGGGCACGGCTGTCCA	conserved	9	chirp-expanded	APOE_9
APOE	GCTGATGGACGAGACCATGA	conserved	13	chirp-expanded	APOE_13
APOE	GGAGTTGAAGGCCTACAAAT	conserved	16	chirp-expanded	APOE_16
APRT	CGCCTGCGATGTAGTCGATG	conserved	1	chirp-expanded	APRT_1
APRT	CCTTCAGGTGTCGCGCCAGG	conserved	6	chirp-expanded	APRT_6
APRT	GGGGCCAAAGAGGAAGCCTC	conserved	7	chirp-expanded	APRT_7
APRT	GGACATCTCGCCCGTCCTGA	conserved	8	chirp-expanded	APRT_8
APRT	GGCCGCATCGACTACATCGC	conserved	12	chirp-expanded	APRT_12
APRT	ACACCTGAAGGCGACCCACG	conserved	14	chirp-expanded	APRT_14
AQR	AGGTCCAAAAAACTTGACCA	conserved	1	chirp-expanded	AQR_1
AQR	CCCCTATTAGGAATAACATG	conserved	2	chirp-expanded	AQR_2
AQR	ACGATTGCAAAAGAGTCTAG	conserved	4	chirp-expanded	AQR_4
AQR	CTGGATGAATTATTCTCCTG	conserved	5	chirp-expanded	AQR_5
AQR	GGTATTAAACCAGCGCCTTG	conserved	6	chirp-expanded	AQR_6
AQR	AGCTTATCTCCCTCCCAATG	conserved	7	chirp-expanded	AQR_7
ARCN1	GATCCTATTTACCTCTCTGA	conserved	2	chirp-expanded	ARCN1_2
ARCN1	AATGACCCGAACTCGGATTG	conserved	3	chirp-expanded	ARCN1_3
ARCN1	ATTCTAGACCCATCCAAATG	conserved	4	chirp-expanded	ARCN1_4
ARCN1	AAGATATGTCTACCAGCCTA	conserved	6	chirp-expanded	ARCN1_6
ARCN1	TGCATGGCATGATCATGCTT	conserved	8	chirp-expanded	ARCN1_8
ARCN1	GGCAGCTCTGCAGTATCTGG	conserved	9	chirp-expanded	ARCN1_9
ARF3	CGACCACAAATATCAACCCT	conserved	1	chirp-expanded	ARF3_1
ARF3	TGATCGGGAGCGAGTAAATG	conserved	3	chirp-expanded	ARF3_3
ARF3	TGGAAGTAGTGTCTCCAGAG	conserved	4	chirp-expanded	ARF3_4
ARF3	GAGATGCGCATCCTGATGGT	conserved	7	chirp-expanded	ARF3_7
ARF3	AGAGCTGATGAGAATGCTGG	conserved	8	chirp-expanded	ARF3_8
ARF3	AACCTTCTCAAGAGCCTGAT	conserved	9	chirp-expanded	ARF3_9
ARF4	ACCACAAAAATAAGACCCTG	conserved	2	chirp-expanded	ARF4_2
ARF4	TGTTTCACAGTATGGGATGT	conserved	3	chirp-expanded	ARF4_3
ARF4	TCTGCTTCTTGCCAAATAGT	conserved	4	chirp-expanded	ARF4_4
ARF4	ATGTCTTCTTCTAGTTGGAT	conserved	7	chirp-expanded	ARF4_7
ARF4	TAACTTCAGTTTATACAGAA	conserved	8	chirp-expanded	ARF4_8
ARF4	CTGCTTCTTGCCAAATAGTC	conserved	11	chirp-expanded	ARF4_11
ARG1	ACTCCACTGACAACCACAAG	conserved	1	chirp-expanded	ARG1_1
ARG1	AGGCCCTACAGTATTGAGAA	conserved	4	chirp-expanded	ARG1_4
ARG1	AATAAGCTTACTGTTCCCCA	conserved	5	chirp-expanded	ARG1_5
ARG1	GTGAAGAATCCAAGGTCTGT	conserved	7	chirp-expanded	ARG1_7
ARG1	GTGTGATGTGAAGGATTATG	conserved	8	chirp-expanded	ARG1_8
ARG1	AGAATCAGCCTGGTGCTGGG	conserved	9	chirp-expanded	ARG1_9
ARHGAP1	CCTCGCCAAGTGCTCAAGTG	conserved	1	chirp-expanded	ARHGAP1_1
ARHGAP1	TAGGAGATGACAAGTATGGG	conserved	2	chirp-expanded	ARHGAP1_2
ARHGAP1	CTTGCGGTCAAACTCCCGGT	conserved	4	chirp-expanded	ARHGAP1_4
ARHGAP1	GTTGCCTACTTACAGGCCCA	conserved	5	chirp-expanded	ARHGAP1_5
ARHGAP1	GCAGCGAGACTCCAAACTGC	conserved	7	chirp-expanded	ARHGAP1_7
ARHGAP1	GGGCCAGTTCTTCTCATCGA	conserved	9	chirp-expanded	ARHGAP1_9
ARHGAP23	CTGCGAGTAATGGCGTCCGA	conserved	2	chirp-expanded	ARHGAP23_2
ARHGAP23	GTCGCATTGTGGAGGCACGA	conserved	3	chirp-expanded	ARHGAP23_3
ARHGAP23	GAACGAGCCGTATTCTGGAG	conserved	4	chirp-expanded	ARHGAP23_4
ARHGAP23	CGGGGGTCAGCTGAACCTTG	conserved	5	chirp-expanded	ARHGAP23_5
ARHGAP23	TGGTGTCACCCCGCTTTGAG	conserved	6	chirp-expanded	ARHGAP23_6
ARHGAP23	TTCTCTCCTGATATCGCTGA	conserved	7	chirp-expanded	ARHGAP23_7
ARHGAP5	TGCAAATTCGTACTCCGATG	conserved	1	chirp-expanded	ARHGAP5_1
ARHGAP5	ACTAAATGGATCTCCACACA	conserved	2	chirp-expanded	ARHGAP5_2
ARHGAP5	GCACCCATGTGGTTTAAAGG	conserved	3	chirp-expanded	ARHGAP5_3
ARHGAP5	TCAGTATCATCGGCAAACTG	conserved	5	chirp-expanded	ARHGAP5_5
ARHGAP5	ACTAAAGAAACATGTCTTAG	conserved	8	chirp-expanded	ARHGAP5_8
ARHGAP5	TGAAGAATACATCAACTTAG	conserved	9	chirp-expanded	ARHGAP5_9
ARHGDIA	CTCGGTCAACTACAAGCCCC	conserved	6	chirp-expanded	ARHGDIA_6
ARHGDIA	GGAGATCCAGGAGCTGGACA	conserved	9	chirp-expanded	ARHGDIA_9
ARHGDIA	CTGGTGTGCAGCTCGGCCCC	conserved	10	chirp-expanded	ARHGDIA_10
ARHGDIA	AAGTACAAGGAGGCCCTGCT	conserved	11	chirp-expanded	ARHGDIA_11
ARHGDIA	GAGCCTGCGAAAGTACAAGG	conserved	14	chirp-expanded	ARHGDIA_14
ARHGDIA	CGAGAGCCTGCGAAAGTACA	conserved	17	chirp-expanded	ARHGDIA_17
ARIH2	GACATAGAGGACTATTACGT	conserved	2	chirp-expanded	ARIH2_2
ARIH2	AAGTTTCAGAGATATTGGAC	conserved	5	chirp-expanded	ARIH2_5
ARIH2	GTGTATGCAGTTTGTGCGAA	conserved	6	chirp-expanded	ARIH2_6
ARIH2	AGCTGGTCATGTGCTCATTG	conserved	7	chirp-expanded	ARIH2_7
ARIH2	AAGAATTGAGAGAGAAATAC	conserved	9	chirp-expanded	ARIH2_9
ARIH2	GGACATAGAGGACTATTACG	conserved	10	chirp-expanded	ARIH2_10
ARL1	TTCCCGAGTTCCAAACAGAC	conserved	1	chirp-expanded	ARL1_1
ARL1	TTGTAATCTGTACAAAATTG	conserved	2	chirp-expanded	ARL1_2
ARL1	GAATAGTAACATCTCCAGTA	conserved	3	chirp-expanded	ARL1_3
ARL1	TTCCAAGTCTGGGATTTAGG	conserved	4	chirp-expanded	ARL1_4
ARL1	AGTTGTGACCGAGACCGAAT	conserved	7	chirp-expanded	ARL1_7
ARL1	GGACAGACAAGTATCAGGTA	conserved	8	chirp-expanded	ARL1_8
ARMT1	CAAGATGGTTCTACTCACCG	human	1	chirp-expanded	ARMT1_1
ARMT1	AATACCACAGATCTTAACTA	human	2	chirp-expanded	ARMT1_2
ARMT1	CAACAAATTTCTCAACCAAG	human	3	chirp-expanded	ARMT1_3
ARMT1	AATACATCAAAGTAATCGAT	human	4	chirp-expanded	ARMT1_4
ARMT1	GTAGTATCAGAAACAAACCA	human	5	chirp-expanded	ARMT1_5
ARMT1	TGTGATCTGTCTCTCTCAGG	human	6	chirp-expanded	ARMT1_6
ARPC1B	AGTAACCGTATTGTGACCTG	human	1	chirp-expanded	ARPC1B_1
ARPC1B	CATCTGCCCCAACAACCATG	human	2	chirp-expanded	ARPC1B_2
ARPC1B	ATCCGCAGGATGACCAGCGT	human	3	chirp-expanded	ARPC1B_3
ARPC1B	TCGAGCAGGAGAATGACTGG	human	4	chirp-expanded	ARPC1B_4
ARPC1B	GCTCCTGTGACTTCAAGTGT	human	5	chirp-expanded	ARPC1B_5
ARPC1B	TCGAACATCAGTTCCCCAAA	human	6	chirp-expanded	ARPC1B_6
ARPC2	CATTGGAAAGGTGTTCATGC	conserved	2	chirp-expanded	ARPC2_2
ARPC2	AGTTATTAAAGAGGGTGTAC	conserved	3	chirp-expanded	ARPC2_3
ARPC2	CATGCCAGCTTGATGCACAA	conserved	4	chirp-expanded	ARPC2_4
ARPC2	TGGAGACAAAACAAAAGTGA	conserved	5	chirp-expanded	ARPC2_5
ARPC2	AGTTCGAGAACGCGGCCGCC	conserved	6	chirp-expanded	ARPC2_6
ARPC2	CCAATTCCAAGAAGAGGGCA	conserved	7	chirp-expanded	ARPC2_7
ARPC4	GCCCCTACCTGAGTGCCGTG	conserved	1	chirp-expanded	ARPC4_1
ARPC4	GTGTCGTTCCACAACCTGGG	conserved	2	chirp-expanded	ARPC4_2
ARPC4	TATCCTTCGAAGGAAGCCTG	conserved	3	chirp-expanded	ARPC4_3
ARPC4	TACAACCTGTGACCATCAGC	conserved	5	chirp-expanded	ARPC4_5
ARPC4	GAAGGAAAAGGTTCTGATTG	conserved	6	chirp-expanded	ARPC4_6
ARPC4	TCATGAAGCGCATGAACTTG	conserved	7	chirp-expanded	ARPC4_7
ASCC2	TTCCAGGTACTCCTCCACTA	conserved	3	chirp-expanded	ASCC2_3
ASCC2	GTGTGGTGCAGGTATCACAA	conserved	4	chirp-expanded	ASCC2_4
ASCC2	AGAGTGCATCATAGTCCCGG	conserved	5	chirp-expanded	ASCC2_5
ASCC2	AGGCTTGAAGATAGCAAGTG	conserved	6	chirp-expanded	ASCC2_6
ASCC2	GGATCTTTGGAATGTCAAAG	conserved	7	chirp-expanded	ASCC2_7
ASCC2	AGCAATATCCTCCAGCACTG	conserved	8	chirp-expanded	ASCC2_8
ASS1	ACATCCTACCTTTATCTGGG	conserved	2	chirp-expanded	ASS1_2
ASS1	TGGAATCCTGGAGAACCCCA	conserved	4	chirp-expanded	ASS1_4
ASS1	AACAAGTGGAAATCGCCCAG	conserved	5	chirp-expanded	ASS1_5
ASS1	ACGTCATTGCCTATCTGGTG	conserved	6	chirp-expanded	ASS1_6
ASS1	CTGGCCCCCCAGATAAAGGT	conserved	11	chirp-expanded	ASS1_11
ASS1	CACATCCTACCTTTATCTGG	conserved	16	chirp-expanded	ASS1_16
ATG3	GTAGATACATATCACAACAC	conserved	1	chirp-expanded	ATG3_1
ATG3	TGTTTGCACCGCTTATAGCA	conserved	2	chirp-expanded	ATG3_2
ATG3	AAAGCCAAAACTGATGCTGG	conserved	3	chirp-expanded	ATG3_3
ATG3	TAGTCCACCACTGTCCAACA	conserved	4	chirp-expanded	ATG3_4
ATG3	TTGCTCAGCACTATGTGAAG	conserved	5	chirp-expanded	ATG3_5
ATG3	AGTGGCTGAGTACCTGACCC	conserved	6	chirp-expanded	ATG3_6
ATIC	AGTTGGTACATCACAAACAT	conserved	3	chirp-expanded	ATIC_3
ATIC	GCACAAGTTTATAAATCCAG	conserved	4	chirp-expanded	ATIC_4
ATIC	CATGAATTGCACTCACCTGA	conserved	8	chirp-expanded	ATIC_8
ATIC	GCTGTGGAGCAAATTGACAT	conserved	9	chirp-expanded	ATIC_9
ATIC	TGAACCAGAGGACTATGTGG	conserved	10	chirp-expanded	ATIC_10
ATIC	TGAATCTGGTCGCTTCCGGA	conserved	13	chirp-expanded	ATIC_13
ATP2A1	ACGAATGTCAGGTCCGTCTG	conserved	1	chirp-expanded	ATP2A1_1
ATP2A1	TGTGCGAGTTGGCACCACCC	conserved	2	chirp-expanded	ATP2A1_2
ATP2A1	CTCCTCCTTGGACTTCAACG	conserved	4	chirp-expanded	ATP2A1_4
ATP2A1	GACAGATACAGACTCGCCTG	conserved	5	chirp-expanded	ATP2A1_5
ATP2A1	CTTGTCGGAACAGATGACAG	conserved	6	chirp-expanded	ATP2A1_6
ATP2A1	AACCTGCCAAACCCCCACGA	conserved	7	chirp-expanded	ATP2A1_7
ATP2A2	TCATGTCTGTCATTCGAGAG	conserved	2	chirp-expanded	ATP2A2_2
ATP2A2	GTTCAACTCGAGCAAAACAG	conserved	3	chirp-expanded	ATP2A2_3
ATP2A2	AATGGGCAAAGTGTATCGAC	conserved	4	chirp-expanded	ATP2A2_4
ATP2A2	AGATAACAGAAGTACAACCA	conserved	5	chirp-expanded	ATP2A2_5
ATP2A2	ACGTGACAGAAAGTCAATGT	conserved	6	chirp-expanded	ATP2A2_6
ATP2A2	AGGGTACAAACATTGCTGCT	conserved	8	chirp-expanded	ATP2A2_8
ATP5F1A	AAATTCGAGGAATGATACCG	human	1	chirp-expanded	ATP5F1A_1
ATP5F1A	AGGATAGGCCTCACGACCAG	human	2	chirp-expanded	ATP5F1A_2
ATP5F1A	ACCAACTGGAACGTCCACAA	human	3	chirp-expanded	ATP5F1A_3
ATP5F1A	CATTCCTCAGCCCATGTACG	human	4	chirp-expanded	ATP5F1A_4
ATP5F1A	TTATTGGTGACCGACAGACT	human	5	chirp-expanded	ATP5F1A_5
ATP5F1A	GGCCGTAGCCGACACCACAA	human	6	chirp-expanded	ATP5F1A_6
ATP5F1C	ATGAAAAAGCTGATATCAAG	human	1	chirp-expanded	ATP5F1C_1
ATP5F1C	CGCAAGCTGCCATACCATTG	human	2	chirp-expanded	ATP5F1C_2
ATP5F1C	ACCACACAGTCCTCGATCTG	human	3	chirp-expanded	ATP5F1C_3
ATP5F1C	CAAGTCTATGAAAATGGTAG	human	4	chirp-expanded	ATP5F1C_4
ATP5F1C	TGACGCATCTCCAAAAGTGG	human	5	chirp-expanded	ATP5F1C_5
ATP5F1C	CCCAATCCATATATTCGAGC	human	6	chirp-expanded	ATP5F1C_6
ATP5PB	TCGTTATGGACTGATCCCTG	human	1	chirp-expanded	ATP5PB_1
ATP5PB	ATTCAGGAAGAGGTGGTACA	human	2	chirp-expanded	ATP5PB_2
ATP5PB	GACCCTATGTACTCGGAACT	human	3	chirp-expanded	ATP5PB_3
ATP5PB	CTTTGCTGATAAACTCAATG	human	4	chirp-expanded	ATP5PB_4
ATP5PB	CTCACACTTACCCTGGACCT	human	5	chirp-expanded	ATP5PB_5
ATP5PB	TGATACGGAGAAGTCACAAC	human	6	chirp-expanded	ATP5PB_6
ATP5PD	GAATCCACCAGCTATCGACT	human	1	chirp-expanded	ATP5PD_1
ATP5PD	TCAGAAACATACTGACCTGG	human	2	chirp-expanded	ATP5PD_2
ATP5PD	GGATAAATATACTGCCCAGG	human	3	chirp-expanded	ATP5PD_3
ATP5PD	TGCTCTAAAAACCATTGACT	human	4	chirp-expanded	ATP5PD_4
ATP5PD	GGTGGATGACTTTGAGAAGA	human	5	chirp-expanded	ATP5PD_5
ATP5PD	GGATTTCAGGGAACTAGCAA	human	6	chirp-expanded	ATP5PD_6
ATP6V1E1	AAGTTCTTTACCTTTACCAG	conserved	1	chirp-expanded	ATP6V1E1_1
ATP6V1E1	CTGCAACGAACAATCATTCG	conserved	2	chirp-expanded	ATP6V1E1_2
ATP6V1E1	AGTTCAACATAGAGAAAGGT	conserved	4	chirp-expanded	ATP6V1E1_4
ATP6V1E1	AGCAAAACAGAGACTCAGCA	conserved	5	chirp-expanded	ATP6V1E1_5
ATP6V1E1	AGGTACCAAGTGCTGCTGGA	conserved	6	chirp-expanded	ATP6V1E1_6
ATP6V1E1	CTTATAGATAAAGCATATGA	conserved	7	chirp-expanded	ATP6V1E1_7
ATPAF2	ACAATGAATTAGCTACAGGG	conserved	1	chirp-expanded	ATPAF2_1
ATPAF2	CAGAATGTCAGCATCACACA	conserved	2	chirp-expanded	ATPAF2_2
ATPAF2	GTGGGATCCAATCATCGAAT	conserved	4	chirp-expanded	ATPAF2_4
ATPAF2	GGACGGTAAAGAGCTTGGCT	conserved	8	chirp-expanded	ATPAF2_8
ATPAF2	TGTCGGCGGGGCGTAAGCCC	conserved	9	chirp-expanded	ATPAF2_9
ATPAF2	GAAACAAGGATCAGCTGATC	conserved	10	chirp-expanded	ATPAF2_10
ATXN10	CTGCAGAGATCCATCCCAAG	conserved	1	chirp-expanded	ATXN10_1
ATXN10	CTGGGAATCTTCATTCCGTG	conserved	2	chirp-expanded	ATXN10_2
ATXN10	TCAGCATGCCGCAAAAACAC	conserved	3	chirp-expanded	ATXN10_3
ATXN10	TCTGTAATAATCAAGAACCT	conserved	4	chirp-expanded	ATXN10_4
ATXN10	TCTTCAAAGAGCAGCGGAAC	conserved	6	chirp-expanded	ATXN10_6
ATXN10	CCAAACTGAACAATCAAGAA	conserved	7	chirp-expanded	ATXN10_7
ATXN2	AAGTTACTCACCGTAGACTG	conserved	1	chirp-expanded	ATXN2_1
ATXN2	GTATTGGAAATACCCCCAGT	conserved	2	chirp-expanded	ATXN2_2
ATXN2	AGTAACACGGAGCACAAGAG	conserved	3	chirp-expanded	ATXN2_3
ATXN2	AAAGTACAGAATCCAGTTCG	conserved	4	chirp-expanded	ATXN2_4
ATXN2	AGACAGAATTCACCGCGTAT	conserved	5	chirp-expanded	ATXN2_5
ATXN2	GAAATCACAGAGTTTCTGCT	conserved	6	chirp-expanded	ATXN2_6
ATXN2L	CCACAATGTCCTCCCGACGA	conserved	1	chirp-expanded	ATXN2L_1
ATXN2L	TCCTCCTTTAAGATCCGGGG	conserved	2	chirp-expanded	ATXN2L_2
ATXN2L	GGTATGTAGGAGATGTACTG	conserved	6	chirp-expanded	ATXN2L_6
ATXN2L	CAGCAGACTTGGGAGAACGC	conserved	7	chirp-expanded	ATXN2L_7
ATXN2L	AAGACACTCACAGGTGACTG	conserved	9	chirp-expanded	ATXN2L_9
ATXN2L	CTTAGCTCTTTGCCACCTCG	conserved	10	chirp-expanded	ATXN2L_10
BAG4	GAATTGTAGCTAGGATATGG	conserved	2	chirp-expanded	BAG4_2
BAG4	CTGAAGCACCCCCTCTTAGG	conserved	3	chirp-expanded	BAG4_3
BAG4	ATAATAAGCCCCTGAGTATG	conserved	4	chirp-expanded	BAG4_4
BAG4	GGGCGAAGAGGATATAAGGG	conserved	5	chirp-expanded	BAG4_5
BAG4	CCTGTAAGACCAGAATTGCA	conserved	6	chirp-expanded	BAG4_6
BAG4	TTGGGCTGTTGCCAGATGAA	conserved	9	chirp-expanded	BAG4_9
BAZ1A	CAGTGCATAAGCCAAATCGG	conserved	1	chirp-expanded	BAZ1A_1
BAZ1A	TGGTGTCAAATCATACACTG	conserved	2	chirp-expanded	BAZ1A_2
BAZ1A	TCCAGTATCGTCTATACATG	conserved	3	chirp-expanded	BAZ1A_3
BAZ1A	TTTCCTGATGGAGTAACCCT	conserved	6	chirp-expanded	BAZ1A_6
BAZ1A	ACTTTATACTTGAATAGTAA	conserved	8	chirp-expanded	BAZ1A_8
BAZ1A	AAGTATAGATATCAAAAACG	conserved	15	chirp-expanded	BAZ1A_15
BCAM	AAGATCACGTGGTATCGCAA	conserved	2	chirp-expanded	BCAM_2
BCAM	GTCACAATGCACGACACCCG	conserved	3	chirp-expanded	BCAM_3
BCAM	CAGAACTGCACGTGCTCCGT	conserved	6	chirp-expanded	BCAM_6
BCAM	ACTGAGGTCTCCCCCAACAA	conserved	7	chirp-expanded	BCAM_7
BCAM	ACCCCCTGGAGCTCAGCGAG	conserved	9	chirp-expanded	BCAM_9
BCAM	GGTCACAATGCACGACACCC	conserved	10	chirp-expanded	BCAM_10
BCAP31	ATACTTCCGAATTTCGCGCA	conserved	1	chirp-expanded	BCAP31_1
BCAP31	AGCAATGTAGAGATTCCTCT	conserved	3	chirp-expanded	BCAP31_3
BCAP31	AATTTCGCGCACGGCATCTG	conserved	10	chirp-expanded	BCAP31_10
BCAP31	GAGTCACCAGGCGTCTAAGC	conserved	14	chirp-expanded	BCAP31_14
BCAP31	GTGAACCTCCAGAACAATCC	conserved	15	chirp-expanded	BCAP31_15
BCAP31	TTGCAGCCTGCTTAGACGCC	conserved	21	chirp-expanded	BCAP31_21
BCAS2	TTCAAAGGCAGAATAATCCG	conserved	1	chirp-expanded	BCAS2_1
BCAS2	AAAAAAATGACATTACTGCA	conserved	2	chirp-expanded	BCAS2_2
BCAS2	CACCGCTTCCCGCACACCAG	conserved	3	chirp-expanded	BCAS2_3
BCAS2	CTGGAACTAATGTCACAGCA	conserved	4	chirp-expanded	BCAS2_4
BCAS2	TTGAATTGCTCAGTATGAAA	conserved	5	chirp-expanded	BCAS2_5
BCAS2	TCAGGTAGTTCTTAGTAGGT	conserved	6	chirp-expanded	BCAS2_6
BCAT2	CTCCTGTTGCACTAACACGG	conserved	1	chirp-expanded	BCAT2_1
BCAT2	TGCAGCGTGAGGTTCTGGAA	conserved	6	chirp-expanded	BCAT2_6
BCAT2	ATCCGGTCCATGTTGAGCCA	conserved	7	chirp-expanded	BCAT2_7
BCAT2	CACCGTGTTAGTGCAACAGG	conserved	10	chirp-expanded	BCAT2_10
BCAT2	CCGGCACCAGCCTCTATGTG	conserved	11	chirp-expanded	BCAT2_11
BCAT2	GTTCGTCATTCTCTGCCCAG	conserved	12	chirp-expanded	BCAT2_12
BCCIP	TTAATTCAACAGAACCATAT	conserved	6	chirp-expanded	BCCIP_6
BCCIP	AATTAAGAAATTACTGCAGC	conserved	8	chirp-expanded	BCCIP_8
BCCIP	TGAATCTTTCACTTAGGAGA	conserved	14	chirp-expanded	BCCIP_14
BCCIP	AAAGAGCATGGTTGAACAGC	conserved	18	chirp-expanded	BCCIP_18
BCCIP	AATTTAACTGAAAGAAAGGT	conserved	19	chirp-expanded	BCCIP_19
BCCIP	GTCATAATCATTATCTGATA	conserved	24	chirp-expanded	BCCIP_24
BCKDHB	CAAGTATCGCTATCGCTCTG	conserved	1	chirp-expanded	BCKDHB_1
BCKDHB	GGCCGCATCCTCGACAGTCG	conserved	2	chirp-expanded	BCKDHB_2
BCKDHB	AATACCCCATTGTGTGAACA	conserved	3	chirp-expanded	BCKDHB_3
BCKDHB	TTTGGCCAATGAGTTATCCA	conserved	4	chirp-expanded	BCKDHB_4
BCKDHB	TTAGGTTCAAAAAATATACA	conserved	5	chirp-expanded	BCKDHB_5
BCKDHB	TACCTTGATTCCTGGGCAAT	conserved	6	chirp-expanded	BCKDHB_6
BCLAF1	GTTGAAAAGTAAATCACAGG	conserved	2	chirp-expanded	BCLAF1_2
BCLAF1	GAACGTGAACGACCTCGTCT	conserved	3	chirp-expanded	BCLAF1_3
BCLAF1	GGTGGTGTAGCAATAGGTGA	conserved	4	chirp-expanded	BCLAF1_4
BCLAF1	TAAAGAGACTGGATATGTAG	conserved	5	chirp-expanded	BCLAF1_5
BCLAF1	GGATGACACAGAGGAGACAG	conserved	6	chirp-expanded	BCLAF1_6
BCLAF1	AAGCAGCCTGTCTTTAGTCA	conserved	7	chirp-expanded	BCLAF1_7
BDH2	CAGGAACTGGAAAAGTACCC	conserved	1	chirp-expanded	BDH2_1
BDH2	ACATCTGTTCACAACTCCTG	conserved	2	chirp-expanded	BDH2_2
BDH2	CAGCATGTACCTGATGATCA	conserved	3	chirp-expanded	BDH2_3
BDH2	GATTGGCCTCACAAAATCTG	conserved	4	chirp-expanded	BDH2_4
BDH2	TTTGGACTCATTAATGTCTG	conserved	7	chirp-expanded	BDH2_7
BDH2	ATGTGTGTACAGCACAACCA	conserved	10	chirp-expanded	BDH2_10
BIN1	TGTTGACGTAGAAACCTACG	conserved	1	chirp-expanded	BIN1_1
BIN1	CATCACTCCTACCTGAGATG	conserved	3	chirp-expanded	BIN1_3
BIN1	TGAGGCAAACAAGATCGCAG	conserved	4	chirp-expanded	BIN1_4
BIN1	GGACAAACGTGTCCTCAAAC	conserved	9	chirp-expanded	BIN1_9
BIN1	CTGCTCAAACTGCTCATCCT	conserved	10	chirp-expanded	BIN1_10
BIN1	GTGGTTGACTCTGATCTCGG	conserved	11	chirp-expanded	BIN1_11
BLMH	GAATACTTAAGCAATATGGT	conserved	4	chirp-expanded	BLMH_4
BLMH	CCAAACAGATGCACACCACT	conserved	6	chirp-expanded	BLMH_6
BLMH	ACTTAAGCAATATGGTTGGA	conserved	9	chirp-expanded	BLMH_9
BLMH	GTACACAGTGGAGCAACCAA	conserved	10	chirp-expanded	BLMH_10
BLMH	ATTCTGGGCAAGTACGAACT	conserved	12	chirp-expanded	BLMH_12
BLMH	TCCACCAGAGACATTCACCT	conserved	15	chirp-expanded	BLMH_15
BLVRA	GTGTCATGGGGTATTCCACA	conserved	1	chirp-expanded	BLVRA_1
BLVRA	GCATGTTGAACTCTTGATGG	conserved	3	chirp-expanded	BLVRA_3
BLVRA	CAGTGAGAGCTCCAGCCATG	conserved	6	chirp-expanded	BLVRA_6
BLVRA	TTCCTTTCGCTCTTCCAAAG	conserved	8	chirp-expanded	BLVRA_8
BLVRA	CGCTCAGGAACTGTGGGAGC	conserved	9	chirp-expanded	BLVRA_9
BLVRA	TCCTGAAAAAAGAAGTGGTG	conserved	12	chirp-expanded	BLVRA_12
BLVRB	AGCCGATGTGGACAAGACCG	conserved	2	chirp-expanded	BLVRB_2
BLVRB	GCTCAGTACTGAGGTCATTG	conserved	7	chirp-expanded	BLVRB_7
BLVRB	ATCGCGATCTTCGGCGCCAC	conserved	8	chirp-expanded	BLVRB_8
BLVRB	TGCTGGTGCGGGACTCCTCC	conserved	9	chirp-expanded	BLVRB_9
BLVRB	ATGTGGACAAGACCGTGGCT	conserved	11	chirp-expanded	BLVRB_11
BLVRB	GAAGGCTCATGGTGTGGACA	conserved	15	chirp-expanded	BLVRB_15
BPHL	GCTGGGAAATCGCGATCTGG	conserved	2	chirp-expanded	BPHL_2
BPHL	AGATGCTGTTGATTTGATGA	conserved	7	chirp-expanded	BPHL_7
BPHL	CTGGAATGTCCATAGCCTCG	conserved	9	chirp-expanded	BPHL_9
BPHL	GTGGTCGCCTGGGATCCTCG	conserved	10	chirp-expanded	BPHL_10
BPHL	CACTTTGGCAGAGGTTACCG	conserved	11	chirp-expanded	BPHL_11
BPHL	TCCATAGCCTCGAGGATCCC	conserved	14	chirp-expanded	BPHL_14
BPNT1	GCAGACCAAAGCTGACCGAT	conserved	3	chirp-expanded	BPNT1_3
BPNT1	AGTAACCAACTTGTTGCTAT	conserved	4	chirp-expanded	BPNT1_4
BPNT1	CTGGTTAATAACTCCTGCTA	conserved	5	chirp-expanded	BPNT1_5
BPNT1	GTGTTGGGGAGGACAATCTG	conserved	6	chirp-expanded	BPNT1_6
BPNT1	TATTCTATTGCTCAAAAGGC	conserved	7	chirp-expanded	BPNT1_7
BPNT1	CCCCAAACTCACAATTATAG	conserved	8	chirp-expanded	BPNT1_8
BTF3	AACTGCTCGCAGAAAGAAGA	conserved	1	chirp-expanded	BTF3_1
BTF3	CTTTAACAACCCTAAAGTTC	conserved	2	chirp-expanded	BTF3_2
BTF3	CCCTAAAGTTCAGGCATCTC	conserved	3	chirp-expanded	BTF3_3
BTF3	GCCAGAGATGCCTGAACTTT	conserved	4	chirp-expanded	BTF3_4
BTF3	CCAGAGATGCCTGAACTTTA	conserved	5	chirp-expanded	BTF3_5
BTF3	GAAAGAAACAATCATGAACC	conserved	8	chirp-expanded	BTF3_8
BUB3	GTATTCAACACATCTGATAG	conserved	1	chirp-expanded	BUB3_1
BUB3	CGGCTCAAGTACCAGCACAC	conserved	2	chirp-expanded	BUB3_2
BUB3	AGTCCCACACCAACACTCTG	conserved	3	chirp-expanded	BUB3_3
BUB3	ACGAGCGTTTCCAAACAAGC	conserved	5	chirp-expanded	BUB3_5
BUB3	TTCTCTCAGCCTGAAAAGGT	conserved	6	chirp-expanded	BUB3_6
BUB3	CCAACGCATGCCTGGAGTGG	conserved	8	chirp-expanded	BUB3_8
BZW1	AGAGTGTTTCTGCATATCGA	conserved	2	chirp-expanded	BZW1_2
BZW1	CATCCTTAAATGGATCACCA	conserved	3	chirp-expanded	BZW1_3
BZW1	AATCAGGCGCTACAAATACC	conserved	4	chirp-expanded	BZW1_4
BZW1	AAGAGCTTTCAGAATATGTT	conserved	9	chirp-expanded	BZW1_9
BZW1	TATCCAACTTTAGCCCCAGG	conserved	10	chirp-expanded	BZW1_10
BZW1	CAGCATGGATAACAGACTGA	conserved	11	chirp-expanded	BZW1_11
BZW2	TCAGGAATGCCCGATCAAGG	conserved	1	chirp-expanded	BZW2_1
BZW2	TCAGGGATACACTTGTCCAG	conserved	2	chirp-expanded	BZW2_2
BZW2	GAGATATAAGTATTTGGAGA	conserved	3	chirp-expanded	BZW2_3
BZW2	ACCTTCTTTGACTAAGCTGT	conserved	4	chirp-expanded	BZW2_4
BZW2	GAAAAGCCAACTTAGACAAG	conserved	5	chirp-expanded	BZW2_5
BZW2	GCTAAATACTTCACTGACGC	conserved	7	chirp-expanded	BZW2_7
C11orf54	GGCAATCAACTACAGAGACC	human	1	chirp-expanded	C11orf54_1
C11orf54	ATACAAGTCACAAAGTTAAG	human	2	chirp-expanded	C11orf54_2
C11orf54	TCCATCTGCAGGGTTCACAT	human	3	chirp-expanded	C11orf54_3
C11orf54	AATAAGCCTATAGGAATGGG	human	4	chirp-expanded	C11orf54_4
C11orf54	GACTCTCGGGTTCAATTCTG	human	5	chirp-expanded	C11orf54_5
C11orf54	AAAACTAGAATTGCAGAAGT	human	6	chirp-expanded	C11orf54_6
C1QBP	ATAATGACAGTCCAACACAA	conserved	1	chirp-expanded	C1QBP_1
C1QBP	GCGTGCGCGCAGGTTCCGAG	conserved	3	chirp-expanded	C1QBP_3
C1QBP	ATTAGTGCGGAAAGTTGCCG	conserved	4	chirp-expanded	C1QBP_4
C1QBP	GACATCAACTCCCAATTTCG	conserved	5	chirp-expanded	C1QBP_5
C1QBP	AACCTCCAGACATCTTAGGG	conserved	6	chirp-expanded	C1QBP_6
C1QBP	GATAATGACAGTCCAACACA	conserved	10	chirp-expanded	C1QBP_10
CA3	AAGTATCATCAAATACAACT	conserved	2	chirp-expanded	CA3_2
CA3	GTCTTTAGTATGCAGCTCAA	conserved	3	chirp-expanded	CA3_3
CA3	ATTGGACAAGATTAAGACAA	conserved	6	chirp-expanded	CA3_6
CA3	TGAAACTGGCGAAGTCGGTA	conserved	7	chirp-expanded	CA3_7
CA3	TGGGGCTCTTCGGATGATCA	conserved	10	chirp-expanded	CA3_10
CA3	ATCATCAAATACAACTCGGC	conserved	11	chirp-expanded	CA3_11
CACYBP	GAACTGTATCAGTCTTGACC	conserved	1	chirp-expanded	CACYBP_1
CACYBP	TTATCTGACTGATCCCATCC	conserved	2	chirp-expanded	CACYBP_2
CACYBP	TGCAGGTGCATTTCACAGAG	conserved	3	chirp-expanded	CACYBP_3
CACYBP	TAATGAAAAACCAGCTGCTG	conserved	4	chirp-expanded	CACYBP_4
CACYBP	CTTGATTTCTGTCTCAATCT	conserved	5	chirp-expanded	CACYBP_5
CACYBP	TGTTGCTGGAAAAGGCTACT	conserved	6	chirp-expanded	CACYBP_6
CAD	TCCACGGGTATTCAATACAG	conserved	3	chirp-expanded	CAD_3
CAD	ATGGAGAACTTGGACCCACT	conserved	4	chirp-expanded	CAD_4
CAD	CCACGTCAGCACCCGCCAAG	conserved	8	chirp-expanded	CAD_8
CAD	AAAGCAGTTCCATATCTGAA	conserved	9	chirp-expanded	CAD_9
CAD	CGTTCATTACGTATCACCTG	conserved	10	chirp-expanded	CAD_10
CAD	ACCTCCAGATATGGGAACCG	conserved	12	chirp-expanded	CAD_12
CALM3	CCTGCAGCTCTGCTTCAGTG	conserved	1	chirp-expanded	CALM3_1
CALM3	GGCGTTCCGTGTCTTTGACA	conserved	3	chirp-expanded	CALM3_3
CALM3	AGATGGCACTATCACCACCA	conserved	4	chirp-expanded	CALM3_4
CALM3	AAGTCAATGGTCCCGTTCCC	conserved	5	chirp-expanded	CALM3_5
CALM3	TCTTTCTGGCCATCATGGTC	conserved	6	chirp-expanded	CALM3_6
CALM3	GATGAAGGACACAGACAGTG	conserved	7	chirp-expanded	CALM3_7
CALML3	TGCCGTCCTTGTCGAACACG	conserved	2	chirp-expanded	CALML3_2
CALML3	CCTGGGCCAGAACCCCACGG	conserved	4	chirp-expanded	CALML3_4
CALML3	TGCATCACCACCCGCGAGCT	conserved	5	chirp-expanded	CALML3_5
CALML3	GATGAAGGACACGGACAACG	conserved	6	chirp-expanded	CALML3_6
CALML3	CCATCATGCCCAGGAACTCG	conserved	7	chirp-expanded	CALML3_7
CALML3	GTCCTTGTCGAACACGCGGA	conserved	10	chirp-expanded	CALML3_10
CALU	GCTGAGGCTCATGATGTACA	conserved	4	chirp-expanded	CALU_4
CALU	AGATGATGGTTAGAGATGAG	conserved	6	chirp-expanded	CALU_6
CALU	CAGCACCCAAGAAGGCATCA	conserved	8	chirp-expanded	CALU_8
CALU	TGAACCTTGTCACTGAGCTG	conserved	11	chirp-expanded	CALU_11
CALU	ATTTAACTATAAACAGATGA	conserved	16	chirp-expanded	CALU_16
CALU	TGAGCCTCAGCTCAGTGACA	conserved	19	chirp-expanded	CALU_19
CAMK2D	GATAAACAACAAAGCCAACG	conserved	1	chirp-expanded	CAMK2D_1
CAMK2D	AGAATATAGAGAATGACACC	conserved	2	chirp-expanded	CAMK2D_2
CAMK2D	AAAAGCTTTCTGCTAGGGGT	conserved	3	chirp-expanded	CAMK2D_3
CAMK2D	CCTAAATGGCATAGTTCACA	conserved	5	chirp-expanded	CAMK2D_5
CAMK2D	CTTAGCCATAGAAGTTCAAG	conserved	6	chirp-expanded	CAMK2D_6
CAMK2D	TAATGCTAGAAGAAAACTAA	conserved	8	chirp-expanded	CAMK2D_8
CAND1	AGTCTAGGGCTGGTCAACTG	conserved	1	chirp-expanded	CAND1_1
CAND1	GAGATCACCCTTATTGCAGG	conserved	2	chirp-expanded	CAND1_2
CAND1	TGGATGCTGTAGTTAGCACA	conserved	3	chirp-expanded	CAND1_3
CAND1	ATAAGGAGTTGCATCAAACG	conserved	4	chirp-expanded	CAND1_4
CAND1	CATGTTAAAACAACACTGTC	conserved	5	chirp-expanded	CAND1_5
CAND1	TATCTACAATTGTCTCTACT	conserved	6	chirp-expanded	CAND1_6
CANX	AAATCCTTCACGTGAAATTG	conserved	2	chirp-expanded	CANX_2
CANX	TTGTCTTGTAGGAAAGTGGG	conserved	5	chirp-expanded	CANX_5
CANX	TGGTCCAGATAAATGTGGAG	conserved	6	chirp-expanded	CANX_6
CANX	GCAAAATATACTTCCCCTGT	conserved	7	chirp-expanded	CANX_7
CANX	CCTCTTCAATGACATCGTCA	conserved	8	chirp-expanded	CANX_8
CANX	TCACGTGAAGGATTTACAGG	conserved	11	chirp-expanded	CANX_11
CAP1	AAGATCAGTAAAGAGATTGG	conserved	3	chirp-expanded	CAP1_3
CAP1	GGAGTTCCATACCACCGGAC	conserved	5	chirp-expanded	CAP1_5
CAP1	AGCTGTCAGCGAAAGTATCC	conserved	6	chirp-expanded	CAP1_6
CAP1	CAAATCGGAAAGCTTATTCT	conserved	8	chirp-expanded	CAP1_8
CAP1	GGTCCACACAGGTTTGAAGT	conserved	13	chirp-expanded	CAP1_13
CAP1	AGGAGCAGCTCCATATGTGC	conserved	14	chirp-expanded	CAP1_14
CAPG	TCCTACCTAGTGCTGCACAA	conserved	1	chirp-expanded	CAPG_1
CAPG	TTCATGAGCTACTTCCCACG	conserved	2	chirp-expanded	CAPG_2
CAPG	AGAACATCCGTGCCACCGAG	conserved	3	chirp-expanded	CAPG_3
CAPG	CCTGGAACGCAACAAGGCGA	conserved	4	chirp-expanded	CAPG_4
CAPG	GGTGGAGATTGTCACTGATG	conserved	5	chirp-expanded	CAPG_5
CAPG	AGGATCCAGGCCTGCATGTG	conserved	7	chirp-expanded	CAPG_7
CAPN1	CTCCAGCGTTCTAGACATGG	conserved	5	chirp-expanded	CAPN1_5
CAPN1	GTGTTCGTGCACTCTGCCGA	conserved	9	chirp-expanded	CAPN1_9
CAPN1	CGAAGCTGCAGCCTGACTCG	conserved	10	chirp-expanded	CAPN1_10
CAPN1	TGTCATTCCGAGACTTCATG	conserved	12	chirp-expanded	CAPN1_12
CAPN1	AGGATGGCCCCTCTCACCGT	conserved	14	chirp-expanded	CAPN1_14
CAPN1	GATCTCCAGCGTTCTAGACA	conserved	19	chirp-expanded	CAPN1_19
CAPN2	GGGCGGTGGAATGACAAGTG	conserved	1	chirp-expanded	CAPN2_1
CAPN2	GGCTTCGAAGACTTCACCGG	conserved	2	chirp-expanded	CAPN2_2
CAPN2	TTGGTCTGCCCACTTAACTG	conserved	3	chirp-expanded	CAPN2_3
CAPN2	GCTTCCAGGAAAACTATGCA	conserved	5	chirp-expanded	CAPN2_5
CAPN2	AGGCGGGGCTCCACCGCGGG	conserved	7	chirp-expanded	CAPN2_7
CAPN2	GCTGCGGAACGAGTGCCTGG	conserved	8	chirp-expanded	CAPN2_8
CAPNS1	CTTATCTCTTCGCAGCGAGG	conserved	2	chirp-expanded	CAPNS1_2
CAPNS1	CACACATTACTCCAACATTG	conserved	4	chirp-expanded	CAPNS1_4
CAPNS1	TGTGGAACAACATCAAAAGG	conserved	5	chirp-expanded	CAPNS1_5
CAPNS1	GAGAATGTTCATGAGTTCTG	conserved	6	chirp-expanded	CAPNS1_6
CAPNS1	AACCATCAGTCTTCAGATCA	conserved	7	chirp-expanded	CAPNS1_7
CAPNS1	GGCGGGGGAGGCGGGGGCCT	conserved	9	chirp-expanded	CAPNS1_9
CAPRIN1	ATGTACCACTACTAACCTGG	conserved	1	chirp-expanded	CAPRIN1_1
CAPRIN1	AGTGCCAATATTGTCCGAAG	conserved	2	chirp-expanded	CAPRIN1_2
CAPRIN1	GGGTGATCGACAAGAAACTT	conserved	3	chirp-expanded	CAPRIN1_3
CAPRIN1	TACAGAGCAACGACCACAGA	conserved	4	chirp-expanded	CAPRIN1_4
CAPRIN1	AAGTGAAGTTGAATCAACAG	conserved	5	chirp-expanded	CAPRIN1_5
CAPRIN1	AGTTTGCAAAAGAATTACAG	conserved	6	chirp-expanded	CAPRIN1_6
CAPZA1	TTTATGCTAAAACTATCGAT	conserved	2	chirp-expanded	CAPZA1_2
CAPZA1	ATTACAGAGCACGGTGACCT	conserved	3	chirp-expanded	CAPZA1_3
CAPZA1	ATGGTCGTTGGAGATCAGAG	conserved	6	chirp-expanded	CAPZA1_6
CAPZA1	GGAATAATGGTCTTTCACAT	conserved	7	chirp-expanded	CAPZA1_7
CAPZA1	TCATCACTCATGCACCCCCA	conserved	8	chirp-expanded	CAPZA1_8
CAPZA1	CATCACTCATGCACCCCCAG	conserved	9	chirp-expanded	CAPZA1_9
CAPZA2	AAGGTATTGATAACAGAACA	conserved	1	chirp-expanded	CAPZA2_1
CAPZA2	ACCTCATTAAATTCTCCAGG	conserved	2	chirp-expanded	CAPZA2_2
CAPZA2	TAATAATGACAATCTTCTCA	conserved	4	chirp-expanded	CAPZA2_4
CAPZA2	TTCTTTGCCAATAAGGTGTA	conserved	5	chirp-expanded	CAPZA2_5
CAPZA2	CTCATTAAATTCTCCAGGAG	conserved	8	chirp-expanded	CAPZA2_8
CAPZA2	CCTCATTAAATTCTCCAGGA	conserved	9	chirp-expanded	CAPZA2_9
CAPZB	GGAGATCCTCACATAGACTG	conserved	1	chirp-expanded	CAPZB_1
CAPZB	CTGCTGGGATTCCATCCACG	conserved	3	chirp-expanded	CAPZB_3
CAPZB	CAGGTCTCGATACTGGTCAA	conserved	4	chirp-expanded	CAPZB_4
CAPZB	GGGTCATACTTGTTACTCCA	conserved	5	chirp-expanded	CAPZB_5
CAPZB	TGGAGTGATCCTCATAAAGA	conserved	6	chirp-expanded	CAPZB_6
CAPZB	ATTGCCAGAGACAAGGTGGT	conserved	7	chirp-expanded	CAPZB_7
CASP14	GGCCTGTATGATGTACACCT	conserved	5	chirp-expanded	CASP14_5
CASP14	GCTTCCTCAAGGGAGAAGAT	conserved	7	chirp-expanded	CASP14_7
CASP14	CCTGGCAGTTCTTGTTGTTC	conserved	9	chirp-expanded	CASP14_9
CASP14	TACATCATACAGGCCTGTCG	conserved	10	chirp-expanded	CASP14_10
CASP14	ATCATACAGGCCTGTCGAGG	conserved	11	chirp-expanded	CASP14_11
CASP14	GTGAGCCATGAGTACCACGA	conserved	12	chirp-expanded	CASP14_12
CAT	AATTTCACTGCAAACCCACG	conserved	4	chirp-expanded	CAT_4
CAT	GTGATCCATATCCATTCATG	conserved	6	chirp-expanded	CAT_6
CAT	AGATGCGGCGAGACTTTCCC	conserved	8	chirp-expanded	CAT_8
CAT	TGGATGTAAAAAGTCCAGGA	conserved	9	chirp-expanded	CAT_9
CAT	CTGGATGTAAAAAGTCCAGG	conserved	10	chirp-expanded	CAT_10
CAT	GACTACCCTCTCATCCCAGT	conserved	11	chirp-expanded	CAT_11
CBR1	GTGGTGTATCTTAGGGAGAG	conserved	1	chirp-expanded	CBR1_1
CBR1	GACGTGCTGGTCAACAACGC	conserved	4	chirp-expanded	CBR1_4
CBR1	TAATTCTGTGCACACATCTC	conserved	8	chirp-expanded	CBR1_8
CBR1	GCTTGAATATGAAAGGGTGT	conserved	11	chirp-expanded	CBR1_11
CBR1	AACGCGGGCATCGCCTTCAA	conserved	14	chirp-expanded	CBR1_14
CBR1	GCTCATGAACAAGTTTGTGG	conserved	16	chirp-expanded	CBR1_16
CBR4	GTTTACAGTGCCAGTAAAGG	conserved	3	chirp-expanded	CBR4_3
CBR4	CAGTTTGGTACCTACCGCCG	conserved	4	chirp-expanded	CBR4_4
CBR4	TGCAGCTGGTATTAACAGGT	conserved	5	chirp-expanded	CBR4_5
CBR4	TCAGCTTCATACTAACCTCT	conserved	6	chirp-expanded	CBR4_6
CBR4	CTATGATTCAACAACAGGGA	conserved	9	chirp-expanded	CBR4_9
CBR4	GGAGGGTCTATTGTTAATGT	conserved	10	chirp-expanded	CBR4_10
CCAR2	AACGGACACTGATCTCCCAG	conserved	4	chirp-expanded	CCAR2_4
CCAR2	ACTCCAAGAAACGCAAACAG	conserved	5	chirp-expanded	CCAR2_5
CCAR2	GTGAAGGCTGCATACAACCC	conserved	6	chirp-expanded	CCAR2_6
CCAR2	AAGAGTGGGGGAATCCGGTG	conserved	8	chirp-expanded	CCAR2_8
CCAR2	TGTTTCTGGAGATGCTCCAG	conserved	9	chirp-expanded	CCAR2_9
CCAR2	GTGCCAGCAGAAAGCTGCAG	conserved	11	chirp-expanded	CCAR2_11
CCDC47	TGCACACCTCCAGAACAGCT	conserved	4	chirp-expanded	CCDC47_4
CCDC47	GGCCTGGTTTAACACTCATA	conserved	5	chirp-expanded	CCDC47_5
CCDC47	TTGGCCATCCTGTCAGAGAT	conserved	6	chirp-expanded	CCDC47_6
CCDC47	CTCTTTCTGTAGTCGCACCA	conserved	7	chirp-expanded	CCDC47_7
CCDC47	AAGATGCAGATACCCAGGTG	conserved	8	chirp-expanded	CCDC47_8
CCDC47	CTCCCTATGAGTGTTAAACC	conserved	9	chirp-expanded	CCDC47_9
CCS	GAAGCGCACCACCCCCTGCA	conserved	8	chirp-expanded	CCS_8
CCS	GCCCTTGCAGTTGGAGTTCG	conserved	9	chirp-expanded	CCS_9
CCS	CGCGTCCACACAGCTCTGAC	conserved	14	chirp-expanded	CCS_14
CCS	CTCTCCTGGAAGGCACGGGG	conserved	19	chirp-expanded	CCS_19
CCS	GGACATTGCCCAGGTCTCCG	conserved	20	chirp-expanded	CCS_20
CCS	AGGCTCTCCTGGAAGGCACG	conserved	21	chirp-expanded	CCS_21
CCT2	ATCATTGGTTACCATAAGAG	conserved	1	chirp-expanded	CCT2_1
CCT2	TCATCCACAGACCATCATAG	conserved	2	chirp-expanded	CCT2_2
CCT2	TGGAAGTTGCAAACTTATCG	conserved	3	chirp-expanded	CCT2_3
CCT2	GTTGAACGTATTCTTAAGCA	conserved	4	chirp-expanded	CCT2_4
CCT2	TCAAGATTTAATGAATATTG	conserved	6	chirp-expanded	CCT2_6
CCT2	ATTCATATTATCAAGAAGCT	conserved	7	chirp-expanded	CCT2_7
CCT3	TGACATTGAGATTACACGAG	conserved	1	chirp-expanded	CCT3_1
CCT3	GGTGATCAGTGCTTACCGCA	conserved	4	chirp-expanded	CCT3_4
CCT3	CCGGATAGTCAGCCGACCAG	conserved	5	chirp-expanded	CCT3_5
CCT3	TCATCACAATGCCTCCCATT	conserved	8	chirp-expanded	CCT3_8
CCT3	CATGACTCCACGCAAGACAC	conserved	11	chirp-expanded	CCT3_11
CCT3	GCGTGGAGTCATGATTAACA	conserved	18	chirp-expanded	CCT3_18
CCT4	GACTGACATGTCTCGACCTG	conserved	1	chirp-expanded	CCT4_1
CCT4	AGCAATGATGACTACTGATG	conserved	2	chirp-expanded	CCT4_2
CCT4	ACAGATGGATAATCAAATAG	conserved	3	chirp-expanded	CCT4_3
CCT4	GTCAATATGAGCAACTGGCT	conserved	5	chirp-expanded	CCT4_5
CCT4	GGATCTGGGCTGGCTTGTCG	conserved	8	chirp-expanded	CCT4_8
CCT4	ATCACTGCATTTACACTCAT	conserved	9	chirp-expanded	CCT4_9
CCT5	GGCCTCAAGTCCCATAAGAC	conserved	5	chirp-expanded	CCT5_5
CCT5	GGCCACCATCTTAAGCATGA	conserved	6	chirp-expanded	CCT5_6
CCT5	TTATGTTCCCCCATAGAAAG	conserved	9	chirp-expanded	CCT5_9
CCT5	GCGGAGCAATTGCTAGACCG	conserved	10	chirp-expanded	CCT5_10
CCT5	CAACAGTTGTCACCGACAGA	conserved	13	chirp-expanded	CCT5_13
CCT5	TCAGACAGCAAAAACCACGC	conserved	14	chirp-expanded	CCT5_14
CCT6A	CAGGGAAACACTTATAGATG	conserved	3	chirp-expanded	CCT6A_3
CCT6A	GACATCAAACTTACTAAAGA	conserved	5	chirp-expanded	CCT6A_5
CCT6A	CTAAAAGGAGAAATATGGAG	conserved	6	chirp-expanded	CCT6A_6
CCT6A	ATAAATCTGAAACTGATACA	conserved	7	chirp-expanded	CCT6A_7
CCT6A	CAGGATGATATAACTGGTGA	conserved	9	chirp-expanded	CCT6A_9
CCT6A	ACGTGCTAAGGACCAACCTG	conserved	11	chirp-expanded	CCT6A_11
CCT7	ATAAGCTTGTCCATGCCACG	conserved	1	chirp-expanded	CCT7_1
CCT7	CTTGTCCAAACTCCCCATTG	conserved	2	chirp-expanded	CCT7_2
CCT7	TGCTGACAGAGCATTCACAC	conserved	4	chirp-expanded	CCT7_4
CCT7	AGAGTCCACACAGTTGAGGT	conserved	6	chirp-expanded	CCT7_6
CCT7	CCATCCTGCAGCAAAGACTT	conserved	7	chirp-expanded	CCT7_7
CCT7	TTTCTGCTGGGAGATCAGCT	conserved	8	chirp-expanded	CCT7_8
CDC37	GACGCACCCCAACATCGACA	conserved	4	chirp-expanded	CDC37_4
CDC37	GAGAAACAGATCAAGCACTT	conserved	5	chirp-expanded	CDC37_5
CDC37	TCTTCACTAAGATTAAGGTA	conserved	13	chirp-expanded	CDC37_13
CDC37	CAGCAAAGACGGCTTCAGCA	conserved	15	chirp-expanded	CDC37_15
CDC37	GCCTTACCTGATGCCGCCAG	conserved	17	chirp-expanded	CDC37_17
CDC37	TTCTTCACTAAGATTAAGGT	conserved	20	chirp-expanded	CDC37_20
CDC40	GCGATTTAGTCAAGTGCATG	conserved	1	chirp-expanded	CDC40_1
CDC40	AAATGTATGACTATCAAGGC	conserved	2	chirp-expanded	CDC40_2
CDC40	TGGATGAAATCACAGCAAAG	conserved	3	chirp-expanded	CDC40_3
CDC40	TCCACCTTTAGGTCACAGTA	conserved	4	chirp-expanded	CDC40_4
CDC40	GCAAACATGGTCTCATAGGT	conserved	5	chirp-expanded	CDC40_5
CDC40	CCAAAAAACAAATTCATGTG	conserved	6	chirp-expanded	CDC40_6
CDC42	GAAGCCTTTATACTTACAGT	conserved	1	chirp-expanded	CDC42_1
CDC42	GCAGTCACAGTTATGATTGG	conserved	2	chirp-expanded	CDC42_2
CDC42	TGAGTCCCAACAAGCAAGAA	conserved	3	chirp-expanded	CDC42_3
CDC42	GGACAGTGGTGAGTTATCTC	conserved	4	chirp-expanded	CDC42_4
CDC42	AAGTGTGTTGTTGTGGGCGA	conserved	5	chirp-expanded	CDC42_5
CDC42	CACAACAAACAAATTTCCAT	conserved	7	chirp-expanded	CDC42_7
CDK1	GACAAAACACAATCCCCTGT	conserved	1	chirp-expanded	CDK1_1
CDK1	AAGGGTAGACACAAAACTAC	conserved	2	chirp-expanded	CDK1_2
CDK1	GAATCCATGTACTGACCAGG	conserved	4	chirp-expanded	CDK1_4
CDK1	ATTTCCCGAATTGCAGTACT	conserved	6	chirp-expanded	CDK1_6
CDK1	CCTATACTCCAAATGTCAAC	conserved	7	chirp-expanded	CDK1_7
CDK1	TTCGTCATCCAAATATAGTC	conserved	8	chirp-expanded	CDK1_8
CDK11A	CTACATCGTGATGAACTACG	human	1	chirp-expanded	CDK11A_1
CDK11A	CTTGAGCTCGATGGGCAACA	human	2	chirp-expanded	CDK11A_2
CDK11A	ACATCACCGAACGATGAGAG	human	3	chirp-expanded	CDK11A_3
CDK11A	AAGAAAGAGAGCACGAACGT	human	4	chirp-expanded	CDK11A_4
CDK11A	GGAGCTGAGAGATCACTGCA	human	5	chirp-expanded	CDK11A_5
CDK11A	GGAGGTTCTTACCAACCAAG	human	6	chirp-expanded	CDK11A_6
CDK18	GGGTGAGGGACCGATCTGTG	conserved	1	chirp-expanded	CDK18_1
CDK18	CATGAGCATGCACAACGTCA	conserved	3	chirp-expanded	CDK18_3
CDK18	TCAACCAGCTCCACAACCGG	conserved	6	chirp-expanded	CDK18_6
CDK18	GCCCTGCACTGCCATCCGAG	conserved	11	chirp-expanded	CDK18_11
CDK18	ATGACCTCATCCACACAGAT	conserved	12	chirp-expanded	CDK18_12
CDK18	CACAGATCGGTCCCTCACCC	conserved	13	chirp-expanded	CDK18_13
CDK2	CATGGGTGTAAGTACGAACA	conserved	1	chirp-expanded	CDK2_1
CDK2	TCTGCTTATTAACACAGAGG	conserved	2	chirp-expanded	CDK2_2
CDK2	TGAGAAGCATTACCTTGATG	conserved	4	chirp-expanded	CDK2_4
CDK2	AAGCAGAGAGATCTCTCGGA	conserved	5	chirp-expanded	CDK2_5
CDK2	GGTGGAGGACCCGATGAGAA	conserved	7	chirp-expanded	CDK2_7
CDK2	GGTGCAGAAATTCAAAAACC	conserved	8	chirp-expanded	CDK2_8
CDK5RAP1	GCGGACCAGTAACCTCCAAG	conserved	1	chirp-expanded	CDK5RAP1_1
CDK5RAP1	GACTCACACAAAGGCAGACG	conserved	4	chirp-expanded	CDK5RAP1_4
CDK5RAP1	CAGCCGGGGAAGGTCCCGGT	conserved	9	chirp-expanded	CDK5RAP1_9
CDK5RAP1	AAAAAGTGCCTCAGCTCCTC	conserved	10	chirp-expanded	CDK5RAP1_10
CDK5RAP1	TTAGGCAGTGACTCACACAA	conserved	11	chirp-expanded	CDK5RAP1_11
CDK5RAP1	CCAGAGTAGATCCTGAAATG	conserved	12	chirp-expanded	CDK5RAP1_12
CDK6	GCCCGCGACTTGAAGAACGG	conserved	1	chirp-expanded	CDK6_1
CDK6	GGAAACTATAGATGCGGGCA	conserved	3	chirp-expanded	CDK6_3
CDK6	TGGCTCACCTGACCACGTTG	conserved	4	chirp-expanded	CDK6_4
CDK6	TTAGATCGCGATGCACTACT	conserved	5	chirp-expanded	CDK6_5
CDK6	GATACCTTTATGGTTTCAGT	conserved	6	chirp-expanded	CDK6_6
CDK6	ACCTCGCGGATGGTGGAGAG	conserved	7	chirp-expanded	CDK6_7
CDKN2AIP	GGCAGCTTCATCCGTGCTAG	conserved	2	chirp-expanded	CDKN2AIP_2
CDKN2AIP	CTTCCTGAGGAGCCCAACAA	conserved	3	chirp-expanded	CDKN2AIP_3
CDKN2AIP	AGAGGGATATCGAGTAGCAA	conserved	4	chirp-expanded	CDKN2AIP_4
CDKN2AIP	GCAGAAGCTCCAGATAAACA	conserved	5	chirp-expanded	CDKN2AIP_5
CDKN2AIP	AACTTCCAAAACTAGTTCAG	conserved	6	chirp-expanded	CDKN2AIP_6
CDKN2AIP	GCCTCACTCACCGGCACCCG	conserved	7	chirp-expanded	CDKN2AIP_7
CDSN	TCGGGGATGTCCGAACTACA	conserved	1	chirp-expanded	CDSN_1
CDSN	TCTGACCCCCTGACACAGAG	conserved	6	chirp-expanded	CDSN_6
CDSN	TATTTGCCCTCAGAGATGGG	conserved	8	chirp-expanded	CDSN_8
CDSN	TGGAACCAGATAACTGTCAG	conserved	15	chirp-expanded	CDSN_15
CDSN	CTCCACTGCAGGGAGAGTCG	conserved	18	chirp-expanded	CDSN_18
CDSN	TTGTCTACAGAGGTGATTGG	conserved	20	chirp-expanded	CDSN_20
CDV3	CCAGAACCAGCGATGACTAG	human	1	chirp-expanded	CDV3_1
CDV3	GGTTGATTACAGCGGCCTCA	human	2	chirp-expanded	CDV3_2
CDV3	TGGACAACTTCTTTGCCAAG	human	3	chirp-expanded	CDV3_3
CDV3	TTACCAATTACTGGAGCAGG	human	4	chirp-expanded	CDV3_4
CDV3	CGCCACCAAGGCTGTGACGA	human	5	chirp-expanded	CDV3_5
CDV3	GGAGGTATGGAAAAATCTTC	human	6	chirp-expanded	CDV3_6
CELF1	GAAGAATGCCGGATATTGCG	conserved	1	chirp-expanded	CELF1_1
CELF1	AATGCACCAAGCACAGACCA	conserved	3	chirp-expanded	CELF1_3
CELF1	CAAGAGTATTTAGACCAGCA	conserved	4	chirp-expanded	CELF1_4
CELF1	AAATCAACGTCCTAAGGGAT	conserved	5	chirp-expanded	CELF1_5
CELF1	AACACTTACCTCCCATTGGG	conserved	7	chirp-expanded	CELF1_7
CELF1	TGATAGCATCAAGATCTGGT	conserved	8	chirp-expanded	CELF1_8
CEP290	GTTGGCTCTTCGAAATGAGG	conserved	2	chirp-expanded	CEP290_2
CEP290	ACAAAGTAATCAATGAACTG	conserved	3	chirp-expanded	CEP290_3
CEP290	AGCACTTTAAAGGATACCAA	conserved	5	chirp-expanded	CEP290_5
CEP290	GCTCAGGGAATCTCGGAAAG	conserved	8	chirp-expanded	CEP290_8
CEP290	TGAAGAAGATGATCCAATTA	conserved	10	chirp-expanded	CEP290_10
CEP290	GAGGCACTTAGAGAGCGTGT	conserved	11	chirp-expanded	CEP290_11
CEP41	AAATCCACGCTCGCACATGG	conserved	2	chirp-expanded	CEP41_2
CEP41	CTTCCAGTGTTTGATCAGAG	conserved	3	chirp-expanded	CEP41_3
CEP41	GGGGAACTGGATCTAGACAA	conserved	4	chirp-expanded	CEP41_4
CEP41	TATCACGCACATCTAGCAGC	conserved	7	chirp-expanded	CEP41_7
CEP41	GTTCTAGACAGAGTTGCAAT	conserved	8	chirp-expanded	CEP41_8
CEP41	CTGATGCTGAAACCACTGCC	conserved	9	chirp-expanded	CEP41_9
CFL1	GCGTAAGTCTTCAACGCCAG	conserved	1	chirp-expanded	CFL1_1
CFL1	AAGAACATCATCCTGGAGGA	conserved	5	chirp-expanded	CFL1_5
CFL1	TGTTCTTCTTGTCCTCACTC	conserved	8	chirp-expanded	CFL1_8
CFL1	TAAGTCTTCAACGCCAGAGG	conserved	10	chirp-expanded	CFL1_10
CFL1	GGAGGTGAAGAAGCGCAAGA	conserved	15	chirp-expanded	CFL1_15
CFL1	CAAGGTGTTCAACGACATGA	conserved	17	chirp-expanded	CFL1_17
CHCHD2	CCCACCTGGTAAGTGATGTC	conserved	3	chirp-expanded	CHCHD2_3
CHCHD2	GCCAGGTCTGATGGCCCAGA	conserved	5	chirp-expanded	CHCHD2_5
CHCHD2	CTCAGATGAGAGCTGCACCC	conserved	6	chirp-expanded	CHCHD2_6
CHCHD2	ATTACTGGGGGCTTCAGTGG	conserved	7	chirp-expanded	CHCHD2_7
CHCHD2	CGATGGTCTCACCTGGCCGG	conserved	9	chirp-expanded	CHCHD2_9
CHCHD2	GATGGTCTCACCTGGCCGGA	conserved	10	chirp-expanded	CHCHD2_10
CHD1L	GTCGCCTGCATATGTTACAC	conserved	2	chirp-expanded	CHD1L_2
CHD1L	GCTGCATAAGACCTTGTCAG	conserved	5	chirp-expanded	CHD1L_5
CHD1L	GGATACAGCCATTCTGACAA	conserved	6	chirp-expanded	CHD1L_6
CHD1L	TTTCTCCTGAGTACTAGGGC	conserved	7	chirp-expanded	CHD1L_7
CHD1L	GCCTCCTTCTATGATCATGT	conserved	10	chirp-expanded	CHD1L_10
CHD1L	ACCAACATGATCATAGAAGG	conserved	11	chirp-expanded	CHD1L_11
CHD2	GTCTTACATCCACAGCACAT	conserved	1	chirp-expanded	CHD2_1
CHD2	AGTGGAACAGATTCTCAGGG	conserved	2	chirp-expanded	CHD2_2
CHD2	AAGGGACGACTATAAGAAAG	conserved	3	chirp-expanded	CHD2_3
CHD2	TGAGCTGGTAGATAAGTCGG	conserved	4	chirp-expanded	CHD2_4
CHD2	AAGGCAGACTCGTCGAAGAG	conserved	5	chirp-expanded	CHD2_5
CHD2	TATTAAAAGGATTTGAGCTG	conserved	6	chirp-expanded	CHD2_6
CHMP2A	ACTCAAGTCCAACAACTCGA	conserved	1	chirp-expanded	CHMP2A_1
CHMP2A	GGGCCCTGAACCGTGCCATG	conserved	2	chirp-expanded	CHMP2A_2
CHMP2A	CAAACTTGCGCACATAGCGC	conserved	3	chirp-expanded	CHMP2A_3
CHMP2A	CATGGGCACCATGAACAGAC	conserved	4	chirp-expanded	CHMP2A_4
CHMP2A	GATGGCCAAGCAAGGCCAGA	conserved	5	chirp-expanded	CHMP2A_5
CHMP2A	ATTGATGCGGGCCAACATCC	conserved	6	chirp-expanded	CHMP2A_6
CHMP4A	CAGCAAGCTCCATGGTACGA	conserved	1	chirp-expanded	CHMP4A_1
CHMP4A	CATTCTCAGGGACATTGACA	conserved	2	chirp-expanded	CHMP4A_2
CHMP4A	CTGCCCTACAGGCTTTGCGG	conserved	5	chirp-expanded	CHMP4A_5
CHMP4A	GAAGATACTGATCAAGAAAC	conserved	7	chirp-expanded	CHMP4A_7
CHMP4A	GGTACGAAGGACTTCTGCAT	conserved	9	chirp-expanded	CHMP4A_9
CHMP4A	GGCCTCACGCTGAAACTCCA	conserved	11	chirp-expanded	CHMP4A_11
CHMP4B	CACGGCACCAAAAACAAGCG	conserved	1	chirp-expanded	CHMP4B_1
CHMP4B	TATCAACCATCGAGTTCCAG	conserved	2	chirp-expanded	CHMP4B_2
CHMP4B	GAATGCCAACACCAACACCG	conserved	3	chirp-expanded	CHMP4B_3
CHMP4B	GGGCGGCCCGACCCCCCAGG	conserved	4	chirp-expanded	CHMP4B_4
CHMP4B	TGCCGCCAAGGCCATGAAGG	conserved	5	chirp-expanded	CHMP4B_5
CHMP4B	GAAAATCGAGCAGGAGCTGA	conserved	7	chirp-expanded	CHMP4B_7
CHORDC1	TAGAAGCAATAAAAAGACCA	conserved	4	chirp-expanded	CHORDC1_4
CHORDC1	CATGCATAAGTTACCCCTCA	conserved	6	chirp-expanded	CHORDC1_6
CHORDC1	ATAAACTTAAACTGTCATCA	conserved	8	chirp-expanded	CHORDC1_8
CHORDC1	CGGCGCGTTCCTCTTACCGT	conserved	11	chirp-expanded	CHORDC1_11
CHORDC1	GATGCTTGCACATACCACCC	conserved	13	chirp-expanded	CHORDC1_13
CHORDC1	TTACCGTCGGAATTGGTCTC	conserved	16	chirp-expanded	CHORDC1_16
CHTOP	ATGTCTCTAAATGAGCGGTG	conserved	1	chirp-expanded	CHTOP_1
CHTOP	ACCAGAACCCTACTTAGGGG	conserved	2	chirp-expanded	CHTOP_2
CHTOP	ACGGTTAGGCCGACCCATAG	conserved	3	chirp-expanded	CHTOP_3
CHTOP	CGAGCCGTAGCTCCCCGAAT	conserved	4	chirp-expanded	CHTOP_4
CHTOP	ATCGAAGCCCGAATATTCAC	conserved	5	chirp-expanded	CHTOP_5
CHTOP	GGCAGCATTAAAACTTAAGC	conserved	6	chirp-expanded	CHTOP_6
CIRBP	CGTCAGACAACCGATCCCGT	conserved	1	chirp-expanded	CIRBP_1
CIRBP	AGTGGTGGTTGTGAAAGACA	conserved	2	chirp-expanded	CIRBP_2
CIRBP	CAGATCCGAGTAGACCAGGC	conserved	4	chirp-expanded	CIRBP_4
CIRBP	AGAACCCACGGCCCCGTCCT	conserved	6	chirp-expanded	CIRBP_6
CIRBP	TGACACCAATGAGCAGTCGC	conserved	7	chirp-expanded	CIRBP_7
CIRBP	CCCAGAGATCTCGGGGATTT	conserved	8	chirp-expanded	CIRBP_8
CKAP4	CCACATGGATCCCATCCGAG	conserved	1	chirp-expanded	CKAP4_1
CKAP4	GGGAATCGGACTTCAGCTGG	conserved	3	chirp-expanded	CKAP4_3
CKAP4	CAGGGCGTCGAGCAGAAGGT	conserved	5	chirp-expanded	CKAP4_5
CKAP4	CAGAACCAGGCGCACGGCAA	conserved	6	chirp-expanded	CKAP4_6
CKAP4	CCTGCGCGAGCAGGACGCCG	conserved	7	chirp-expanded	CKAP4_7
CKAP4	CTGGTGCGTCCACCACGTCC	conserved	8	chirp-expanded	CKAP4_8
CKAP5	CTTGGTTGTAGAGTGCACAA	conserved	1	chirp-expanded	CKAP5_1
CKAP5	CAGATACATCACGCCAAGCA	conserved	2	chirp-expanded	CKAP5_2
CKAP5	TCTTAAAGTGGCTTACCCTG	conserved	3	chirp-expanded	CKAP5_3
CKAP5	TGCCATGCCAGGCATTAGTG	conserved	6	chirp-expanded	CKAP5_6
CKAP5	TCTTGCAGGAGGCAAAAAAA	conserved	9	chirp-expanded	CKAP5_9
CKAP5	CTCAATGTATTCATCCCGTG	conserved	10	chirp-expanded	CKAP5_10
CKB	ATCATCGAGGACCGGCACGG	conserved	2	chirp-expanded	CKB_2
CKB	CCACGGTCATGATGTACGGG	conserved	3	chirp-expanded	CKB_3
CKB	GCTGACCCCCGAGCTGTACG	conserved	6	chirp-expanded	CKB_6
CKB	GCGAGCTCAGCACGTAGTTG	conserved	7	chirp-expanded	CKB_7
CKB	CACCCGTACATCATGACCGT	conserved	9	chirp-expanded	CKB_9
CKB	CCCATCATCGAGGACCGGCA	conserved	11	chirp-expanded	CKB_11
CKM	ATCATCTCGGATCGCCACGG	conserved	1	chirp-expanded	CKM_1
CKM	CAGCAAACATAACAACCACA	conserved	2	chirp-expanded	CKM_2
CKM	CAGACAGGAGTGGACAACCC	conserved	3	chirp-expanded	CKM_3
CKM	CCTCCTCGTTCACCCACACC	conserved	4	chirp-expanded	CKM_4
CKM	CATCATCTCGGATCGCCACG	conserved	9	chirp-expanded	CKM_9
CKM	TGTGGTTGTTATGTTTGCTG	conserved	11	chirp-expanded	CKM_11
CKMT2	GTCATCAAACTAAGACACAA	conserved	1	chirp-expanded	CKMT2_1
CKMT2	AAATGAGGAGGATCACACCA	conserved	2	chirp-expanded	CKMT2_2
CKMT2	CATGTTAATAAAGGGGACAC	conserved	5	chirp-expanded	CKMT2_5
CKMT2	GCGCAAGCACAACAACTGCA	conserved	7	chirp-expanded	CKMT2_7
CKMT2	CCGGTTCAGCAGGTACCCGG	conserved	8	chirp-expanded	CKMT2_8
CKMT2	ATTTCTCATCTGGATAAATG	conserved	10	chirp-expanded	CKMT2_10
CLIC1	CACCGTTGACACCAAAAGGT	conserved	1	chirp-expanded	CLIC1_1
CLIC1	TCTTGCACAGATCTGGAGAA	conserved	2	chirp-expanded	CLIC1_2
CLIC1	CAGTACCATGAACAGTCTCT	conserved	3	chirp-expanded	CLIC1_3
CLIC1	CACAGACACCAACAAGATTG	conserved	4	chirp-expanded	CLIC1_4
CLIC1	TCAGTGCCATACAGCAGGAA	conserved	5	chirp-expanded	CLIC1_5
CLIC1	TGGGTTTGAATTCTTGATGT	conserved	6	chirp-expanded	CLIC1_6
CLIC4	GAAAGTTATAAATGGTGGGT	conserved	1	chirp-expanded	CLIC4_1
CLIC4	TTGACGAAGAGCTCGATGAG	conserved	2	chirp-expanded	CLIC4_2
CLIC4	AACGGATGTAAATAAGATTG	conserved	3	chirp-expanded	CLIC4_3
CLIC4	AAGAATCATGAAGAGCCTCT	conserved	4	chirp-expanded	CLIC4_4
CLIC4	TCAAGGCCAGAGGCTAATGA	conserved	5	chirp-expanded	CLIC4_5
CLIC4	TGACGACTGTTGACCTGAAA	conserved	6	chirp-expanded	CLIC4_6
CLTC	GTACTCCAGACACTATCCGT	conserved	1	chirp-expanded	CLTC_1
CLTC	GTCCTGGCTAAAGTTAACAA	conserved	4	chirp-expanded	CLTC_4
CLTC	ATGCGAATCAGTCCAGATCA	conserved	5	chirp-expanded	CLTC_5
CLTC	ATCGCCATTCTAGCCTTGCA	conserved	8	chirp-expanded	CLTC_8
CLTC	GCTCAACTGTGTGAAAAGGC	conserved	9	chirp-expanded	CLTC_9
CLTC	TATACTCCATAACACGTGTA	conserved	10	chirp-expanded	CLTC_10
CLUH	CCCATCCGATGCCTTCAACG	conserved	2	chirp-expanded	CLUH_2
CLUH	GATCCGCAACGCGTGCAAGG	conserved	4	chirp-expanded	CLUH_4
CLUH	GATGCCCTTGCACTCGACCG	conserved	5	chirp-expanded	CLUH_5
CLUH	GGAGAAGGGCTCGATCCCAG	conserved	8	chirp-expanded	CLUH_8
CLUH	ATCTACGGCTCCATCGACTT	conserved	12	chirp-expanded	CLUH_12
CLUH	ACGGTGGTGGTGGATTACCG	conserved	15	chirp-expanded	CLUH_15
CMPK1	GCGCCCGCATCGTCGAGGTG	conserved	2	chirp-expanded	CMPK1_2
CMPK1	TCAGTTTATTAAAGAGGGTA	conserved	5	chirp-expanded	CMPK1_5
CMPK1	GAGAGCTGCTTCGTGATGAA	conserved	6	chirp-expanded	CMPK1_6
CMPK1	ATTGAAAAGTACATTAAAGA	conserved	7	chirp-expanded	CMPK1_7
CMPK1	AAGAATAAATTCTTGATTGA	conserved	8	chirp-expanded	CMPK1_8
CMPK1	GAAGCAGCTCTCCTGCAGAA	conserved	17	chirp-expanded	CMPK1_17
CNBP	CGACAAAATACCTCTATCCG	conserved	1	chirp-expanded	CNBP_1
CNBP	GGCTTCTCATTCCACGACCA	conserved	2	chirp-expanded	CNBP_2
CNBP	GTTGAAGCCTGCTATAACTG	conserved	3	chirp-expanded	CNBP_3
CNBP	TGAGTCTGGTCATCTTGCCA	conserved	4	chirp-expanded	CNBP_4
CNBP	GAGCAATGCTGCTACAACTG	conserved	5	chirp-expanded	CNBP_5
CNBP	TGCTTCAAGTGTGGACGATC	conserved	6	chirp-expanded	CNBP_6
CNDP2	CCTGATCCCCGGCATTAACG	conserved	2	chirp-expanded	CNDP2_2
CNDP2	AAGACATCCTCATGCACCGA	conserved	4	chirp-expanded	CNDP2_4
CNDP2	GATATCGGAAAACAAAAGGT	conserved	8	chirp-expanded	CNDP2_8
CNDP2	ATTTCTGACAATTACTGGCT	conserved	9	chirp-expanded	CNDP2_9
CNDP2	GGTACCGCCATCGGTGCATG	conserved	11	chirp-expanded	CNDP2_11
CNDP2	AGAAGAGAGGCGAAATCAGG	conserved	14	chirp-expanded	CNDP2_14
CNN2	GAGATGCCTTCTCGTGCCGT	human	1	chirp-expanded	CNN2_1
CNN2	ACTCACCCGGTTCTTGACCT	human	2	chirp-expanded	CNN2_2
CNN2	TGAGTCCCTCGATCCAGGTG	human	3	chirp-expanded	CNN2_3
CNN2	TGGCCTCGAACAGGTCCACA	human	4	chirp-expanded	CNN2_4
CNN2	GGTGTCTCTTCTCGCCCTGG	human	5	chirp-expanded	CNN2_5
CNN2	GGACATTGGCGTCAAGTACT	human	6	chirp-expanded	CNN2_6
CNN3	TTTGCTTCGAATATGTCATG	conserved	2	chirp-expanded	CNN3_2
CNN3	TCTTCGCAATTGGATAGAAG	conserved	3	chirp-expanded	CNN3_3
CNN3	GTTGGTTTGGCTGTTACCTG	conserved	4	chirp-expanded	CNN3_4
CNN3	CCAGGTTCAGACTACTCTGG	conserved	5	chirp-expanded	CNN3_5
CNN3	ATACTTAACTCCAATGTCAA	conserved	6	chirp-expanded	CNN3_6
CNN3	GGGCTGTAACTCACTCGCAG	conserved	8	chirp-expanded	CNN3_8
CNOT1	ATGGCGCAAGGTATGCCAAG	conserved	1	chirp-expanded	CNOT1_1
CNOT1	TTTCTTAAGACGCTGCGCAG	conserved	2	chirp-expanded	CNOT1_2
CNOT1	AACCCCTGGAAGTATTGCAC	conserved	6	chirp-expanded	CNOT1_6
CNOT1	ACTCACCTCATCAACAGACA	conserved	7	chirp-expanded	CNOT1_7
CNOT1	GAAATAGCCAACTTACACGA	conserved	8	chirp-expanded	CNOT1_8
CNOT1	CAGTAAAGGACTTCATAATG	conserved	9	chirp-expanded	CNOT1_9
CNOT11	AGGTACCTGAGAGCGGAGGG	conserved	3	chirp-expanded	CNOT11_3
CNOT11	GCGTCCAGGAGCGGCTTCGG	conserved	5	chirp-expanded	CNOT11_5
CNOT11	GGCGGTGGACGAATAAACTC	conserved	7	chirp-expanded	CNOT11_7
CNOT11	CTGATGGACGTTGGAAACAT	conserved	10	chirp-expanded	CNOT11_10
CNOT11	CAGGCTCGAGAGCTCCTTCG	conserved	11	chirp-expanded	CNOT11_11
CNOT11	TGATTCCTCCTTACCGGCCA	conserved	16	chirp-expanded	CNOT11_16
CNOT2	CCACGTCACGCCAACAACAG	conserved	1	chirp-expanded	CNOT2_1
CNOT2	GAATGTTAGTAACCCGACCT	conserved	2	chirp-expanded	CNOT2_2
CNOT2	GTGCACTAGGCCTTCCAATG	conserved	3	chirp-expanded	CNOT2_3
CNOT2	AGGGCATTGGAATTCCTAGC	conserved	5	chirp-expanded	CNOT2_5
CNOT2	ACAGTAAAAGGCTGTCGAGA	conserved	6	chirp-expanded	CNOT2_6
CNOT2	ACCAGCAAATGAACAATCCC	conserved	7	chirp-expanded	CNOT2_7
COASY	GAAATCAAGAACCTCAAACG	conserved	1	chirp-expanded	COASY_1
COASY	AGCGAGGAGACCTATCGTGG	conserved	3	chirp-expanded	COASY_3
COASY	GAGTGTGTGATTCACCAGCC	conserved	7	chirp-expanded	COASY_7
COASY	CAGCGAGGAGACCTATCGTG	conserved	11	chirp-expanded	COASY_11
COASY	TCTGTCAACACGACTTCTGG	conserved	15	chirp-expanded	COASY_15
COASY	GTCAGCGAGGAGACCTATCG	conserved	16	chirp-expanded	COASY_16
COPA	CCAGAGTTCGAATGATCCCG	conserved	1	chirp-expanded	COPA_1
COPA	ATGATCAGACCATCCGAGTG	conserved	2	chirp-expanded	COPA_2
COPA	TCTGCCCCAGATACAATAAG	conserved	3	chirp-expanded	COPA_3
COPA	CAATATGCTACACTATGTCA	conserved	4	chirp-expanded	COPA_4
COPA	TTTAGTCTGGCACTGGAGTG	conserved	5	chirp-expanded	COPA_5
COPA	CACGCTCTGACACATCACCC	conserved	7	chirp-expanded	COPA_7
COPB2	CTTGATAGTCCTGTCCAAAG	conserved	1	chirp-expanded	COPB2_1
COPB2	CAGTGTGCTCTCAAGCCGGT	conserved	2	chirp-expanded	COPB2_2
COPB2	GTATATCATCTACACAGCAA	conserved	4	chirp-expanded	COPB2_4
COPB2	TTCCCTTTAGGTATCTACGG	conserved	6	chirp-expanded	COPB2_6
COPB2	GCTAGTTAGAATGAAAGGCT	conserved	7	chirp-expanded	COPB2_7
COPB2	TGGAATCATGAAACACAGGT	conserved	8	chirp-expanded	COPB2_8
COPE	AGTGCATAAACGAGGCGCAG	conserved	1	chirp-expanded	COPE_1
COPE	GAGAATGCAGGACCTGGACG	conserved	5	chirp-expanded	COPE_5
COPE	CCTGCGTGCGCTGCACCAGG	conserved	6	chirp-expanded	COPE_6
COPE	GCTCATCTCTCGGTCCAGCT	conserved	7	chirp-expanded	COPE_7
COPE	AGTGCAGATCCTGCTGAAGC	conserved	9	chirp-expanded	COPE_9
COPE	CTACCAGCAGTGCATAAACG	conserved	10	chirp-expanded	COPE_10
COPG1	TGGTCAAGTAGCACATCCGA	conserved	3	chirp-expanded	COPG1_3
COPG1	TACACACCAAGGAAGACACG	conserved	4	chirp-expanded	COPG1_4
COPG1	CCAGTGACCTGACACAGCCG	conserved	6	chirp-expanded	COPG1_6
COPG1	GGTACAGGAGCCCTAGTGCG	conserved	8	chirp-expanded	COPG1_8
COPG1	GGGAAAGAAGACAACTACCG	conserved	9	chirp-expanded	COPG1_9
COPG1	GGGGACCACGGAAGCGACCG	conserved	11	chirp-expanded	COPG1_11
COPZ1	AGACCCATCGGACTGACAGT	conserved	1	chirp-expanded	COPZ1_1
COPZ1	GCTTTGACAGTATACAGGGA	conserved	2	chirp-expanded	COPZ1_2
COPZ1	TGGCAGCTCCTATGAAAATG	conserved	4	chirp-expanded	COPZ1_4
COPZ1	GGTAGGTGTCGTCATAGTAC	conserved	5	chirp-expanded	COPZ1_5
COPZ1	CCCCAGTGTCAAGGAGCAAA	conserved	6	chirp-expanded	COPZ1_6
COPZ1	ACTCATTGAGCCAGATGCTG	conserved	7	chirp-expanded	COPZ1_7
COQ5	GCTTCGTAGCTCTTGGCCCG	conserved	2	chirp-expanded	COQ5_2
COQ5	TCCAGCAACATCAAGCAGCT	conserved	3	chirp-expanded	COQ5_3
COQ5	CACGACACGAGACCCGCCCA	conserved	4	chirp-expanded	COQ5_4
COQ5	GCAAATCCTTCCAAACACGA	conserved	5	chirp-expanded	COQ5_5
COQ5	AGCTCTGTATCCTTGAGCCA	conserved	6	chirp-expanded	COQ5_6
COQ5	ATCAAACTTGTCATCATCAA	conserved	8	chirp-expanded	COQ5_8
COQ8A	TGTCCGAGGCCAATGCAGAG	human	1	chirp-expanded	COQ8A_1
COQ8A	CCGAATGAAGGGCGGCCGCG	human	2	chirp-expanded	COQ8A_2
COQ8A	CCTGGCTAAGATCTTCGAGC	human	3	chirp-expanded	COQ8A_3
COQ8A	CCTGGGTCATGCCCACAGCG	human	4	chirp-expanded	COQ8A_4
COQ8A	GGAGTGTGACTACCAGCGAG	human	5	chirp-expanded	COQ8A_5
COQ8A	CAGGACCAATCCCCTGTTGG	human	6	chirp-expanded	COQ8A_6
CORO1B	CGCATCATCGACCCCCGTCG	conserved	2	chirp-expanded	CORO1B_2
CORO1B	CATTGACAAGGCCTACCCGA	conserved	3	chirp-expanded	CORO1B_3
CORO1B	CCTGCCAGGCTGCGACAACG	conserved	4	chirp-expanded	CORO1B_4
CORO1B	CGAAGTCATAGCCAGCGGCT	conserved	5	chirp-expanded	CORO1B_5
CORO1B	AATGTGCCAGGAAAACCTCG	conserved	6	chirp-expanded	CORO1B_6
CORO1B	GAGCCGGTGGTGGTACTGGA	conserved	9	chirp-expanded	CORO1B_9
CORO1C	CTCAAAGAGAGTCGGCATCG	conserved	1	chirp-expanded	CORO1C_1
CORO1C	GTTGAGGTAGTGGACGTACG	conserved	3	chirp-expanded	CORO1C_3
CORO1C	TGAGATGGACACTAGCAATG	conserved	4	chirp-expanded	CORO1C_4
CORO1C	CCCAGGTCACACGAGAAACC	conserved	6	chirp-expanded	CORO1C_6
CORO1C	CTGGTGCCCACATAACGATC	conserved	7	chirp-expanded	CORO1C_7
CORO1C	AAGTGAGAGTCATTGATCCC	conserved	9	chirp-expanded	CORO1C_9
COX5A	GATGCCTGGGAATTGCGTAA	human	1	chirp-expanded	COX5A_1
COX5A	TGAGGAGTTTGATGCTCGCT	human	2	chirp-expanded	COX5A_2
COX5A	GGGCTCTGGAACCATATCAT	human	3	chirp-expanded	COX5A_3
COX5A	ACCACCCGGGCCGACCCTCG	human	4	chirp-expanded	COX5A_4
COX5A	GCAAGCAGGGGCCTTACCCA	human	5	chirp-expanded	COX5A_5
COX5A	TGGTTGCGGCCACAGCGCAG	human	6	chirp-expanded	COX5A_6
CPA4	CATGGTACACTTCGGAGCAA	conserved	1	chirp-expanded	CPA4_1
CPA4	CAGTAATAACTTCAACTACG	conserved	2	chirp-expanded	CPA4_2
CPA4	CACTGCGTACTCTAAGCCCT	conserved	3	chirp-expanded	CPA4_3
CPA4	GATTGTATCTGATTACCAGA	conserved	4	chirp-expanded	CPA4_4
CPA4	CCTTCAGTACATACATCGGC	conserved	5	chirp-expanded	CPA4_5
CPA4	ATCCACAGGCCGATTGAAGG	conserved	7	chirp-expanded	CPA4_7
CPNE1	TCACCCGACAAATCTTGACA	human	1	chirp-expanded	CPNE1_1
CPNE1	TCCTGTAAAAGGACGCAGAG	human	2	chirp-expanded	CPNE1_2
CPNE1	ACCTGGCTGGACACAATCTG	human	3	chirp-expanded	CPNE1_3
CPNE1	ACACTACCTGAGTCCAACAG	human	4	chirp-expanded	CPNE1_4
CPNE1	GGACAATCGTGTAGTAACCA	human	5	chirp-expanded	CPNE1_5
CPNE1	ATACCTCAGATCTGTACACC	human	6	chirp-expanded	CPNE1_6
CPNE3	AATACTCATTAACGCCATTG	conserved	1	chirp-expanded	CPNE3_1
CPNE3	TTCCTTGACTATATAATGGG	conserved	3	chirp-expanded	CPNE3_3
CPNE3	TGTAGGTTGAGCGCACAGAA	conserved	5	chirp-expanded	CPNE3_5
CPNE3	GTTATGATTATGACAATGAT	conserved	6	chirp-expanded	CPNE3_6
CPNE3	GGTTCAGAAATTGAAATTTG	conserved	8	chirp-expanded	CPNE3_8
CPNE3	AATGCATAAATGAGAAAAAA	conserved	9	chirp-expanded	CPNE3_9
CPOX	ATCAGCTGTGTACTTCAAGA	conserved	3	chirp-expanded	CPOX_3
CPOX	TAGGAGCATGAGGATTCTTG	conserved	5	chirp-expanded	CPOX_5
CPOX	GCAAAACAAATGAGAAGCAG	conserved	9	chirp-expanded	CPOX_9
CPOX	GAGCATGAGGATTCTTGGGG	conserved	12	chirp-expanded	CPOX_12
CPOX	ACCTGGGCGAGCTGCGAAGG	conserved	14	chirp-expanded	CPOX_14
CPOX	CTGTAGTTGAAATGGATAGT	conserved	16	chirp-expanded	CPOX_16
CPSF1	TTTGGACAGCCCACTACACA	conserved	2	chirp-expanded	CPSF1_2
CPSF1	AGTAGCGGAAACGCGCCACG	conserved	3	chirp-expanded	CPSF1_3
CPSF1	TGTTCCCAGCAAAGACCGTG	conserved	4	chirp-expanded	CPSF1_4
CPSF1	GATTGAAGTGTACGGCAGCG	conserved	7	chirp-expanded	CPSF1_7
CPSF1	GGTCTTTGCTGGGAACATCG	conserved	16	chirp-expanded	CPSF1_16
CPSF1	CATGATGACCACATAGGGGT	conserved	21	chirp-expanded	CPSF1_21
CPSF2	AATGTCCTGGAAACACTTCG	conserved	1	chirp-expanded	CPSF2_1
CPSF2	CAGTTGACTTCAACCACAAG	conserved	2	chirp-expanded	CPSF2_2
CPSF2	TGGGGCAGGAAACATAGGAT	conserved	3	chirp-expanded	CPSF2_3
CPSF2	GGAAACGTGTGAAGCTTGAA	conserved	4	chirp-expanded	CPSF2_4
CPSF2	AGCCAACCTGACCTGGAATG	conserved	6	chirp-expanded	CPSF2_6
CPSF2	TAATGTCAGTTACAATGTGG	conserved	7	chirp-expanded	CPSF2_7
CPSF3	ATGTTCATGATTGAGATCGC	conserved	3	chirp-expanded	CPSF3_3
CPSF3	GGTTCAGACATGATGTGCTG	conserved	6	chirp-expanded	CPSF3_6
CPSF3	CTACAGAAGACAAGTTTCAA	conserved	7	chirp-expanded	CPSF3_7
CPSF3	TGCTTTGAAACCGCCTCATG	conserved	15	chirp-expanded	CPSF3_15
CPSF3	GAGCTCCACAGTGATCCAAA	conserved	19	chirp-expanded	CPSF3_19
CPSF3	GATCTCAATCATGAACATGG	conserved	21	chirp-expanded	CPSF3_21
CPSF4	CCTCGATTTGAACTGCCCAT	conserved	2	chirp-expanded	CPSF4_2
CPSF4	TGTCCGTTTCGCCACATCAG	conserved	3	chirp-expanded	CPSF4_3
CPSF4	GCGTGGCCTATGCAAGAAAG	conserved	4	chirp-expanded	CPSF4_4
CPSF4	CTTCTACTCCAAGTTCGGTA	conserved	6	chirp-expanded	CPSF4_6
CPSF4	CGCGCTCACTGTCCATGCCG	conserved	8	chirp-expanded	CPSF4_8
CPSF4	CCCATGGGCAGTTCAAATCG	conserved	11	chirp-expanded	CPSF4_11
CPSF6	ATATATTGGAAATCTAACAT	conserved	1	chirp-expanded	CPSF6_1
CPSF6	GGGCGATCTCCTCGATTAGG	conserved	2	chirp-expanded	CPSF6_2
CPSF6	TCCCGTGCAGCATTTCCACA	conserved	5	chirp-expanded	CPSF6_5
CPSF6	GGAGGAGCTAGTGTAAGGGG	conserved	7	chirp-expanded	CPSF6_7
CPSF6	GGACCTAAGGGTGGACGTGG	conserved	8	chirp-expanded	CPSF6_8
CPSF6	CCACCTCCAGTTCCAGGCTA	conserved	9	chirp-expanded	CPSF6_9
CPSF7	TTATCCACACGAGCAGATGA	conserved	1	chirp-expanded	CPSF7_1
CPSF7	CCCCACCAAACGCTACAGTG	conserved	2	chirp-expanded	CPSF7_2
CPSF7	GCAATTCTGTATACCTACAG	conserved	3	chirp-expanded	CPSF7_3
CPSF7	TGCTGGTAGTGGATACCAGG	conserved	4	chirp-expanded	CPSF7_4
CPSF7	GCTTCATAGGAATACCTCCA	conserved	5	chirp-expanded	CPSF7_5
CPSF7	CTCTATAGGAGTCTATGATG	conserved	6	chirp-expanded	CPSF7_6
CRAT	GCAGCGTCTTGTCGAACCAG	conserved	1	chirp-expanded	CRAT_1
CRAT	CTCATCCCTACAGACCAACA	conserved	2	chirp-expanded	CRAT_2
CRAT	CACCTGGTAGTTGTGTACCA	conserved	3	chirp-expanded	CRAT_3
CRAT	CCACACCCCCAGCATGATCC	conserved	9	chirp-expanded	CRAT_9
CRAT	AAGATCTGATCCGCAGTGAG	conserved	11	chirp-expanded	CRAT_11
CRAT	TGTACCACGGTGATGTGCGT	conserved	13	chirp-expanded	CRAT_13
CRIP2	AGCAAGACGCTGACGCCCGG	conserved	1	chirp-expanded	CRIP2_1
CRIP2	GCCACCCTGTTCGGACCCAA	conserved	2	chirp-expanded	CRIP2_2
CRIP2	TGCGACAAGACCGTGTACTT	conserved	3	chirp-expanded	CRIP2_3
CRIP2	CATCTACGAGAAGCCCCTGG	conserved	5	chirp-expanded	CRIP2_5
CRIP2	TGCAGCAAGAAGGTGTACTT	conserved	6	chirp-expanded	CRIP2_6
CRIP2	TAGCACGGCTTGTGGCAGAA	conserved	7	chirp-expanded	CRIP2_7
CRKL	GGTCCCCGATCTTAAAACGG	conserved	1	chirp-expanded	CRKL_1
CRKL	CGCGGACGAGGAACATACCG	conserved	2	chirp-expanded	CRKL_2
CRKL	GTGGTGGAGTGCCCGGAACA	conserved	3	chirp-expanded	CRKL_3
CRKL	TCCATGCTTTCCGTGTGGTG	conserved	4	chirp-expanded	CRKL_4
CRKL	ACAGAGTCCGTACATATTCC	conserved	7	chirp-expanded	CRKL_7
CRKL	CCCTGGGGACTATGTGCTGT	conserved	8	chirp-expanded	CRKL_8
CRNKL1	AGTTATCTGTACCTCAGCCG	conserved	2	chirp-expanded	CRNKL1_2
CRNKL1	TATATCGCTCATAAATGGTG	conserved	4	chirp-expanded	CRNKL1_4
CRNKL1	ACTGGATAAAATACGCACAA	conserved	5	chirp-expanded	CRNKL1_5
CRNKL1	TCCTAATACAGGATCCTGAG	conserved	6	chirp-expanded	CRNKL1_6
CRNKL1	AAGAAGTTTGGTGATAGGCG	conserved	7	chirp-expanded	CRNKL1_7
CRNKL1	ATTCTTTGGAGATGAACATA	conserved	9	chirp-expanded	CRNKL1_9
CROCC	TCTGAGTGAGGACATACGAA	conserved	1	chirp-expanded	CROCC_1
CROCC	GCAGCAAATAATAGCTACAC	conserved	5	chirp-expanded	CROCC_5
CROCC	GAAGCTGGCACTCCTAGAGG	conserved	11	chirp-expanded	CROCC_11
CROCC	TGGAGAGCTCGAGCTCCACG	conserved	13	chirp-expanded	CROCC_13
CROCC	TGGCACTCCTAGAGGAGGCA	conserved	27	chirp-expanded	CROCC_27
CROCC	CTGCAGCAGGAGCGCGACGA	conserved	28	chirp-expanded	CROCC_28
CRYZ	GCTGGGGTGATAGAAGCTGT	conserved	4	chirp-expanded	CRYZ_4
CRYZ	CTCTGTGATTGAACACTTCA	conserved	6	chirp-expanded	CRYZ_6
CRYZ	CTAATCAAGGTCCATGCATG	conserved	9	chirp-expanded	CRYZ_9
CRYZ	GTGGAGACATACATTCGCTC	conserved	11	chirp-expanded	CRYZ_11
CRYZ	CAGGTAGTTTGTAAACAGTG	conserved	12	chirp-expanded	CRYZ_12
CRYZ	GAAAAACTGGACTTTAAACA	conserved	14	chirp-expanded	CRYZ_14
CSDE1	GATGTCAGACTATTGCCTCA	conserved	2	chirp-expanded	CSDE1_2
CSDE1	AGTGTATGCTACGAACGTAA	conserved	3	chirp-expanded	CSDE1_3
CSDE1	GGGAGTAGTTTGTGCCATGA	conserved	5	chirp-expanded	CSDE1_5
CSDE1	AGATGAAGTAGAGTTTACTG	conserved	6	chirp-expanded	CSDE1_6
CSDE1	AGACAAAGATACGAAATCCA	conserved	7	chirp-expanded	CSDE1_7
CSDE1	TATTGCTTATGATGACTGTG	conserved	8	chirp-expanded	CSDE1_8
CSE1L	CAGATGGCTGTAACAAAACG	conserved	1	chirp-expanded	CSE1L_1
CSE1L	CGTTTGACTTAAATTCATGA	conserved	3	chirp-expanded	CSE1L_3
CSE1L	AATTTGTGAAGCCGATCGAG	conserved	5	chirp-expanded	CSE1L_5
CSE1L	AACATGTAGTGATTAAAGTG	conserved	6	chirp-expanded	CSE1L_6
CSE1L	TTGATGCCAAAGATGTCACT	conserved	7	chirp-expanded	CSE1L_7
CSE1L	TTGAAGATAATATGGAAACT	conserved	8	chirp-expanded	CSE1L_8
CSK	TGATGCTGGGCGATTACCGA	conserved	1	chirp-expanded	CSK_1
CSK	TCTTGCCGTGGAACCAACTG	conserved	2	chirp-expanded	CSK_2
CSK	ATTAAACCAAAGGTCATGGA	conserved	3	chirp-expanded	CSK_3
CSK	CTGGTACAAAGCCAAAAACA	conserved	4	chirp-expanded	CSK_4
CSK	GTTCCACGGCAAGATCACAC	conserved	10	chirp-expanded	CSK_10
CSK	GTGATGCTGGGCGATTACCG	conserved	11	chirp-expanded	CSK_11
CSNK2A1	TGAGGATAGCCAAGGTTCTG	conserved	1	chirp-expanded	CSNK2A1_1
CSNK2A1	AGTCACATGTGGTGGAATGG	conserved	2	chirp-expanded	CSNK2A1_2
CSNK2A1	CACCTACTATACTCACCACA	conserved	3	chirp-expanded	CSNK2A1_3
CSNK2A1	GATTGATCATGAGCACAGAA	conserved	4	chirp-expanded	CSNK2A1_4
CSNK2A1	CATGCTGTGACAATAATCCA	conserved	5	chirp-expanded	CSNK2A1_5
CSNK2A1	TGAAGTATCGGGAAGCAACT	conserved	7	chirp-expanded	CSNK2A1_7
CSRP1	CTCACCATGCACGGCCACAG	conserved	2	chirp-expanded	CSRP1_2
CSRP1	GGCCCAAAGGCTATGGCTAC	conserved	3	chirp-expanded	CSRP1_3
CSRP1	AGACTGCCTGGCTGCATCGG	conserved	4	chirp-expanded	CSRP1_4
CSRP1	GGGCAAATTTGGATGCATTG	conserved	5	chirp-expanded	CSRP1_5
CSRP1	ATTCTTCTTGCAGACCACTG	conserved	6	chirp-expanded	CSRP1_6
CSRP1	GGCACCCTCAGCACTGACAA	conserved	10	chirp-expanded	CSRP1_10
CSRP2	GGCACGCTTAACATGGACCG	conserved	1	chirp-expanded	CSRP2_1
CSRP2	GGATTTGTTGTAGGCCTGTG	conserved	2	chirp-expanded	CSRP2_2
CSRP2	TACTGCAGAGAAAGCAGCAG	conserved	4	chirp-expanded	CSRP2_4
CSRP2	CACCTCTTCTGCGTGGTACA	conserved	5	chirp-expanded	CSRP2_5
CSRP2	AAATTTGCTCAGAAATATGG	conserved	6	chirp-expanded	CSRP2_6
CSRP2	TTAACATGGACCGTGGCGAG	conserved	8	chirp-expanded	CSRP2_8
CSTA	GATACCTGGAGGCTTATCTG	conserved	1	chirp-expanded	CSTA_1
CSTA	ACCCGCCACTCCAGAAATCC	conserved	2	chirp-expanded	CSTA_2
CSTA	AATCCAGGAGATTGTTGATA	conserved	4	chirp-expanded	CSTA_4
CSTA	CTCCTGGATTTCTGGAGTGG	conserved	7	chirp-expanded	CSTA_7
CSTA	GATTTCTGGAGTGGCGGGTT	conserved	8	chirp-expanded	CSTA_8
CSTA	TCACCTTATCAACAATCTCC	conserved	9	chirp-expanded	CSTA_9
CSTF1	CTCTACTATAGGTAGCTACA	conserved	1	chirp-expanded	CSTF1_1
CSTF1	TCGAACTCTTTATGACCATG	conserved	2	chirp-expanded	CSTF1_2
CSTF1	CCCTGGCACAGGGATTGACC	conserved	3	chirp-expanded	CSTF1_3
CSTF1	GGCTACATCAGCATCGCCAA	conserved	4	chirp-expanded	CSTF1_4
CSTF1	ACAAGTATAAAGTCTCCAGA	conserved	5	chirp-expanded	CSTF1_5
CSTF1	TAAAGATACTTGACACAGAG	conserved	6	chirp-expanded	CSTF1_6
CSTF2	ATGCAAGCTTCTATGCAGGG	conserved	1	chirp-expanded	CSTF2_1
CSTF2	AGACAGCACTTAGTGCCATG	conserved	4	chirp-expanded	CSTF2_4
CSTF2	ATAAGGTGACTCAATGACAG	conserved	6	chirp-expanded	CSTF2_6
CSTF2	ACAGGTAGTGATGAGAATTG	conserved	7	chirp-expanded	CSTF2_7
CSTF2	CTGCTGGTTCATTGACACAT	conserved	8	chirp-expanded	CSTF2_8
CSTF2	TGAGCTGATGAAACAAATGA	conserved	9	chirp-expanded	CSTF2_9
CSTF3	TTGGAGCATTCTCATTCGAG	conserved	1	chirp-expanded	CSTF3_1
CSTF3	GAAACTGTACATTGAAGCAG	conserved	30	chirp-expanded	CSTF3_30
CSTF3	TTCCAGAATCTGCCAGAACT	conserved	34	chirp-expanded	CSTF3_34
CSTF3	CATTCTCATTCGAGAGGCAC	conserved	38	chirp-expanded	CSTF3_38
CSTF3	TCCAGAATCTGCCAGAACTG	conserved	52	chirp-expanded	CSTF3_52
CSTF3	AACTGGGGAACTGGGCAACA	conserved	65	chirp-expanded	CSTF3_65
CTBP1	GATGTGGCACAGCGTCGAGT	conserved	4	chirp-expanded	CTBP1_4
CTBP1	GAGCGTCGAGCAGATCCGCG	conserved	13	chirp-expanded	CTBP1_13
CTBP1	ACATCCTGAACCTGTACCGG	conserved	14	chirp-expanded	CTBP1_14
CTBP1	CATCCTGAACCTGTACCGGC	conserved	16	chirp-expanded	CTBP1_16
CTBP1	AGCCGGCCTACCTAAATCCC	conserved	18	chirp-expanded	CTBP1_18
CTBP1	CGTCGAGCAGATCCGCGAGG	conserved	23	chirp-expanded	CTBP1_23
CTPS1	GGTAGATGGATGAGACATCG	conserved	3	chirp-expanded	CTPS1_3
CTPS1	CTTCGTGTATTTGCCCACAA	conserved	4	chirp-expanded	CTPS1_4
CTPS1	CCGTGCGCTACCACGAAGCT	conserved	5	chirp-expanded	CTPS1_5
CTPS1	CTGTGATATGAGGGACAACT	conserved	6	chirp-expanded	CTPS1_6
CTPS1	TCCTGCATCAATGTTAATGT	conserved	7	chirp-expanded	CTPS1_7
CTPS1	CATGCTTTCTATGTCCCCCA	conserved	8	chirp-expanded	CTPS1_8
CTSD	ACGTTGTTGACGGAGATGCG	conserved	3	chirp-expanded	CTSD_3
CTSD	CTCCACTTTGACACCGCCCA	conserved	5	chirp-expanded	CTSD_5
CTSD	CTCCATCCACTGCAAACTGC	conserved	9	chirp-expanded	CTSD_9
CTSD	CTGCCAGGCCCAGTACTACG	conserved	11	chirp-expanded	CTSD_11
CTSD	GTGGAGGACCTGATTGCCAA	conserved	13	chirp-expanded	CTSD_13
CTSD	ATGGACGTGAACTTGTGCAG	conserved	17	chirp-expanded	CTSD_17
CTTN	CCGAGTAGACAAGAGCGCGG	conserved	1	chirp-expanded	CTTN_1
CTTN	GTAATCAAACCCCACAGCAG	conserved	4	chirp-expanded	CTTN_4
CTTN	CTCCTGGTGATCCCAGCCAA	conserved	8	chirp-expanded	CTTN_8
CTTN	CGGGAAGTATGGGGTGCAGA	conserved	10	chirp-expanded	CTTN_10
CTTN	GATTACTCCAAAGGTTTCGG	conserved	12	chirp-expanded	CTTN_12
CTTN	AGGATTCGGCGGGAAGTATG	conserved	13	chirp-expanded	CTTN_13
CUL3	TATCATCAATAAATAATGAG	conserved	1	chirp-expanded	CUL3_1
CUL3	GAGCATCTCAAACACAACGA	conserved	2	chirp-expanded	CUL3_2
CUL3	ATCCAGCGTAAGAATAACAG	conserved	4	chirp-expanded	CUL3_4
CUL3	GTTCTTCCGTTGATTTGTCA	conserved	5	chirp-expanded	CUL3_5
CUL3	ACGTTATTATAAACAACACT	conserved	8	chirp-expanded	CUL3_8
CUL3	GACCTAAAATCATTAACATC	conserved	9	chirp-expanded	CUL3_9
CYB5B	CAACCGGTAATAGGTGACTG	human	1	chirp-expanded	CYB5B_1
CYB5B	TGACATCGTAGACTCGCCCA	human	2	chirp-expanded	CYB5B_2
CYB5B	ATGCTAAAGCAGTACTACAT	human	3	chirp-expanded	CYB5B_3
CYB5B	ATGGCGACTGCGGAAGCTAG	human	4	chirp-expanded	CYB5B_4
CYB5B	CCCGCTTCCTCAACGAGGTG	human	5	chirp-expanded	CYB5B_5
CYB5B	GGCAAAGCGCAACTCCTTGA	human	6	chirp-expanded	CYB5B_6
DAD1	GCTGTATATACTGCTGACCG	conserved	1	chirp-expanded	DAD1_1
DAD1	TGTGGGGAGTTTCATCCTAG	conserved	2	chirp-expanded	DAD1_2
DAD1	CGGTAGTGTCTGTCATTTCG	conserved	4	chirp-expanded	DAD1_4
DAD1	CAACTTCAGACGCTGCGGAG	conserved	5	chirp-expanded	DAD1_5
DAD1	CTCGGGCTTCATCTCTTGTG	conserved	6	chirp-expanded	DAD1_6
DAD1	TTATAGAACCATTACCCGCT	conserved	8	chirp-expanded	DAD1_8
DAP3	ACCTGCATCACAAAGCGAGG	conserved	1	chirp-expanded	DAP3_1
DAP3	AACCTTTAGAGGCTTCAACC	conserved	3	chirp-expanded	DAP3_3
DAP3	CTGATACTACATATTCCAGA	conserved	7	chirp-expanded	DAP3_7
DAP3	TAATGCAGAAGTTCTAGGGC	conserved	8	chirp-expanded	DAP3_8
DAP3	TATTTCCTAGGCCAAGCATG	conserved	10	chirp-expanded	DAP3_10
DAP3	AAGCATGGGGATCAGCACGA	conserved	11	chirp-expanded	DAP3_11
DARS1	CATCAACAAAGAGAGCATTG	human	1	chirp-expanded	DARS1_1
DARS1	CATTAAACTGCTGCTGACGT	human	2	chirp-expanded	DARS1_2
DARS1	CACATTTGCTTATATAGCTG	human	3	chirp-expanded	DARS1_3
DARS1	GATTATGCTAAAGAGAGATA	human	4	chirp-expanded	DARS1_4
DARS1	TATTCAAAGGACTTCAAGAA	human	5	chirp-expanded	DARS1_5
DARS1	AGGAAGAGCTACTGTTAACC	human	6	chirp-expanded	DARS1_6
DAZAP1	ACGATGTAGGAGGTGAACGG	conserved	1	chirp-expanded	DAZAP1_1
DAZAP1	GGTGGAATTCCTCACAATTG	conserved	3	chirp-expanded	DAZAP1_3
DAZAP1	TTTCGAGGACGAACAATCAG	conserved	4	chirp-expanded	DAZAP1_4
DAZAP1	CTTGACTGGAGCACGACCCA	conserved	5	chirp-expanded	DAZAP1_5
DAZAP1	AAAACCACCAACCAGTCTCG	conserved	7	chirp-expanded	DAZAP1_7
DAZAP1	GAGAGAACACGGCCGAAGGA	conserved	8	chirp-expanded	DAZAP1_8
DBI	GATGTTGGACTTCACGGGCA	conserved	3	chirp-expanded	DBI_3
DBI	CCCGTGAAGTCCAACATCCC	conserved	4	chirp-expanded	DBI_4
DBI	TGAGTTTGAGAAAGCTGCAG	conserved	5	chirp-expanded	DBI_5
DBI	ACTTCACGGGCAAGGCCAAG	conserved	11	chirp-expanded	DBI_11
DBI	TTAAGAACGGCCCGGGATGT	conserved	12	chirp-expanded	DBI_12
DBI	CCCGGGATGTTGGACTTCAC	conserved	14	chirp-expanded	DBI_14
DBN1	GCCAAACACACACTAACCAC	conserved	1	chirp-expanded	DBN1_1
DBN1	TGAACATCAAGTCCTCTGCA	conserved	2	chirp-expanded	DBN1_2
DBN1	AGCGTGGAAGACATAGACGC	conserved	3	chirp-expanded	DBN1_3
DBN1	TCGCCCTTCAACCATCGACC	conserved	4	chirp-expanded	DBN1_4
DBN1	AAAATACGTGCTCATCAACT	conserved	5	chirp-expanded	DBN1_5
DBN1	CTCAAGCTTGCAGCATCAGG	conserved	7	chirp-expanded	DBN1_7
DBNL	AGAAGTCCCCGACCGACTGG	conserved	2	chirp-expanded	DBNL_2
DBNL	ATGGTGGAGGAGCTCAACAG	conserved	5	chirp-expanded	DBNL_5
DBNL	CAGCTTCTGGGCCAAAGCAG	conserved	7	chirp-expanded	DBNL_7
DBNL	GAAGTCCCCGACCGACTGGT	conserved	11	chirp-expanded	DBNL_11
DBNL	CTCCACATACCCAGTTGATG	conserved	13	chirp-expanded	DBNL_13
DBNL	AGAGTGAAGGACCCCAACTC	conserved	14	chirp-expanded	DBNL_14
DCD	CTCACGGTTCCCCGATCCTG	conserved	5	chirp-expanded	DCD_5
DCD	CATACTCACAGGCACAGACC	conserved	6	chirp-expanded	DCD_6
DCD	ACTCACGGTTCCCCGATCCT	conserved	15	chirp-expanded	DCD_15
DCD	GACTCACGGTTCCCCGATCC	conserved	18	chirp-expanded	DCD_18
DCD	ATACTCACAGGCACAGACCA	conserved	20	chirp-expanded	DCD_20
DCD	ACGGAGCAAAAAAAGCTGTG	human	1	chirp-expanded	DCD_1
DCTN2	GTAGGGTACCCACTTAGCCA	conserved	2	chirp-expanded	DCTN2_2
DCTN2	ATCGTATTGGAAAAACCAAG	conserved	4	chirp-expanded	DCTN2_4
DCTN2	TGACAAGGCTGCTATCTGGG	conserved	5	chirp-expanded	DCTN2_5
DCTN2	AACAGCTCTACAGTCTCCTG	conserved	6	chirp-expanded	DCTN2_6
DCTN2	GCAGCTGGTTGCTTCCCACC	conserved	7	chirp-expanded	DCTN2_7
DCTN2	TGAAAAGCGCCTGACAGAGC	conserved	8	chirp-expanded	DCTN2_8
DCXR	ACACCTGGATGACCGCACGC	conserved	2	chirp-expanded	DCXR_2
DCXR	TGTTCACCAGCAGGTCCACG	conserved	6	chirp-expanded	DCXR_6
DCXR	CGGTGGCCTCCCAGTCACCC	conserved	7	chirp-expanded	DCXR_7
DCXR	GCCAGGGGCTTAATAGCCCG	conserved	10	chirp-expanded	DCXR_10
DCXR	TCACCCAGGTCCACGCACAC	conserved	14	chirp-expanded	DCXR_14
DCXR	ATGGTTAGTTACTGCCCGCT	conserved	16	chirp-expanded	DCXR_16
DDI2	ATACTACTGAAATCTATTCG	conserved	1	chirp-expanded	DDI2_1
DDI2	GAAATAACTTCATCTCCTCA	conserved	3	chirp-expanded	DDI2_3
DDI2	TTACAGGCAACAGAACATTG	conserved	4	chirp-expanded	DDI2_4
DDI2	TGGATTGCGTTCCTTCAGCA	conserved	5	chirp-expanded	DDI2_5
DDI2	GACGTCACCTGAGTCAACAA	conserved	6	chirp-expanded	DDI2_6
DDI2	GAAGTTGTGCAGCTCGAAGT	conserved	7	chirp-expanded	DDI2_7
DDOST	CCCAGTATCCACATGCGGTG	conserved	1	chirp-expanded	DDOST_1
DDOST	GAACCCTTACCTTCTACCGA	conserved	3	chirp-expanded	DDOST_3
DDOST	CTCACCCAACACCTCGAAAG	conserved	5	chirp-expanded	DDOST_5
DDOST	TCCAGCAGCACTAAGGTGCG	conserved	6	chirp-expanded	DDOST_6
DDOST	GGAGTCGCTGAAGAAGTCGA	conserved	9	chirp-expanded	DDOST_9
DDOST	CCAACACCTCGAAAGAGGAT	conserved	13	chirp-expanded	DDOST_13
DDRGK1	AAATTGGAGCTAAGAAACTG	conserved	2	chirp-expanded	DDRGK1_2
DDRGK1	GGAGTACCTGAAACTGAAGG	conserved	3	chirp-expanded	DDRGK1_3
DDRGK1	AGGAGGCTGAACGTGAGGAG	conserved	4	chirp-expanded	DDRGK1_4
DDRGK1	AGGCCCAGCGTCGAGCCCAG	conserved	5	chirp-expanded	DDRGK1_5
DDRGK1	GGAGGAGAAACAAGCGCGAA	conserved	12	chirp-expanded	DDRGK1_12
DDRGK1	AGCGCGAAAGGCCCAGCGTG	conserved	13	chirp-expanded	DDRGK1_13
DDX1	TGAGAGCTTTCGGAGCATTG	conserved	2	chirp-expanded	DDX1_2
DDX1	CAGATGAACCCATATGACAG	conserved	3	chirp-expanded	DDX1_3
DDX1	TCCGGGAAGACTAGATGACT	conserved	5	chirp-expanded	DDX1_5
DDX1	GCAAAAGATAACACAAGACC	conserved	6	chirp-expanded	DDX1_6
DDX1	TTTCCATCAGAGGTAACCTG	conserved	9	chirp-expanded	DDX1_9
DDX1	GATTTGACAATGTAACCATC	conserved	11	chirp-expanded	DDX1_11
DDX17	GATTACACCCAGATCAACGT	conserved	1	chirp-expanded	DDX17_1
DDX17	TGGCTCTGGGAAGACGTTGG	conserved	3	chirp-expanded	DDX17_3
DDX17	CTTTCCAAGTCTCGAATCTG	conserved	4	chirp-expanded	DDX17_4
DDX17	GCTGTGATGATCTGACTCGA	conserved	5	chirp-expanded	DDX17_5
DDX17	ACCCTCCACGGTCACGATCC	conserved	7	chirp-expanded	DDX17_7
DDX17	TTCTCTTACAGAATATGTAA	conserved	8	chirp-expanded	DDX17_8
DDX18	GCCACCCATTATCAAGCCAT	conserved	1	chirp-expanded	DDX18_1
DDX18	ACGTTACCTGTCAGTCCCAG	conserved	5	chirp-expanded	DDX18_5
DDX18	ACCTATGGCTTGATAATGGG	conserved	9	chirp-expanded	DDX18_9
DDX18	TCAAGCCATAGGTATGCACG	conserved	10	chirp-expanded	DDX18_10
DDX18	GGCTTATCAGAAACTCAAAA	conserved	22	chirp-expanded	DDX18_22
DDX18	GCATACCTATGGCTTGATAA	conserved	27	chirp-expanded	DDX18_27
DDX19A	AAGCGCCAGCTCATATGTTG	conserved	2	chirp-expanded	DDX19A_2
DDX19A	AAAGTCAAAGCAGATACCAA	conserved	3	chirp-expanded	DDX19A_3
DDX19A	CTTGGAGCACCAGTCCAGCA	conserved	4	chirp-expanded	DDX19A_4
DDX19A	AGCCCATGGCATAGACTCCC	conserved	10	chirp-expanded	DDX19A_10
DDX19A	TCACGGTTCAGCAAGCATCA	conserved	11	chirp-expanded	DDX19A_11
DDX19A	CCAGTCCAGCACGGTCCCAG	conserved	13	chirp-expanded	DDX19A_13
DDX21	GCAACATTAAATACCCAATG	conserved	1	chirp-expanded	DDX21_1
DDX21	AGACATTCCACAGAAGCAAA	conserved	2	chirp-expanded	DDX21_2
DDX21	GATGTCATCCGAGTATATAG	conserved	3	chirp-expanded	DDX21_3
DDX21	CATCACAAAAAAGCTGTCAG	conserved	4	chirp-expanded	DDX21_4
DDX21	GGAGCCCATTGAAAAGAAAG	conserved	6	chirp-expanded	DDX21_6
DDX21	CAGGACAACATGCTTAAGTT	conserved	8	chirp-expanded	DDX21_8
DDX23	CACATCAATCAAACGCCCAG	conserved	1	chirp-expanded	DDX23_1
DDX23	AGGCTGAAGCTCTAAAGCGA	conserved	2	chirp-expanded	DDX23_2
DDX23	ATGACCTCCAAGATGTGTGG	conserved	3	chirp-expanded	DDX23_3
DDX23	CGTTCAAGGGATAGACGTCG	conserved	5	chirp-expanded	DDX23_5
DDX23	ACGGGAACGTCGGGAACGCA	conserved	8	chirp-expanded	DDX23_8
DDX23	GCACATCAATCAAACGCCCA	conserved	11	chirp-expanded	DDX23_11
DDX39A	AGAGCTGTGGATGGAAACGT	conserved	1	chirp-expanded	DDX39A_1
DDX39A	GAAGAACTGTCCCCATGTCG	conserved	2	chirp-expanded	DDX39A_2
DDX39A	CCTGGTCATGTGCCACACGA	conserved	3	chirp-expanded	DDX39A_3
DDX39A	TGCATGAACTTCCTGCACAC	conserved	4	chirp-expanded	DDX39A_4
DDX39A	GGACGAGTGTGACAAGATGC	conserved	6	chirp-expanded	DDX39A_6
DDX39A	CCAGAAGGCGTACCCTCAGA	conserved	7	chirp-expanded	DDX39A_7
DDX39B	ACTGCCCGCATATCGTCGTG	conserved	1	chirp-expanded	DDX39B_1
DDX39B	CTCAAAGCCACAGTCGACAA	conserved	2	chirp-expanded	DDX39B_2
DDX39B	GATAAGATGCTTGAACAGCT	conserved	4	chirp-expanded	DDX39B_4
DDX39B	TGAACTTGCGGCAGACTGGA	conserved	5	chirp-expanded	DDX39B_5
DDX39B	CCTGCCAAGAAGGATGTCAA	conserved	6	chirp-expanded	DDX39B_6
DDX39B	GGGAATGGATGTCCTGTGCC	conserved	7	chirp-expanded	DDX39B_7
DDX3X	GCACCACCATAAACCACGCA	conserved	2	chirp-expanded	DDX3X_2
DDX3X	CACTAAACATCATAGTGTGG	conserved	3	chirp-expanded	DDX3X_3
DDX3X	TTATTCAGATGGTCCAGGCG	conserved	6	chirp-expanded	DDX3X_6
DDX3X	GTTCCAAGCGTTCACTTGGT	conserved	7	chirp-expanded	DDX3X_7
DDX3X	GATCTCGTAGTGATTCAAGA	conserved	10	chirp-expanded	DDX3X_10
DDX3X	GTTGGCAGTACAGATCTACG	conserved	12	chirp-expanded	DDX3X_12
DDX3Y	TCAACTATACGACGTATCTG	conserved	1	chirp-expanded	DDX3Y_1
DDX3Y	CAGATTCGGGACTTAGAACG	conserved	2	chirp-expanded	DDX3Y_2
DDX3Y	TTTGGGTCTCGAGATTCTAG	conserved	4	chirp-expanded	DDX3Y_4
DDX3Y	GTATATATCTGACTCAGTAT	conserved	5	chirp-expanded	DDX3Y_5
DDX3Y	TTTGGCAGATTTGAACGGAG	conserved	6	chirp-expanded	DDX3Y_6
DDX3Y	TTTCTGTGTGATGTTCTCAG	conserved	7	chirp-expanded	DDX3Y_7
DDX42	CCTGATCGACCCTATTCGAG	conserved	1	chirp-expanded	DDX42_1
DDX42	AGTGATTGTGTGTCCTACCA	conserved	2	chirp-expanded	DDX42_2
DDX42	TACCTCTGAATGATCAATGG	conserved	3	chirp-expanded	DDX42_3
DDX42	TCAGCCATGAATGCCTCCAA	conserved	6	chirp-expanded	DDX42_6
DDX42	TCTACAAAATTGGATCTAAG	conserved	7	chirp-expanded	DDX42_7
DDX42	AGCGAATAACCTTAAACAGG	conserved	8	chirp-expanded	DDX42_8
DDX47	TCCTCTATTGGAGTGCAGAG	conserved	1	chirp-expanded	DDX47_1
DDX47	ATTCATTTAGAATATAAACC	conserved	3	chirp-expanded	DDX47_3
DDX47	GCTTCAATCTGGATCTTGGT	conserved	4	chirp-expanded	DDX47_4
DDX47	AAGTGGTCAATCAGTCGACC	conserved	5	chirp-expanded	DDX47_5
DDX47	CCTGACTCATTTGTCCATGG	conserved	6	chirp-expanded	DDX47_6
DDX47	ATCCATATTCAGTATTCGGT	conserved	7	chirp-expanded	DDX47_7
DDX5	CATTCCTAGAGAGAGGCGAT	conserved	2	chirp-expanded	DDX5_2
DDX5	GAGTCAACAAGAGCGTGACT	conserved	3	chirp-expanded	DDX5_3
DDX5	CCCACTGCTATTCAAGCTCA	conserved	4	chirp-expanded	DDX5_4
DDX5	CTGATAGGCAAACTCTAATG	conserved	5	chirp-expanded	DDX5_5
DDX5	TGCTTCATCAAGGACAAGGT	conserved	7	chirp-expanded	DDX5_7
DDX5	CCCTTATCTGGAAAGAAGTT	conserved	9	chirp-expanded	DDX5_9
DDX50	AAGATTTAATAGCTCAAGCA	conserved	1	chirp-expanded	DDX50_1
DDX50	GTCAAGGCACCATTATGACT	conserved	3	chirp-expanded	DDX50_3
DDX50	GCAGTTTAGAAAGATCCAAT	conserved	4	chirp-expanded	DDX50_4
DDX50	CAAATCCCATTTCCTACCTG	conserved	5	chirp-expanded	DDX50_5
DDX50	AAGTGATAATAAACTAGAGG	conserved	6	chirp-expanded	DDX50_6
DDX50	CTGAGACCAATGACACTGGA	conserved	7	chirp-expanded	DDX50_7
DDX6	CTGAAGAAGGACAATATACA	conserved	1	chirp-expanded	DDX6_1
DDX6	TAAATCTTGCATAGTGCACG	conserved	2	chirp-expanded	DDX6_2
DDX6	TACACTAAGAGGGAAAGTAG	conserved	3	chirp-expanded	DDX6_3
DDX6	TAACACTTACTTAATAGTGG	conserved	4	chirp-expanded	DDX6_4
DDX6	ATGGAGGAACTAACTCTGAA	conserved	6	chirp-expanded	DDX6_6
DDX6	GGTCAGCAAACACATGGGAG	conserved	7	chirp-expanded	DDX6_7
DERA	TGAGATTCGTCAGTTTCGCA	conserved	1	chirp-expanded	DERA_1
DERA	TGGAGCTACAGAAATCGACG	conserved	2	chirp-expanded	DERA_2
DERA	TAAAGCCAAATACCCAATCC	conserved	3	chirp-expanded	DERA_3
DERA	TGCAGGCTGTAATATCCCTG	conserved	4	chirp-expanded	DERA_4
DERA	CCGCACGCCTCAGAACTGCC	conserved	6	chirp-expanded	DERA_6
DERA	TCAGTTTCGCAAGGCCTGTG	conserved	9	chirp-expanded	DERA_9
DERL2	GGAGTACCTGCAGATCCCAC	conserved	2	chirp-expanded	DERL2_2
DERL2	CAAAGTCTGCTGTCCGACCT	conserved	3	chirp-expanded	DERL2_3
DERL2	TATGTCCGCATGAACTTCTT	conserved	5	chirp-expanded	DERL2_5
DERL2	ACTGCAGCTGCTCACCACGG	conserved	7	chirp-expanded	DERL2_7
DERL2	AAGTGTTTAAAGATTAATTC	conserved	8	chirp-expanded	DERL2_8
DERL2	GAAGGCCGAAGAAGTTCATG	conserved	9	chirp-expanded	DERL2_9
DERPC	CCCAGAGGTTAACAGAACAC	human	1	chirp-expanded	DERPC_1
DERPC	CCTAACCTGGGGTTAGACAG	human	2	chirp-expanded	DERPC_2
DERPC	TGGAAACACACCTGACCTGG	human	3	chirp-expanded	DERPC_3
DERPC	GGGGCAAGATCGAGGCCTTG	human	4	chirp-expanded	DERPC_4
DERPC	GCCAGGTACTCTTGCCATGG	human	5	chirp-expanded	DERPC_5
DERPC	TTCAGAACAGGACCCCCCTG	human	6	chirp-expanded	DERPC_6
DFFA	CAGCATCATCCTCCTATCAG	conserved	1	chirp-expanded	DFFA_1
DFFA	GCCACAAACTTAGTATTGGA	conserved	2	chirp-expanded	DFFA_2
DFFA	TGTCAGATGGAGGTACAGCT	conserved	5	chirp-expanded	DFFA_5
DFFA	TGGTGTCAGGGACTTATCAA	conserved	6	chirp-expanded	DFFA_6
DFFA	AGCCTCTTGTCAAAGCAGGA	conserved	7	chirp-expanded	DFFA_7
DFFA	GATGTAGATGAAACAGACAG	conserved	17	chirp-expanded	DFFA_17
DHCR24	CTATCTGAAGACAAACCGAG	conserved	3	chirp-expanded	DHCR24_3
DHCR24	GCAAGACCTTCATGTGCACG	conserved	5	chirp-expanded	DHCR24_5
DHCR24	CAGCTTTGTGCGATGCACTC	conserved	7	chirp-expanded	DHCR24_7
DHCR24	AAACATCATGATCAACCTGA	conserved	8	chirp-expanded	DHCR24_8
DHCR24	CATCAAGCTCAGGCAACACG	conserved	10	chirp-expanded	DHCR24_10
DHCR24	AGTTCACCCACGAGTCCCAG	conserved	11	chirp-expanded	DHCR24_11
DHCR7	TCTGCCATGACCACTTCGGG	conserved	2	chirp-expanded	DHCR7_2
DHCR7	CCAAGACTCCACCTATAACG	conserved	4	chirp-expanded	DHCR7_4
DHCR7	GATGAAGTAGTAGACGATGA	conserved	9	chirp-expanded	DHCR7_9
DHCR7	GCGGCTTTCCTCGTTATAGG	conserved	12	chirp-expanded	DHCR7_12
DHCR7	GACATCTGCCATGACCACTT	conserved	14	chirp-expanded	DHCR7_14
DHCR7	AGCCCAGGTACCACCCGAAG	conserved	15	chirp-expanded	DHCR7_15
DHX15	TGGGTCTGGTAAAACAACAC	conserved	1	chirp-expanded	DHX15_1
DHX15	TTACACCATAACGCTCCAGG	conserved	3	chirp-expanded	DHX15_3
DHX15	GGTGGAAGTGTAGAATACAA	conserved	6	chirp-expanded	DHX15_6
DHX15	AGGGACTCAACTCTGATTCG	conserved	7	chirp-expanded	DHX15_7
DHX15	AGAACGCAAAATCTCAGGAT	conserved	8	chirp-expanded	DHX15_8
DHX15	TCATAGTATCGAGGAGTATG	conserved	10	chirp-expanded	DHX15_10
DHX30	CTGGAGCGCTATGTGACCGA	conserved	5	chirp-expanded	DHX30_5
DHX30	TGGTGCTCATGAGTGCCACA	conserved	7	chirp-expanded	DHX30_7
DHX30	TACACACGCCATGTATAACC	conserved	9	chirp-expanded	DHX30_9
DHX30	GCAGAACCAGATCAGTCACA	conserved	12	chirp-expanded	DHX30_12
DHX30	GCCTCTTACATGGTTCAGGA	conserved	14	chirp-expanded	DHX30_14
DHX30	CAAAGCGATCAGCTAGCACT	conserved	15	chirp-expanded	DHX30_15
DHX36	TCAGTACAATGTCCGCTGAG	conserved	1	chirp-expanded	DHX36_1
DHX36	TGTCCAATGATACATATACC	conserved	2	chirp-expanded	DHX36_2
DHX36	CCTGCATTTCAATATACCGA	conserved	4	chirp-expanded	DHX36_4
DHX36	GCCTACAGTTAACCAGACAC	conserved	6	chirp-expanded	DHX36_6
DHX36	ACGTTGGCCAGATTATGTAA	conserved	7	chirp-expanded	DHX36_7
DHX36	TTGGATAACTACATTGAAAG	conserved	9	chirp-expanded	DHX36_9
DHX38	TCAGCGGAGACAGATCAATG	conserved	1	chirp-expanded	DHX38_1
DHX38	GCTCCGCTCAGAATCCCGAT	conserved	2	chirp-expanded	DHX38_2
DHX38	AGGAATTTCATTTGACACGG	conserved	4	chirp-expanded	DHX38_4
DHX38	CCGATGACAGAAGACACTTG	conserved	12	chirp-expanded	DHX38_12
DHX38	ATGCGCCCATCCAGAAAGGG	conserved	15	chirp-expanded	DHX38_15
DHX38	CTTCCTATCGGGATTCTGAG	conserved	18	chirp-expanded	DHX38_18
DHX9	CAAAACATTATACTGGCATG	conserved	2	chirp-expanded	DHX9_2
DHX9	TCAATCACAGCATCCAAAGG	conserved	4	chirp-expanded	DHX9_4
DHX9	CCACAATATTACCTTGAACT	conserved	8	chirp-expanded	DHX9_8
DHX9	ACCATTTATATCAAGCAGCT	conserved	9	chirp-expanded	DHX9_9
DHX9	CTTACCTCTCAAAACGAGCT	conserved	10	chirp-expanded	DHX9_10
DHX9	TACTCCAGAGCAAATAAGCA	conserved	11	chirp-expanded	DHX9_11
DIABLO	GTGCAATAGGAACCGCACAC	conserved	1	chirp-expanded	DIABLO_1
DIABLO	TTGTGGCTAACTTTAAGAAG	conserved	4	chirp-expanded	DIABLO_4
DIABLO	ACACAAACACTGTCTGTACC	conserved	8	chirp-expanded	DIABLO_8
DIABLO	TGCAATAGGAACCGCACACA	conserved	9	chirp-expanded	DIABLO_9
DIABLO	GTGTGCGGTTCCTATTGCAC	conserved	11	chirp-expanded	DIABLO_11
DIABLO	GCTTCACTACTAAGGGAATG	conserved	12	chirp-expanded	DIABLO_12
DIS3	GATATTACCACTAGTCTCCG	conserved	2	chirp-expanded	DIS3_2
DIS3	ATTTGTAGTGTAGACCCACC	conserved	3	chirp-expanded	DIS3_3
DIS3	CCCTTAAGTAAGCTACAGCA	conserved	5	chirp-expanded	DIS3_5
DIS3	GCTTCTCCCCAAGAGTCAGT	conserved	6	chirp-expanded	DIS3_6
DIS3	TGGTTTCTATGCGAATTCGA	conserved	7	chirp-expanded	DIS3_7
DIS3	TTATCTTCATAACAAATGAC	conserved	8	chirp-expanded	DIS3_8
DLST	TTGTGAGATTGAAACTGACA	conserved	1	chirp-expanded	DLST_1
DLST	TTCACACTCAGGAAAACTGG	conserved	3	chirp-expanded	DLST_3
DLST	AGGGCAGAACTTACCAGGCA	conserved	5	chirp-expanded	DLST_5
DLST	AAGGTCTGCGTTCAGAACAT	conserved	6	chirp-expanded	DLST_6
DLST	CAGTAACATCCAGGAGATGA	conserved	8	chirp-expanded	DLST_8
DLST	GAGATTGAAACTGACAAGGT	conserved	9	chirp-expanded	DLST_9
DMD	AAATGTACAAGGACCGACAA	conserved	1	chirp-expanded	DMD_1
DMD	ACTGAATGACATACGCCCAA	conserved	2	chirp-expanded	DMD_2
DMD	TAGTCGGTGACACTAAGTTG	conserved	3	chirp-expanded	DMD_3
DMD	GCACAGACCCTAACAGATGG	conserved	5	chirp-expanded	DMD_5
DMD	GAGAAACTACTCGATCCTGA	conserved	8	chirp-expanded	DMD_8
DMD	GTGGAAATGGTGATAAAGAC	conserved	9	chirp-expanded	DMD_9
DNAJA1	GAGTGCTGTCCCAATTGCCG	conserved	1	chirp-expanded	DNAJA1_1
DNAJA1	TTTACCGAGTAAAAACAGCA	conserved	2	chirp-expanded	DNAJA1_2
DNAJA1	GGAGAACAGGCAATTAAAGA	conserved	5	chirp-expanded	DNAJA1_5
DNAJA1	AGGATGCAGAGAGAAAGGAG	conserved	6	chirp-expanded	DNAJA1_6
DNAJA1	GTTCTTGGTCTCCTTCACCA	conserved	7	chirp-expanded	DNAJA1_7
DNAJA1	GCAAATTCAGTCTGTGTGCA	conserved	8	chirp-expanded	DNAJA1_8
DNAJA2	GACAGAGAATTACATTCACT	conserved	2	chirp-expanded	DNAJA2_2
DNAJA2	GACCGCTGTAAAAAATGTGA	conserved	3	chirp-expanded	DNAJA2_3
DNAJA2	CGTGAGTTATATGACAGATA	conserved	4	chirp-expanded	DNAJA2_4
DNAJA2	AAACAAGATATTCACTTGAG	conserved	5	chirp-expanded	DNAJA2_5
DNAJA2	CTTATCAGGATGATATTCCT	conserved	6	chirp-expanded	DNAJA2_6
DNAJA2	GGGGGATTGTTCGGCTTCAT	conserved	7	chirp-expanded	DNAJA2_7
DNAJB1	GGAGCGGCCAAAGTTCACGT	conserved	1	chirp-expanded	DNAJB1_1
DNAJB1	ACTCAGCAAACATGGCATGA	conserved	2	chirp-expanded	DNAJB1_2
DNAJB1	CGTCGGACGAGGAGATCAAG	conserved	6	chirp-expanded	DNAJB1_6
DNAJB1	CACAAGCGGCTAAACCCCGA	conserved	7	chirp-expanded	DNAJB1_7
DNAJB1	GGGCAGCGGAACGGGGAGGA	conserved	9	chirp-expanded	DNAJB1_9
DNAJB1	AACTCAGCAAACATGGCATG	conserved	11	chirp-expanded	DNAJB1_11
DNAJC7	GCTAAACTCTACTGTAATCG	conserved	1	chirp-expanded	DNAJC7_1
DNAJC7	CCTTCCAAGCATCATCAAGG	conserved	2	chirp-expanded	DNAJC7_2
DNAJC7	GCAGAGACTTTCAAGGAACA	conserved	3	chirp-expanded	DNAJC7_3
DNAJC7	AAATGCTCAGGCACAACAAG	conserved	5	chirp-expanded	DNAJC7_5
DNAJC7	GTGACTAGAACTTACTCTGC	conserved	6	chirp-expanded	DNAJC7_6
DNAJC7	GCAGGCAGGGGCAAATTCTA	conserved	8	chirp-expanded	DNAJC7_8
DNAJC8	TCAGGCAGGAAAAGAATACG	conserved	2	chirp-expanded	DNAJC8_2
DNAJC8	TGAAGTAAGAGGAACCAGGA	conserved	4	chirp-expanded	DNAJC8_4
DNAJC8	AATAAAAAAGAGGTTTCGGC	conserved	5	chirp-expanded	DNAJC8_5
DNAJC8	CAAAGCTTACAAGTTGCTAC	conserved	6	chirp-expanded	DNAJC8_6
DNAJC8	TGTGTTCACCTCACTGTAGA	conserved	9	chirp-expanded	DNAJC8_9
DNAJC8	CAGGATCTATCTGAAGAACC	conserved	10	chirp-expanded	DNAJC8_10
DNAJC9	TCCGACGGCGAGGTCCGACG	conserved	1	chirp-expanded	DNAJC9_1
DNAJC9	CAGCACCCGGTAAAGGTCGG	conserved	3	chirp-expanded	DNAJC9_3
DNAJC9	GCTCACCCAAGACCGAGACT	conserved	4	chirp-expanded	DNAJC9_4
DNAJC9	CTGTTCTCTGTCACTGAGAA	conserved	7	chirp-expanded	DNAJC9_7
DNAJC9	CACCCAAGACCGAGACTGGG	conserved	9	chirp-expanded	DNAJC9_9
DNAJC9	CAGGTACACCCGGACCGGGT	conserved	11	chirp-expanded	DNAJC9_11
DNLZ	GCTGGCCTATCACCAAGGCG	conserved	1	chirp-expanded	DNLZ_1
DNLZ	CCAGCTCGTCTACACCTGCA	conserved	4	chirp-expanded	DNLZ_4
DNLZ	GGGCCCGTCCAGAGGTCGCG	conserved	6	chirp-expanded	DNLZ_6
DNLZ	CAGCTTGGAGATGCGCTTGG	conserved	7	chirp-expanded	DNLZ_7
DNLZ	GGCGGCTCTGGGGCGCGTGG	conserved	9	chirp-expanded	DNLZ_9
DNLZ	TCCAAGCTGGCCTATCACCA	conserved	11	chirp-expanded	DNLZ_11
DNM2	CTTCGAGTCTACTCGCCACA	conserved	1	chirp-expanded	DNM2_1
DNM2	TTGACGAGAAGGACTTACGA	conserved	2	chirp-expanded	DNM2_2
DNM2	TAGGATGGTCCAGCAGTTTG	conserved	9	chirp-expanded	DNM2_9
DNM2	CGTGTGGCGAGTAGACTCGA	conserved	10	chirp-expanded	DNM2_10
DNM2	TCAATCGCATCTTCCACGAG	conserved	11	chirp-expanded	DNM2_11
DNM2	TGACGAGAAGGACTTACGAC	conserved	13	chirp-expanded	DNM2_13
DNMT1	CACCTGTGTCCCATCGACAC	conserved	1	chirp-expanded	DNMT1_1
DNMT1	GATTTCTGATGAAAAAGACG	conserved	3	chirp-expanded	DNMT1_3
DNMT1	TCACCCAAAAAAATGCACCA	conserved	4	chirp-expanded	DNMT1_4
DNMT1	CACAGTCCTCGGGGCCACGT	conserved	7	chirp-expanded	DNMT1_7
DNMT1	TCTACCAGGGAGAAGGACAG	conserved	10	chirp-expanded	DNMT1_10
DNMT1	CCTCCCAAGTGCATTCAGTG	conserved	11	chirp-expanded	DNMT1_11
DPYD	GAGCTCTCCGAGAAGCAATG	conserved	1	chirp-expanded	DPYD_1
DPYD	GGAAGGTTATAGTAAAAGGT	conserved	3	chirp-expanded	DPYD_3
DPYD	ATCACGACTCCCCGTATCGA	conserved	5	chirp-expanded	DPYD_5
DPYD	CCAACCTCTGATCTTTGTGT	conserved	6	chirp-expanded	DPYD_6
DPYD	GAAGCACAACTTATACTTGC	conserved	9	chirp-expanded	DPYD_9
DPYD	TCAATAGGAGTGTAAAAGAG	conserved	11	chirp-expanded	DPYD_11
DPYSL2	AGTCTGGAGTGGTTGGATCA	conserved	2	chirp-expanded	DPYSL2_2
DPYSL2	GAAAGCCATGTACACGAGGA	conserved	3	chirp-expanded	DPYSL2_3
DPYSL2	AACTTCACCCTGATTCCGGA	conserved	5	chirp-expanded	DPYSL2_5
DPYSL2	GTTCTATGCAGACATATACA	conserved	7	chirp-expanded	DPYSL2_7
DPYSL2	TTCTGCGTGGACTTGGGCTA	conserved	10	chirp-expanded	DPYSL2_10
DPYSL2	GAAAATCTGATTGTGCCAGG	conserved	11	chirp-expanded	DPYSL2_11
DPYSL3	TTGCCCTCTCTACGTCACAA	conserved	1	chirp-expanded	DPYSL3_1
DPYSL3	GACAATCTGATTGTTCCTGG	conserved	2	chirp-expanded	DPYSL3_2
DPYSL3	GGAAGTGCAGAACCTCATCA	conserved	3	chirp-expanded	DPYSL3_3
DPYSL3	AAACCCGCATGTTGGAAATG	conserved	5	chirp-expanded	DPYSL3_5
DPYSL3	AGTCCGGAGTAGTTGGGTCA	conserved	7	chirp-expanded	DPYSL3_7
DPYSL3	CAGAACCTCATCAAGGACAA	conserved	8	chirp-expanded	DPYSL3_8
DRG1	AGGTATCATTGAAGGTGCCA	conserved	2	chirp-expanded	DRG1_2
DRG1	AACAGCAAACCCCCCAACAT	conserved	3	chirp-expanded	DRG1_3
DRG1	AAGACAGGTGATGCTCGAAT	conserved	5	chirp-expanded	DRG1_5
DRG1	CCTGGCAGGGGTATATTCTG	conserved	7	chirp-expanded	DRG1_7
DRG1	ATTATCTTCTTATGTCCCAA	conserved	8	chirp-expanded	DRG1_8
DRG1	CTCATTACTCCAAAGGGTGG	conserved	9	chirp-expanded	DRG1_9
DSC1	ATAATGGAAGTGCGAGACAT	conserved	2	chirp-expanded	DSC1_2
DSC1	GCCAAACACTCCTCACTCAA	conserved	6	chirp-expanded	DSC1_6
DSC1	CTAATGTTCCAGTGCAAGAT	conserved	8	chirp-expanded	DSC1_8
DSC1	TCCATCAATGAAGCTGGAAT	conserved	9	chirp-expanded	DSC1_9
DSC1	AATTAGGTATCAGAAGTTAG	conserved	10	chirp-expanded	DSC1_10
DSC1	AGAAGAAAACAGAATTGACG	conserved	11	chirp-expanded	DSC1_11
DSC3	ACAGTCCTGGCAATAGACAA	conserved	1	chirp-expanded	DSC3_1
DSC3	AATGTGTAGGTACTACAGTG	conserved	2	chirp-expanded	DSC3_2
DSC3	CCTTGGTTACAGTTCATGTG	conserved	3	chirp-expanded	DSC3_3
DSC3	TCATATTCTTCACGATCCAC	conserved	4	chirp-expanded	DSC3_4
DSC3	GCAGACAAAATAATTGGCAG	conserved	6	chirp-expanded	DSC3_6
DSC3	AGAGGAAAATGCATTCAATG	conserved	7	chirp-expanded	DSC3_7
DSG1	GTAGCCATTGAAAACACTGG	conserved	2	chirp-expanded	DSG1_2
DSG1	TTTCTGTTGATAATAAACAT	conserved	5	chirp-expanded	DSG1_5
DSG1	AGAGTTCTCAGCTAACTGGA	conserved	6	chirp-expanded	DSG1_6
DSG1	ACAGGATTTGAACTAACAGA	conserved	8	chirp-expanded	DSG1_8
DSG1	CAATGGGCCAAGATTTAGAG	conserved	12	chirp-expanded	DSG1_12
DSG1	GTAGCTACTGACCTGGACAC	conserved	14	chirp-expanded	DSG1_14
DSTN	ATGCTTGAAAGGATCAGTTA	conserved	1	chirp-expanded	DSTN_1
DSTN	AAGTGCATCATTGTAGAAGA	conserved	2	chirp-expanded	DSTN_2
DSTN	GAGATCTTGGTTGGAGATGT	conserved	3	chirp-expanded	DSTN_3
DSTN	GAAGGCAAAGAGATCTTGGT	conserved	5	chirp-expanded	DSTN_5
DSTN	AATGATCTATGCAAGCTCCA	conserved	6	chirp-expanded	DSTN_6
DSTN	ATCAGCTACTTGCACTCCTG	conserved	7	chirp-expanded	DSTN_7
DTD1	GCTGCGTAAAACATACAGGC	conserved	1	chirp-expanded	DTD1_1
DTD1	CACACATATGCCCCTTCCAA	conserved	3	chirp-expanded	DTD1_3
DTD1	CTGAATGTGCACCTGCATGT	conserved	4	chirp-expanded	DTD1_4
DTD1	GTTGCTGGGTATTTCCCTGG	conserved	5	chirp-expanded	DTD1_5
DTD1	TGTTTCCCTTCAGGACACAC	conserved	7	chirp-expanded	DTD1_7
DTD1	GCCCGACTGACCTGTGACGC	conserved	8	chirp-expanded	DTD1_8
DTYMK	TGGTGTAAACAGCCAGACGT	conserved	2	chirp-expanded	DTYMK_2
DTYMK	GGCACTCACCTCCTTGGCAC	conserved	7	chirp-expanded	DTYMK_7
DTYMK	TTGGTGTAAACAGCCAGACG	conserved	10	chirp-expanded	DTYMK_10
DTYMK	ATTAAGGAAAAGTTGAGCCA	conserved	11	chirp-expanded	DTYMK_11
DTYMK	TGGCTGTTTACACCAATCTA	conserved	12	chirp-expanded	DTYMK_12
DTYMK	AGCGATTTGCAGAAAAAAGC	conserved	17	chirp-expanded	DTYMK_17
DUSP3	GTCACCCCGCGGATCTACGT	conserved	1	chirp-expanded	DUSP3_1
DUSP3	CTCAACGACCTGCTCTCGGA	conserved	2	chirp-expanded	DUSP3_2
DUSP3	ATTGGTGTTGACGTGCATGA	conserved	3	chirp-expanded	DUSP3_3
DUSP3	CATCAAGGCCAACGACACAC	conserved	6	chirp-expanded	DUSP3_6
DUSP3	GCCAACTTCTACAAGGACTC	conserved	7	chirp-expanded	DUSP3_7
DUSP3	TTTGGCTCAAAAGAATGGTA	conserved	8	chirp-expanded	DUSP3_8
DUT	ACTCTTCCATAACACCCAGA	conserved	4	chirp-expanded	DUT_4
DUT	CCGCCATTTCACCCAGTAAG	conserved	5	chirp-expanded	DUT_5
DUT	GCTCGGAGAGCCGGGCAAAG	conserved	8	chirp-expanded	DUT_8
DUT	AGGTGGTATTGTGTAATCAT	conserved	10	chirp-expanded	DUT_10
DUT	CGCTTACTGGGTGAAATGGC	conserved	14	chirp-expanded	DUT_14
DUT	CTCTTCCATAACACCCAGAA	conserved	15	chirp-expanded	DUT_15
DYNC1H1	GGACGCATACTGTCGCAACC	conserved	3	chirp-expanded	DYNC1H1_3
DYNC1H1	CAGCAGCTCACAAGTAATGG	conserved	4	chirp-expanded	DYNC1H1_4
DYNC1H1	TGTACATTACGAATTGACTG	conserved	6	chirp-expanded	DYNC1H1_6
DYNC1H1	AAAGCATGCTACCATAACCT	conserved	8	chirp-expanded	DYNC1H1_8
DYNC1H1	AGGTGCCGTAGATCTGTGTG	conserved	13	chirp-expanded	DYNC1H1_13
DYNC1H1	GGACTTGAAATACGCGACCT	conserved	15	chirp-expanded	DYNC1H1_15
DYNLL1	AGAGATGCAACAGGACTCGG	conserved	3	chirp-expanded	DYNLL1_3
DYNLL1	CAACATAGAGAAGGACATTG	conserved	4	chirp-expanded	DYNLL1_4
DYNLL1	AAAGGCCGTGATCAAAAATG	conserved	5	chirp-expanded	DYNLL1_5
DYNLL1	ACAAGAAGTACAATCCCACC	conserved	6	chirp-expanded	DYNLL1_6
DYNLL1	GGAGTGCGCTACTCAGGCGC	conserved	7	chirp-expanded	DYNLL1_7
DYNLL1	TCCCACCTGGCATTGCATCG	conserved	8	chirp-expanded	DYNLL1_8
EBP	GAAAGGCGATCACCACCCAC	conserved	2	chirp-expanded	EBP_2
EBP	CCAGCCAGTATATGCCAGGT	conserved	3	chirp-expanded	EBP_3
EBP	TCAGGGAAAGAGTATGCCAA	conserved	4	chirp-expanded	EBP_4
EBP	AGTGTGTGGGTTCATTCACC	conserved	6	chirp-expanded	EBP_6
EBP	TGACAACTTCACAGTGTGCA	conserved	9	chirp-expanded	EBP_9
EBP	TACCTAATGACCGCCCCACC	conserved	12	chirp-expanded	EBP_12
ECHDC3	CTCTTGCCAAGGCAACCCCA	conserved	2	chirp-expanded	ECHDC3_2
ECHDC3	GGGCCCATGTGTCTCCGGCG	conserved	3	chirp-expanded	ECHDC3_3
ECHDC3	AGGTCTGAAATACTTCGGCA	conserved	5	chirp-expanded	ECHDC3_5
ECHDC3	TCATGCCCAGAAGAAAACAC	conserved	6	chirp-expanded	ECHDC3_6
ECHDC3	TCCAGCTGCCGCGCGCTGGT	conserved	8	chirp-expanded	ECHDC3_8
ECHDC3	GCTCTTCTGTTCTACCCCTG	conserved	10	chirp-expanded	ECHDC3_10
EDC3	TACAGGAGTTGTGCCGACGA	conserved	1	chirp-expanded	EDC3_1
EDC3	TAAAGATGACGAGTGCTTCG	conserved	4	chirp-expanded	EDC3_4
EDC3	CACTTCACTCCATTATGGAA	conserved	5	chirp-expanded	EDC3_5
EDC3	GGAGAAGTGGTACCCGTTCC	conserved	7	chirp-expanded	EDC3_7
EDC3	TTAAAAATTCTGGAGATACC	conserved	9	chirp-expanded	EDC3_9
EDC3	TGCCTGCTACTAGATGACCC	conserved	12	chirp-expanded	EDC3_12
EDC4	GCAGCTCCACGATTCGTCGG	conserved	2	chirp-expanded	EDC4_2
EDC4	AAGCAAACCTTGAGGCTAGG	conserved	4	chirp-expanded	EDC4_4
EDC4	GGGCCTCAGATGCAATCTCA	conserved	5	chirp-expanded	EDC4_5
EDC4	GGCCAAAATCCCAATGCAGG	conserved	6	chirp-expanded	EDC4_6
EDC4	GCAGCAGGTGATATGGTGGT	conserved	7	chirp-expanded	EDC4_7
EDC4	TCAGATGGTACCCATGGAGC	conserved	8	chirp-expanded	EDC4_8
EDF1	GCTGCGCAAGAAGGGCCCTA	conserved	2	chirp-expanded	EDF1_2
EDF1	GCAAGGTGATCCAGCAAGGT	conserved	3	chirp-expanded	EDF1_3
EDF1	GAGCGACTGGGACACGGTGA	conserved	4	chirp-expanded	EDF1_4
EDF1	TACGCAGAAGGACCTGGCCA	conserved	7	chirp-expanded	EDF1_7
EDF1	TGGAGACTTCCAAGAAATGT	conserved	8	chirp-expanded	EDF1_8
EDF1	GTGGGCAAGGTGATCCAGCA	conserved	9	chirp-expanded	EDF1_9
EEF1A1	ATTACAGGGACATCTCAGGT	conserved	1	chirp-expanded	EEF1A1_1
EEF1A1	AAGCCACTTACGTTAGCACT	conserved	4	chirp-expanded	EEF1A1_4
EEF1A1	TTAATCCTTACAGATGGGAA	conserved	5	chirp-expanded	EEF1A1_5
EEF1A1	TAATCCTTACAGATGGGAAA	conserved	7	chirp-expanded	EEF1A1_7
EEF1A1	ATTTGAGAAGGAGGCTGCTG	conserved	8	chirp-expanded	EEF1A1_8
EEF1A1	TTTCAGATGCCTTGGTTCAA	conserved	10	chirp-expanded	EEF1A1_10
EEF1A2	GGACTGCGCAGTGCTGATCG	conserved	1	chirp-expanded	EEF1A2_1
EEF1A2	CAAGAAGATCGGCTACAACC	conserved	3	chirp-expanded	EEF1A2_3
EEF1A2	TGGTGGTCTCGAACTTCCAG	conserved	5	chirp-expanded	EEF1A2_5
EEF1A2	CGTAAGGAGGGCAACGCAAG	conserved	7	chirp-expanded	EEF1A2_7
EEF1A2	CTGCTTCACACCCAGCGTGT	conserved	8	chirp-expanded	EEF1A2_8
EEF1A2	CAGCACCCAGGCATACTTGA	conserved	9	chirp-expanded	EEF1A2_9
EEF1B2	AAAAACAAATGACCTACTTT	conserved	4	chirp-expanded	EEF1B2_4
EEF1B2	TGATGTGATTATACCAACGT	conserved	7	chirp-expanded	EEF1B2_7
EEF1B2	GATGTGATTATACCAACGTA	conserved	8	chirp-expanded	EEF1B2_8
EEF1B2	GATCTGATGATGAGGAGGTA	conserved	9	chirp-expanded	EEF1B2_9
EEF1B2	CTTTGGATCTGATGATGAGG	conserved	10	chirp-expanded	EEF1B2_10
EEF1B2	AGGTTTCACATCTAGTAAGA	conserved	19	chirp-expanded	EEF1B2_19
EEF1D	GTCCAGCCTGAGACCCAAGT	conserved	2	chirp-expanded	EEF1D_2
EEF1D	CCCGGTATGATGCAGCCGAG	conserved	3	chirp-expanded	EEF1D_3
EEF1D	CTTCTGCAGGAAGTAACAGT	conserved	7	chirp-expanded	EEF1D_7
EEF1D	AGGACCGGGTCGGTGAGACA	conserved	10	chirp-expanded	EEF1D_10
EEF1D	CTCTCGGCTGCATCATACCG	conserved	11	chirp-expanded	EEF1D_11
EEF1D	AGCCGAGAGGGGCTTCTACG	conserved	13	chirp-expanded	EEF1D_13
EEF1E1	AAGATAAAGTCTACCTTACA	conserved	2	chirp-expanded	EEF1E1_2
EEF1E1	GGGAATAAATACAGTGCTCA	conserved	5	chirp-expanded	EEF1E1_5
EEF1E1	GCCAACAAAGAATATTTGCT	conserved	7	chirp-expanded	EEF1E1_7
EEF1E1	CCAACAAAGAATATTTGCTG	conserved	11	chirp-expanded	EEF1E1_11
EEF1E1	CAGTGCTCAGGGCGAGCGAC	conserved	14	chirp-expanded	EEF1E1_14
EEF1E1	ATTCCCCTTACTCAGTCCCA	conserved	15	chirp-expanded	EEF1E1_15
EEF1G	TGGTATTGGGAAAGGCCTGG	conserved	1	chirp-expanded	EEF1G_1
EEF1G	AAATTTGCGGAGAAATTCAG	conserved	2	chirp-expanded	EEF1G_2
EEF1G	TGCCTCTGCAGTGAGCAATG	conserved	3	chirp-expanded	EEF1G_3
EEF1G	CATCGCTGCTCAGTACAGCG	conserved	5	chirp-expanded	EEF1G_5
EEF1G	CTCAGACTCACCATCAAACT	conserved	7	chirp-expanded	EEF1G_7
EEF1G	CAAGGCTCACCTGTTTGTTG	conserved	8	chirp-expanded	EEF1G_8
EEF2	GTAGAACCGACCTTTGTCGG	conserved	2	chirp-expanded	EEF2_2
EEF2	CATGTTGTGCGCGTGCTCGA	conserved	8	chirp-expanded	EEF2_8
EEF2	GCTGCGAGCTCCTGTACGAG	conserved	11	chirp-expanded	EEF2_11
EEF2	TCCCTTTCAGTGCATCATCG	conserved	13	chirp-expanded	EEF2_13
EEF2	ATGGTGCCAACCTCCGACAA	conserved	14	chirp-expanded	EEF2_14
EEF2	ATGGCAGCCTCGTCGTCCGG	conserved	16	chirp-expanded	EEF2_16
EFHD2	CCTGAAAAACATGATCAAGG	conserved	2	chirp-expanded	EFHD2_2
EFHD2	CAGCAAGCTGAGCTTCCGGG	conserved	4	chirp-expanded	EFHD2_4
EFHD2	CGGCTGCAGATGGAGGGCGA	conserved	8	chirp-expanded	EFHD2_8
EFHD2	GTCCGCGCTGCCCAGCGCCT	conserved	9	chirp-expanded	EFHD2_9
EFHD2	GGGCCTGAAAAACATGATCA	conserved	10	chirp-expanded	EFHD2_10
EFHD2	GGACGGCTTCATCGACCTGA	conserved	14	chirp-expanded	EFHD2_14
EFTUD2	GCAACCATAACCGAACCCCG	conserved	1	chirp-expanded	EFTUD2_1
EFTUD2	GCTTGGCATCCACCTGACGA	conserved	5	chirp-expanded	EFTUD2_5
EFTUD2	ATATCATGGACACTCCAGGT	conserved	7	chirp-expanded	EFTUD2_7
EFTUD2	CATGGTGGAGATGTCCACAA	conserved	8	chirp-expanded	EFTUD2_8
EFTUD2	TCTGGCGAGCATGTGATCCT	conserved	9	chirp-expanded	EFTUD2_9
EFTUD2	TCTACCTCCTCATTGCCTCG	conserved	11	chirp-expanded	EFTUD2_11
EIF1AX	CTCCCCGCTAGAGTATGCTC	conserved	2	chirp-expanded	EIF1AX_2
EIF1AX	AAGAGGTTATGTCACATCAG	conserved	3	chirp-expanded	EIF1AX_3
EIF1AX	TCAAAATGTTGGGAAATGGA	conserved	5	chirp-expanded	EIF1AX_5
EIF1AX	TGAATCTGAAAAAAGAGAAC	conserved	8	chirp-expanded	EIF1AX_8
EIF1AX	GTATTCAAAGAGGATGGTCA	conserved	9	chirp-expanded	EIF1AX_9
EIF1AX	AAGAGAACTGGTATTCAAAG	conserved	12	chirp-expanded	EIF1AX_12
EIF2A	CCATTATTAACCCGTAACCT	conserved	1	chirp-expanded	EIF2A_1
EIF2A	CTATAGTAGGCTGCATTACG	conserved	2	chirp-expanded	EIF2A_2
EIF2A	CAGATAAAGTTACAATGCTG	conserved	3	chirp-expanded	EIF2A_3
EIF2A	ACCTGGACCCCAACCATACA	conserved	5	chirp-expanded	EIF2A_5
EIF2A	ATTATCAGTGTCACTAACAA	conserved	6	chirp-expanded	EIF2A_6
EIF2A	TCCAAACTACATCATAAATG	conserved	7	chirp-expanded	EIF2A_7
EIF2S1	GTGTGTGGTTGTCATTAGGG	conserved	1	chirp-expanded	EIF2S1_1
EIF2S1	TAATAGGCGCTTGACCCCAC	conserved	2	chirp-expanded	EIF2S1_2
EIF2S1	AGCTGGAAAGCCTATTCCAG	conserved	3	chirp-expanded	EIF2S1_3
EIF2S1	TCAGATCCATTGCTGAAATG	conserved	4	chirp-expanded	EIF2S1_4
EIF2S1	TGCATGCTTAAATGCATCAT	conserved	5	chirp-expanded	EIF2S1_5
EIF2S1	GTGGCTTGTTATGGTTATGA	conserved	7	chirp-expanded	EIF2S1_7
EIF2S3	TATCACTTACCAATAAGCCG	conserved	1	chirp-expanded	EIF2S3_1
[truncated: 11,823 more rows]
