# Supplementary material for: Discovery and functional interrogation of SARS-CoV-2 RNA-host protein interactions
Source: Cell. 2021 Apr 29;184(9):2394–2411.e16. doi: 10.1016/j.cell.2021.03.012 (PMC7951565; doi:10.1016/j.cell.2021.03.012)
Supplement: Table S5. Expanded ChIRP-MS interactome CRISPR mini-pool screen, related to Figures 5 and 6 — Results for SARS-CoV-2 and six other viruses. Z-scores and FDRs are included for each gene and condition. [file mmc5.csv]

Gene	exp_rcVSV_z	exp_rcVSV_fdr	exp_hku5_z	exp_hku5_fdr	exp_sars2_z	exp_sars2_fdr	exp_mers_z	exp_mers_fdr	exp_t1015n_z	exp_t1015n_fdr	exp_emcv_z	exp_emcv_fdr	exp_iav_z	exp_iav_fdr
A1CF	4.43391212191865	0.00773660219431058	3.38904634191268	0.438350976613557	0.0802122057866408	1	-0.249591899991576	1	1.29939387444803	1	-4.74270111374112	0.00106919859788693	0.241244050604057	1
AARS1	-1.51750848790705	1	-2.69777887269561	1	-1.88230869290077	1	-6.35457281204344	1.88941993759236e-07	-6.56527695185293	4.44574225105486e-08	-7.53137009829701	3.81600925261638e-11	-3.17910080634649	1
AASDHPPT	-5.86033370138392	4.64709566257622e-06	-1.66595485449506	1	-4.47205846372184	0.00584900308528403	-7.9296538372525	2.25471276976411e-12	-14.2742681646904	3.89727041109804e-43	-15.1877260423949	5.07912375358808e-49	-4.93677217487887	0.000800615731300621
AASS	-1.33569973552071	1	3.03713703903821	1	-4.90849781193574	0.000758075154749081	0.687707911574645	1	3.10623955103764	0.913308763051509	-8.03681887188184	7.35762420679697e-13	-2.6062540350602	1
ABAT	2.78291451565409	1	6.2431862088492	4.27030985110688e-07	3.49168365205784	0.294071713715794	-2.09909950767177	1	-1.20978986959502	1	0.78008755420812	1	-1.23805330102848	1
ABCE1	-9.81460760783329	1.20990977810099e-19	-11.8002646774028	4.97251553047237e-29	-14.4802559356795	2.11396601126876e-44	-0.215749299572969	1	-3.48435201487509	0.261958329332812	-9.91703586516913	3.22241797869293e-20	-6.89227156481515	6.44075799873454e-09
ABCF1	-4.80114805814633	0.00140405128907501	-3.45539206352869	0.351675618102765	-3.80605989942373	0.0950263885646465	-11.7090084632201	1.37419878872503e-28	-7.26969055003324	3.29325110166684e-10	-13.8026240549623	2.78425591801763e-40	-2.26662149206254	1
ABHD10	-5.37064667278894	7.45320528723617e-05	-1.11424386563022	1	-6.4620570423616	1.0256612187428e-07	-7.54876452245008	4.39845911602084e-11	-1.81871979856941	1	4.37758506306008	0.00561607170478692	1.16800949065716	1
ACAA2	1.46873920755495	1	2.04909384192356	1	1.6333036139837	1	-6.84627530072533	7.12496961428157e-09	-9.08314336066003	1.08964501152448e-16	4.79032347700184	0.000857540176563799	1.55175410865601	1
ACAD10	0.219735389289584	1	2.49341385768296	1	0.461848579226865	1	-0.893733115055953	1	3.0609866842866	1	-6.14999371039116	4.95135665476975e-07	-1.75584892791467	1
ACAT2	-3.1263954228489	1	-2.16047695292585	1	-6.28946220962424	3.11877723518029e-07	4.48852414540811	0.00512068637835137	9.27151233949302	1.9288476296076e-17	-3.41762031675539	0.236260159266265	-3.10679301203754	1
ACBD3	2.89494753665147	1	2.46337934473716	1	-0.147132709317502	1	-0.982581132070386	1	-0.51521646731349	1	-3.08214624649021	0.700802197949737	-4.77475053333141	0.00176511485586452
ACE2	31.1836790879813	2.38544611093694e-210	30.2611421111609	5.00727529446173e-198	37.3048266882668	1.84334859193809e-301	-3.517237581387	0.259457656467067	-6.01592249151356	1.45059632260832e-06	-2.7640412938178	1	0.975803750109479	1
ACIN1	-11.3869279319411	6.26218556142321e-27	-11.724323373949	1.22065153067761e-28	-13.9010004699192	8.13256822209268e-41	-9.75714000285253	1.93255530477388e-19	-9.63381033351419	6.18714026140498e-19	7.28316708098017	2.41620070166252e-10	-2.75934880764214	1
ACLY	-3.27266387488653	0.71168113576822	-3.11350515635674	1	-4.81414963821915	0.00119592860273969	-4.85585170173451	0.000901425334826138	-2.19008173539899	1	-6.94308391986319	2.73145532202951e-09	2.38810961163678	1
ACP1	5.12365909643602	0.000278686188771665	5.41885109737516	5.33850909466811e-05	3.56232470248027	0.229164419293973	-0.299867982878722	1	-3.00576806335306	1	5.46738049855064	2.58511968080686e-05	0.227861041462053	1
ACSL4	4.19743757464583	0.0217041435808279	9.12801944783847	8.33678003050888e-17	7.08527016405675	1.45295651186648e-09	3.25692603052221	0.634083130682696	-0.518890358135765	1	-13.4428044440415	3.78690655129212e-38	-0.293659208039442	1
ACTA1	0.999906831169248	1	0.758315099898601	1	2.86332344571188	1	-0.197284564474057	1	1.72095311801662	1	3.2471469502911	0.413817061348766	5.0122371374845	0.000548230591957634
ACTC1	-4.66354133578058	0.00269164679506315	-2.87655362760443	1	-6.43027075278975	1.26103083651881e-07	-2.28341694695327	1	-7.76677999243944	7.66421882948539e-12	-11.3965065313062	4.36976619038551e-27	-4.43268472449551	0.00869244904266153
ACTG1	1.59293268882042	1	3.3446566955885	0.513255292532415	-0.915922540363231	1	-3.40075829746578	0.389083461317159	-10.1092322985943	5.52038048672698e-21	-18.8802559932361	2.12364974871472e-76	-4.58296529364418	0.00436882028073085
ACTN1	4.88852641638062	0.000910903032715604	5.8577467854325	4.43383885652526e-06	2.805542277631	1	-2.5199845482379	1	1.1909724001856	1	1.17726187542849	1	0.706851402562624	1
ACTN3	-2.99092579927449	1	-0.806645362018706	1	-0.916068518694141	1	3.80726049883533	0.0889458122637682	6.67901279451088	2.08803617791541e-08	0.377987038050291	1	0.582139843507442	1
ACTN4	-2.4846598655284	1	-3.13588297090007	1	-3.31862499877939	0.524678581781531	-12.7602319848363	3.36811177462549e-34	-14.2195993522661	8.51753527500575e-43	4.25854743657301	0.00946493975480016	3.80642895108349	0.1192756535059
ACTR1A	-2.2751554310347	1	-2.58469121555934	1	-5.53178099467616	2.86563968556211e-05	-6.20691467294215	4.78749364361533e-07	1.47200350840473	1	-6.25470878385434	2.5846966819278e-07	-5.02244308341994	0.000520897033422303
ACTR2	5.56643424710689	2.52724691541118e-05	2.78181509782111	1	4.66917455835555	0.00237962701408447	-3.80896122691867	0.0884823535007009	-6.17446080055607	5.47050715188581e-07	-15.9976989111136	1.60959018110043e-54	-4.84122812477199	0.00127619701913554
ACTR3	-2.22561053708874	1	-2.15974099033598	1	-2.86819738582111	1	-5.31751088105648	8.43675092528704e-05	-10.6835915478275	1.37028236130909e-23	-8.40276716099905	3.62381475734449e-14	-0.897077109546497	1
ADAR	1.75814663144977	1	2.44879916010647	1	3.37762527798708	0.431588341538793	10.6139426049113	3.0006373879792e-23	9.31886557128063	1.23823116707279e-17	-6.31781916179771	1.73758514149188e-07	-2.04220586088592	1
ADH5	-1.60714271242165	1	-2.99130126545466	1	-1.94147235046555	1	0.460735274723922	1	-1.49285262049161	1	-8.62910046236783	5.24990704338618e-15	-1.22718995414199	1
ADRM1	-3.21383172693799	0.85658570091085	-2.52065272018013	1	-5.45923650307557	4.2558592790421e-05	-13.2816877525541	3.67498306393325e-37	-17.319179495198	4.32201189107999e-64	-4.62678696211699	0.00184205558868587	-0.461214408562212	1
ADSL	-4.49139335506284	0.00596496086208986	-1.45911038973785	1	-7.37433705062013	1.76396063009348e-10	-7.23019606713614	4.69275190061981e-10	-5.38977715620913	5.3191009309935e-05	-6.450702069725	7.39252294533375e-08	-5.12989187327264	0.000300925183367176
ADSS2	0.767908818552793	1	6.01661420166974	1.72581675224329e-06	2.62112212513757	1	2.96771602354024	1	1.93366659531088	1	-7.2043409961913	4.28107249177544e-10	-3.63473402980935	0.228179399361322
AGL	2.39435972512765	1	2.99106959033119	1	0.330635433251702	1	-0.937034265620085	1	-4.72167972859549	0.00159756982196706	-9.34409596597736	8.22978819473514e-18	-2.65584721605589	1
AGO1	6.80494701692438	1.09779865984001e-08	8.34357220139207	8.3251706672787e-14	5.45384295178985	4.37719531390949e-05	-0.791585964364016	1	-1.23962841113713	1	-8.29382358791413	9.02543428119001e-14	-0.954258756793062	1
AGO2	2.57080944927444	1	0.624811485633557	1	-1.96934568436733	1	-8.08713323495259	6.33455951887831e-13	-9.37782275619598	7.12552929332725e-18	2.85380590009985	1	3.35965906880297	0.6118234965086
AGR2	-1.85063466784896	1	-0.426197336718489	1	-4.03983915841827	0.03728104510927	-5.69732255819145	1.02474380424125e-05	-5.32036834308118	7.71502392902363e-05	-11.0937578662958	1.33304999753591e-25	-5.47880856700686	4.57745078908595e-05
AHCY	1.94258977045944	1	4.45187971266631	0.0065628944644527	-1.06417421375615	1	8.155184874365	3.63637929023815e-13	8.29921932769578	1.03644965804366e-13	4.98681157935951	0.000324720707980979	1.92603134212618	1
AHNAK	-1.42488694018068	1	-2.90688816483528	1	0.384099079363553	1	0.635624539275859	1	2.71072455532149	1	-2.5308729766451	1	-2.3992553482335	1
AHSA1	-6.4022538799609	1.59836196729517e-07	-6.0403162155548	1.49505740082962e-06	-2.45871190439681	1	6.28909608808383	2.86749167065182e-07	8.76709102048667	1.86091689944506e-15	2.7247012174645	1	0.0135191324617728	1
AHSG	2.14133829693127	1	2.51216905047661	1	3.28434548807264	0.589806692561059	-1.77134652576941	1	-0.538364579532828	1	-0.583199273036624	1	0.987449231695181	1
AIMP1	-3.73658487030842	0.137290869193113	-6.2043682211333	5.4532648161986e-07	-2.17051529556686	1	-6.80138091870846	9.71965282896561e-09	0.168360980054159	1	-1.70843227955725	1	0.278684804931252	1
AIMP2	-0.327440857987753	1	-0.786155154234637	1	-2.34435739182929	1	-2.16969568835783	1	0.302318087212394	1	1.25909359964318	1	1.00059265709287	1
AIP	3.29868838976507	0.651793802485605	4.56091669790312	0.0040235319730026	4.14707593887137	0.0239428109650445	8.75560507559363	2.19252307150845e-15	7.06729462314977	1.42500942371804e-09	-3.45389668408327	0.20886352701728	2.5128080620074	1
AK1	-6.48132315588809	9.59223882557047e-08	-3.09391994399688	1	-5.64764842893204	1.49644793382431e-05	-0.422213847119487	1	-0.156348856487771	1	0.446533772125841	1	1.85923012787539	1
AK3	3.47217189315353	0.358288366858517	9.08204021346285	1.27017597851565e-16	3.12202749734533	0.989651992937951	-2.6779572426955	1	-6.67059856628479	2.20878829029905e-08	-3.71139089895121	0.0838922672868134	1.31847059310817	1
AKAP8	13.0635136202925	6.97101564027479e-36	12.8568033970452	1.02476113907998e-34	15.34377025763	5.13079011867428e-50	-6.39963683428103	1.41262482805997e-07	-5.46976261326972	3.447386407048e-05	-6.40156795799727	1.01654749364094e-07	-1.17893500341926	1
AKAP8L	0.369854884437435	1	1.54242641079523	1	0.940178414675887	1	3.10319547021628	1	3.92486926301617	0.0517190044808194	3.37438097131174	0.274423435520357	-0.791376437191787	1
AKR1A1	0.954791408704141	1	1.73486315059144	1	1.94267650263841	1	3.97629522331237	0.0461281676763466	-2.35473434112643	1	-3.60223016794945	0.123991036788157	2.44382830335911	1
AKR1B1	-0.676171971531568	1	-0.910321684953847	1	0.173182017783619	1	3.78430151489242	0.0969546037560401	8.26768943596739	1.34804575295678e-13	-11.5009866743015	1.31589731033959e-27	-2.87396512593375	1
AKR7A2	-4.15387332911775	0.0259553980734287	-3.02626354237348	1	-3.6896911523483	0.146615783864995	-4.85169458026793	0.000919306844307648	-9.1513859054949	5.85122728843969e-17	-6.90816516075398	3.48092198874617e-09	-0.144573508794353	1
ALAS1	-4.48779764930263	0.00605930401073394	-0.537974417838106	1	-1.43800168296263	1	-5.89206376363458	3.28387069357162e-06	-3.76143123120078	0.0956222318750662	-2.5633609273562	1	0.512805891942229	1
ALB	-4.60842970665792	0.00347703318736024	-1.42575807312762	1	-2.62124654996065	1	-4.34884413832936	0.0095526137370581	-3.2325277008999	0.614728197583758	-8.42632266835533	2.97129197875285e-14	-7.74622083792563	1.15968066794182e-11
ALDH1A1	-8.63686484887951	6.93897774605458e-15	-9.366628893472	9.04624529152081e-18	-7.76243171477833	9.13145913972695e-12	-0.627622884939232	1	2.84266178370155	1	-5.97282635713406	1.45503104914683e-06	0.15027710336768	1
ALDH1A3	1.56962084446991	1	2.87304032243587	1	3.34188297946764	0.485126741676986	-2.62540417135299	1	-5.21260309720542	0.000136863629182495	-3.8959547252541	0.0416681934856747	-0.53739984401382	1
ALDH3A2	-4.28911020079437	0.0146920699550822	-3.45780348442165	0.349087622165736	-4.36984645319528	0.0092753113051144	-1.43636150679967	1	-1.35026424199524	1	-1.24980594963851	1	1.63874391424505	1
ALDH7A1	2.9229919851681	1	9.21878475190683	3.6028310348621e-17	0.230284259009386	1	-8.81319853064354	1.31962996961783e-15	-3.52505939189969	0.226935890437208	-4.25222093221245	0.00971523494678804	-3.19520059803491	1
ALDH9A1	-2.08687284788493	1	2.50918833658164	1	0.22400562604062	1	-2.19650308210512	1	-7.0147222568409	2.0690476137761e-09	-5.7933882038463	4.13192651222521e-06	-0.368497475188843	1
ALDOA	-6.06216502996703	1.36853030510421e-06	-1.88115117096178	1	-3.97835385213748	0.0479512850454383	-9.05705052324849	1.47562107192056e-16	-18.2874918750843	1.3511622834216e-71	-7.74579044612666	7.37115077600506e-12	-9.52012109304784	2.21757000227777e-18
ALDOC	-5.73895574043841	9.45000126453276e-06	-1.51273769055794	1	-5.46792530267243	4.07068310195439e-05	-1.00556346891373	1	-4.52470538718996	0.00396746797721984	-6.11598491274362	6.10320893362648e-07	-5.11640810166112	0.00032230821285861
ALKBH1	0.0224713723750199	1	2.01568662891342	1	-3.05178333596401	1	-0.409249379569698	1	-0.904246868589669	1	-4.89321238281172	0.000518833003125714	-0.400579137219855	1
ALKBH5	3.71766813361937	0.147585501325933	5.43220457760013	4.97062159836674e-05	0.217518777552665	1	-1.28156292373662	1	-5.46784682558001	3.48028944379938e-05	-5.03933394399841	0.000248993481282294	-0.516961361119676	1
ALYREF	-7.07009498333574	1.71394246691883e-09	-6.97579552695333	3.24522515413306e-09	-7.1936454555305	6.64904085473359e-10	-8.09316241247842	6.03444057881706e-13	-10.0249748571141	1.29518365889939e-20	-15.5202237834674	3.04559342558631e-51	-1.23917511935185	1
ANKS1B	-0.607537122767883	1	0.597911812833441	1	-0.270058055152236	1	1.79559061415693	1	2.01352852335276	1	-5.92693526781877	1.90739871520567e-06	-0.46994474749939	1
ANP32B	8.26710850591905	1.61677012014096e-13	6.57082675490436	5.12875668385328e-08	8.66746917997138	5.09873189217957e-15	-0.250285648149196	1	-4.28261780252753	0.011747383344601	-3.25722199696326	0.403905173251911	5.85538867941673	5.29671916502227e-06
ANP32E	-4.74815378197629	0.0018105866024895	-5.7450918404935	8.52563885151948e-06	-6.66948595182333	2.60808165401525e-08	-3.2169740463707	0.721595268283837	-6.81859471854266	8.13627877022613e-09	-9.57299025088465	9.38871812133282e-19	0.238035508024358	1
ANXA1	4.89403356850618	0.000888121892808197	7.78615889385355	7.7228163435213e-12	3.11239293722649	1	-0.200789558426641	1	2.70555680857769	1	-11.7770352694975	5.27000402429774e-29	0.150379061425169	1
ANXA11	0.511075502312372	1	2.74844017212222	1	-1.76534869423079	1	-0.272204711287766	1	-1.19135288116233	1	-1.38037068870482	1	-0.486152029187331	1
ANXA2	-6.48615338322666	9.29866335355648e-08	-5.64817872858056	1.49184022288955e-05	-2.91670288785702	1	1.31040530803621	1	-1.67347026035671	1	-0.833628591598397	1	-0.168565256718923	1
ANXA3	3.97566835144119	0.054110225487622	5.0889611159559	0.000307465978271794	1.29379338417802	1	0.536270690664123	1	2.76928547450805	1	-7.10624023770813	8.60961710999882e-10	-2.45530247092289	1
ANXA4	0.0212260183777438	1	-0.529066772017075	1	-0.314965351363912	1	-1.02711118192021	1	-0.892388943213289	1	8.46308673977724	2.1794801355454e-14	3.03705759551194	1
ANXA5	-9.01361530138168	2.43035849544819e-16	-10.8745839148469	1.91503069546498e-24	-11.1311155093118	1.10739416661673e-25	-1.56366075129763	1	0.725471982302856	1	-2.39675069254234	1	3.81323728903042	0.116447405094486
ANXA6	2.80525463872545	1	3.51126677620872	0.289438812786542	-1.14601626518626	1	0.452033616275913	1	2.50887937455877	1	-5.26916742486699	7.61964222057147e-05	-3.11030557938879	1
ANXA7	-9.22937917527773	3.33995512041393e-17	-5.2525975983532	0.000130922892879471	-4.25168775709564	0.0155093002466269	1.97999691221499	1	3.77017414715935	0.0926599268963659	-4.65837371123138	0.00159358617014989	-2.25306451588587	1
AP1G1	-2.26507065077486	1	-2.94658860635319	1	2.28886939673482	1	-7.11063908829044	1.11579598073849e-09	-15.648172111955	4.30109476186955e-52	8.12795799944048	3.52322016796107e-13	0.78354254352829	1
AP1M1	-1.56807539915977	1	-5.22440789088348	0.000151301691084954	-2.74470566288237	1	-16.0446607323111	8.11125768376125e-55	-6.69605932595123	1.86065784809245e-08	8.7724641811227	1.49801997815978e-15	-2.25791722561245	1
AP3M1	-1.33219943825019	1	-0.55459106516795	1	-0.500264374389337	1	-7.02174570488561	2.10129433531414e-09	-6.19312850331306	4.88957490637629e-07	4.45328302169575	0.00405922386487693	-4.54406985131089	0.00523642632271355
APEX1	0.685004094074738	1	3.63883432200615	0.18322231942082	-0.983518310641565	1	1.04638452423921	1	1.25020326632978	1	0.725040179612401	1	1.62065839802736	1
API5	-5.84847580599228	4.97586073834808e-06	-3.79608846208062	0.101868964833822	-2.34962116237764	1	-0.71603458022993	1	-2.32688243624368	1	-6.26133250687221	2.48106073734932e-07	-2.9661415897916	1
APMAP	3.70888979039902	0.152172274410595	1.94625454974155	1	7.18566386652933	7.04261189912698e-10	0.959593395990257	1	3.91434395669794	0.0537556507592052	-8.93439271846012	3.55377154506518e-16	2.83951917800362	1
APOBEC3B	-1.5187092053583	1	-4.80275319621778	0.00128015966103408	-2.93482552515789	1	-6.21928217400812	4.4399721280452e-07	-4.50326021995099	0.00436310980012364	1.84437139754052	1	1.29933128205672	1
APOBEC3F	1.60424897383927	1	0.990002436382835	1	1.15933069837467	1	-1.52126439101544	1	-0.446230236596064	1	-9.04316065828315	1.3302798711942e-16	-0.559270535560235	1
APOBEC3G	-0.00715477501807818	1	2.74016521028381	1	-4.43170769588332	0.00702107645655039	-6.861064130309	6.44535489641592e-09	-5.09959038686387	0.000246101460407808	-4.56691607953602	0.00243516407331019	-1.49238341445198	1
APOE	1.58619736002673	1	1.92278617745366	1	2.03907744922783	1	-1.87462974666209	1	-4.43464507280081	0.00597612167183781	-6.89041909687289	3.93291772843889e-09	-1.58941489815461	1
APRT	5.54942315563049	2.77442055732548e-05	6.4812700313549	9.24999330648782e-08	6.65748989791485	2.81607522712806e-08	0.47086236470168	1	3.65665660474884	0.139772899978789	-6.8184534938991	6.46020808531148e-09	-2.92683362634687	1
AQR	-16.7881916747167	3.96941526603567e-60	-13.6001824928932	5.24858286220516e-39	-15.7385370156517	1.08833755770918e-52	-4.88870989230118	0.000766317010107184	-7.11111738464034	1.04056893939077e-09	-2.66947963869728	1	-2.0657965226473	1
ARCN1	-2.03729680620987	1	-5.85749197204813	4.43594592070978e-06	-4.21527867564852	0.0180616238953517	-9.57133272380046	1.17673033356143e-18	-11.3135307564899	1.29791129886157e-26	-13.1899825314991	1.10730351165771e-36	-7.59152569731747	3.82237985477076e-11
ARF3	3.57492269849651	0.248384954815948	2.84447797680739	1	-2.85908428666902	1	-5.3931602212463	5.63525445800351e-05	-4.99828471145478	0.000411260445926002	-4.70435194507833	0.00128610167353128	-1.65573881594496	1
ARF4	-6.72781497227912	1.85146960303195e-08	-5.21463799614357	0.000159312717824063	-1.14091811930592	1	-2.81761134664793	1	-2.63273448894098	1	-8.90423400074067	4.64451397088626e-16	2.29851472269781	1
ARG1	-3.79781358369501	0.108899617816172	-4.89380350689679	0.000821905465546919	-6.10274546715979	9.98828136589524e-07	1.18146684868955	1	4.19787263278966	0.0168126870095009	-1.04392081038132	1	0.594211072686718	1
ARHGAP1	-4.54805532418296	0.00460223182121946	-4.60547179294776	0.00326344692098089	-6.25432504848869	3.89257757159787e-07	0.00987764505535043	1	-1.11514262438594	1	-4.44380370337733	0.0042158332346264	-0.529810859504781	1
ARHGAP23	-2.77456903221464	1	-5.57587366331857	2.23878180142854e-05	-8.35209283555178	7.59163538578821e-14	-10.1710602326467	3.05165598115631e-21	-10.257164315482	1.21863861561512e-21	1.07783493520191	1	0.127937102915026	1
ARHGAP5	10.4460992841325	1.92982707987423e-22	13.5728447603237	7.61294620746954e-39	7.12447181851046	1.09704592129475e-09	4.21533598744379	0.0170594111007723	7.0764608065258	1.3353794524433e-09	1.86262738502035	1	4.13679153713342	0.0314158654559209
ARHGDIA	1.7640383685593	1	2.58847376893646	1	2.26265942562822	1	-1.35950702692227	1	-2.39865999518824	1	-4.24563246398968	0.00998337799409625	2.55193059638761	1
ARIH2	-4.997273832919	0.000531458757269915	-7.90805785450505	2.94637604710361e-12	-9.36333687229077	9.2245310561934e-18	-9.07712196656399	1.22966469101257e-16	-5.15314488622739	0.000186736193891787	-7.50195237088562	4.7658658892312e-11	-12.7586851056632	3.73126197941543e-34
ARL1	-1.58958296672869	1	-6.91966356536977	4.81238705924546e-09	-3.18897450485666	0.803842783043569	-6.89127989123546	5.23621159692432e-09	-7.43257693107658	9.92599771592818e-11	-9.76836848373383	1.40212495346367e-19	-0.479048175215681	1
ARMT1	3.98249487307359	0.0527833916022967	5.86767925948089	4.1895637013638e-06	5.23024100418616	0.000144911552141636	-0.0120459307572011	1	-0.961460917176307	1	-12.6139081666995	1.89383122942806e-33	-0.880367776871462	1
ARPC1B	0.737590927035259	1	0.228295622743173	1	-0.98708929664747	1	-1.69760668202895	1	-4.16656777072307	0.0191048519692571	-2.45607662824182	1	0.353665057341135	1
ARPC2	-3.98566629177441	0.0521505484425423	-4.52822335510435	0.00466336449898879	-3.80688163256794	0.0948520595326485	2.71599435927903	1	0.0401636815528288	1	-5.63305527137394	1.0339409626452e-05	-0.917242916207437	1
ARPC4	3.81788103277856	0.100952101210385	9.36111719023227	9.52298560370901e-18	6.26388651720482	3.66486819385085e-07	-7.4052318987032	1.29481347171308e-10	-8.84050925284846	9.69031125324516e-16	-10.8005830056902	3.34500346949245e-24	-6.36209154572213	2.27684319019283e-07
ASCC2	-0.352888927883194	1	3.53990516139643	0.262177402965215	-2.57773838686224	1	1.08517526753264	1	-1.55070368944424	1	-3.85800740644666	0.0483553231522129	-3.09993883651503	1
ASS1	-0.303939152947547	1	0.180430111248549	1	-0.401914143671274	1	4.38347722842459	0.00818767038479415	8.79327888590738	1.47581434455894e-15	-7.52666987051666	3.95065193322811e-11	1.25636377899732	1
ATG3	0.686705192105207	1	-0.10144319661389	1	-0.909818297700611	1	4.57427732024977	0.00345497510481456	1.67239501062427	1	-18.3314139799032	5.90591950990052e-72	-5.80308741134769	7.1875730724773e-06
ATIC	-3.81109967376962	0.103624123686346	-7.33520002872156	2.40651557088916e-10	-10.5943224252965	3.91982461044188e-23	-9.51603183654136	1.99889322842415e-18	-11.778298560097	5.90875603258575e-29	-14.721902011167	5.48435464431863e-46	-9.72359194103274	3.07122085425514e-19
ATP2A1	-3.32093875814642	0.607372046474263	-4.21424404393391	0.0186959674130407	-4.80396864251525	0.00125529819150108	-0.502060656003572	1	2.90315932760248	1	2.16618376419464	1	0.999750674127284	1
ATP2A2	4.3315241216817	0.012231467544437	1.21539797564786	1	4.20510371031472	0.0187892974929169	-8.55290199813213	1.28434032240198e-14	-9.09099994015709	1.0156695879284e-16	-18.4139072863536	1.29361699254387e-72	-5.17744158896612	0.000234622160674645
ATP5F1A	0.722235550537557	1	4.12480157277804	0.0273467178378048	-2.03942822219393	1	-7.09050472276417	1.28813301144631e-09	-14.3537457809139	1.24452895585994e-43	-8.59861479114245	6.82586711966856e-15	-3.33388250676219	0.668870470048066
ATP5F1C	1.00586411946542	1	8.05352385566049	9.13840559707879e-13	-3.33972123551776	0.487991612659609	3.08288107354812	1	5.19275805930873	0.000151878607217089	-4.5544836270078	0.0025784577551588	-2.70832377653521	1
ATP5PB	2.70981866241739	1	7.36730169593573	1.90308954840471e-10	6.81696518267003	9.52153987615374e-09	-3.2382465411086	0.673494252400937	-5.8175437029331	4.74166094601146e-06	-3.92575773670688	0.0371765698982517	-0.625134093592673	1
ATP5PD	-4.78808390542934	0.00149354170103885	2.02991189577061	1	-6.58183740645992	4.66528268389326e-08	-6.40502463550045	1.36513353340159e-07	-5.01146328070668	0.000384605966762144	-7.23060723375276	3.53897604487107e-10	-1.34512630796167	1
ATP6V1E1	0.0289826682588502	1	3.65667238085403	0.171958638166867	-0.384075450607055	1	-3.95243273321153	0.0505165237947342	-1.95553344666376	1	-7.00634665131724	1.75882784629377e-09	5.82822447095504	6.20703749369977e-06
ATPAF2	2.771863590932	1	6.46993038997049	9.94207480118193e-08	5.85954322234413	4.34436980070834e-06	-6.61495677387798	3.43414145374618e-08	-3.97308594829261	0.0427103554299986	-12.0864954647158	1.29339214395133e-30	-4.01353349925163	0.0524797815575079
ATXN10	-3.53733257618807	0.28333743836232	-3.1133384354066	1	-4.87036872830941	0.00091228561097382	-4.83869642342939	0.00098020119290844	-1.18883938641962	1	-8.33844756225123	6.23253786904797e-14	-2.64635183171107	1
ATXN2	1.72123227452861	1	3.15217567482172	0.977310487221021	7.70825761574793	1.39536509918519e-11	-1.33833211285656	1	-3.04558177618992	1	-1.67712996022524	1	2.8952227936818	1
ATXN2L	-0.0830848271413163	1	-1.41401930911746	1	1.38133960540663	1	6.88243369243775	5.56612734907532e-09	10.1870553221179	2.50079980362977e-21	-6.59429899380479	2.8926169434195e-08	-3.52507387086417	0.338691771296112
BAG4	-2.16407462849555	1	0.632040264572824	1	-0.747780690085357	1	4.44361520841612	0.00624525857475543	-0.551437064572562	1	-10.5085487018146	7.55056982556632e-23	-1.74527650473811	1
BAZ1A	-10.2398640837777	1.65064601678515e-21	-14.3847659454809	8.5392603010989e-44	-10.8874616796851	1.64683240597464e-24	-17.47368009026	2.97823144229288e-65	-19.1708095254597	8.50722741423846e-79	-2.38946179087224	1	-6.90856920328895	5.7475066760655e-09
BCAM	-3.85973086353677	0.0858150520451362	-5.0000092410778	0.000482124835620518	-5.63343760457716	1.62166948333742e-05	2.13765373454881	1	5.67917984282628	1.06378906331764e-05	-2.26496206394031	1	-1.12998125082867	1
BCAP31	0.288409534140149	1	0.521205963754658	1	-0.44059622736752	1	-3.10483967816628	1	-3.17782733485556	0.735980118483908	-0.295819122107546	1	-0.796970939401321	1
BCAS2	-7.85077742050732	4.77553449649079e-12	-9.31678814069359	1.44258164123062e-17	-9.78935622742892	1.51108449892817e-19	-2.17432127652318	1	-1.59699047109236	1	-15.6582879454159	3.51721323934753e-52	-4.68752812273523	0.00266569821842856
BCAT2	0.36023030113391	1	0.498844715365431	1	-3.77046834183781	0.108519020728523	-8.38178701973596	5.52057763112701e-14	-8.22895197437843	1.85270162098328e-13	0.6071336255584	1	-1.06274108689007	1
BCCIP	-3.40791120546571	0.45037988724464	-2.54210694666542	1	-8.88907337918525	7.18496497444626e-16	-2.90824332738592	1	-13.2335367497286	6.79780762762112e-37	-8.14050349528956	3.188463521964e-13	2.11453856851336	1
BCKDHB	2.13311361467724	1	0.653590479231962	1	0.295682377345196	1	-6.09707472944483	9.46316754405631e-07	-6.10674135529705	8.34840592093913e-07	1.56223434360016	1	3.61622477228648	0.242731836005011
BCLAF1	-1.89089281662448	1	-0.0331050233856291	1	0.172913623758657	1	-2.24657059223115	1	-4.59912100867473	0.00282568677451341	-3.18889590275451	0.498432365655937	-6.68559835575416	2.66780273668257e-08
BDH2	-0.83221319037034	1	0.528157656352981	1	-2.38588602416653	1	-2.51000911686097	1	-1.86729664761426	1	-4.42549783160383	0.00456083384809648	-0.842395338582129	1
BIN1	0.574221649195881	1	1.1992545032988	1	-2.28580910286643	1	-6.9500472674412	3.48001141465808e-09	-1.92024819896785	1	-7.63316918968948	1.75911907361381e-11	-2.91483673499452	1
BLMH	-6.38981327337221	1.73230245635605e-07	-7.80697397207547	6.5665221588335e-12	-1.18572714496676	1	-7.22918421204437	4.72298655508802e-10	-4.47836401363822	0.00488912199806976	-4.75604965435464	0.00100880562821998	-3.06082145396516	1
BLVRA	-9.31085119079317	1.56105507968038e-17	-8.50438674274249	2.12314970224001e-14	-10.2727344122204	1.14743869912216e-21	-3.2998425064275	0.551412877330752	-6.79939021174769	9.26654722932686e-09	3.77440238176343	0.0662417711703519	0.642353512292628	1
BLVRB	0.808282724878349	1	1.26804015358979	1	2.77805641032305	1	-1.56649730853603	1	-2.65936143427203	1	7.27295154961726	2.59566775969487e-10	1.12316986669364	1
BPHL	-4.26038335728181	0.0165710170888909	-5.35155682762456	7.68238556622133e-05	-3.46376554913103	0.323331023502221	0.217147689665511	1	-1.44210219565361	1	-0.725034722424109	1	0.620769923512645	1
BPNT1	-2.91320810710377	1	-1.89954304013824	1	-7.89956452259015	3.08427239634445e-12	1.07191542691519	1	1.24645869180648	1	-13.3259742243245	1.81794894709094e-37	-2.80497820390032	1
BTF3	-2.68962383860677	1	2.49349332210033	1	-5.62993866146982	1.65311002179442e-05	-8.17104886187421	3.19171445389717e-13	-7.04209606266927	1.70621640831737e-09	-13.6059147448759	4.14375315066372e-39	-1.67437235363577	1
BUB3	-4.62650478219047	0.00319452036514116	-0.220479248756726	1	-0.865930111059903	1	-13.4171164665614	6.00037984066156e-38	-17.9458759023344	6.68340665179117e-69	-17.4452268384578	4.67413034782537e-65	-7.99832188185156	1.56522745036786e-12
BZW1	-0.765513120052713	1	-2.2406412200538	1	3.04236808897515	1	-13.9252154779413	5.64064371623721e-41	-8.94264066981771	3.89099191643209e-16	-8.82207664412418	9.65140644351877e-16	5.70190365728863	1.29139698836202e-05
BZW2	-4.14659690008602	0.0267600546930551	-4.47742660370299	0.00587009423160245	-2.96429355364142	1	-3.4309964925966	0.350597763305093	-3.08000435118809	0.983238461479424	7.43131666614562	8.11790754426603e-11	0.195034170832828	1
C11orf54	4.18435526361503	0.0229353218629935	2.72388933185035	1	2.67558674032972	1	1.91269660696827	1	-0.0916641333516828	1	-15.719695685005	1.33912654003194e-52	-5.76226551007927	9.12085409153372e-06
C1QBP	-0.879154807313614	1	4.96988240330949	0.000560065833117572	-3.74354987344816	0.120293770879447	-9.89663454370213	4.86917229415263e-20	-9.2156317607471	3.23994782856391e-17	-9.91990060546144	3.13466924347195e-20	-7.42135563508	1.39229010290826e-10
CA3	1.82451356011265	1	5.0885581670224	0.000307759090879233	0.74422245819664	1	2.39619503908548	1	2.02330886120357	1	-7.98147689876358	1.14661966293906e-12	-7.01494870891626	2.71439325690029e-09
CABIN1	-10.7634905332476	6.51182418709833e-24	-6.05672203835677	1.35728100535529e-06	-8.37294476486363	6.37262070575563e-14	-1.96330961874114	1	-1.53853172581129	1	-1.85022281257705	1	-4.58410873893522	0.00434954300243445
CACYBP	3.14579113532236	1	2.49369771392185	1	2.52585085711282	1	0.842053649723792	1	-0.208175753434255	1	-0.827943417068305	1	0.288221319075931	1
CAD	-3.7914350937544	0.111435794925063	-7.53927900958223	5.21724903869213e-11	-9.79606326811088	1.41524641944379e-19	-17.185063555377	4.48702823000227e-63	-21.3831512845943	2.54049151468426e-98	-9.2896939874522	1.3678357236014e-17	-9.38257714187081	8.23414204107592e-18
CALM3	-0.209049023816134	1	1.45094181016243	1	4.40381022558001	0.00796681325314104	-5.25601773582652	0.000117472063838722	-3.85024082751642	0.0686770120008183	-2.55347877157339	1	-1.00117532822158	1
CALML3	-2.25345303265599	1	1.78430433129748	1	-0.659807151992584	1	0.957509898224726	1	-1.04204788365094	1	0.722311404497291	1	-3.45930857487059	0.430001876757451
CALU	0.258779552739534	1	0.93988616559708	1	4.38955109680546	0.00849614962807123	-1.35081812636627	1	-2.98861400860465	1	1.52670157189107	1	1.56364344709539	1
CAMK2D	-0.396643090860821	1	-0.62993510740283	1	1.6922612509572	1	-0.831295548209946	1	-2.38865046025176	1	-5.87630831672337	2.58002746117602e-06	1.13143008821005	1
CAND1	-1.67698634558995	1	0.0657423397678353	1	-1.64472105049094	1	-14.5466509483739	7.83223396334196e-45	-12.5075985387278	8.1006224748206e-33	-8.48199032898479	1.85511388566069e-14	-10.8651159107733	2.21908062605021e-24
CANX	-7.41339215733696	1.38497801658893e-10	-6.04632103602883	1.44485903838768e-06	-11.9565482007918	7.59660014936448e-30	-0.222257683625328	1	-0.0879111513348251	1	-12.3616025883311	4.45278774889615e-32	3.24537130992444	0.90201829863829
CAP1	7.4133276922454	1.38497801658893e-10	12.7935691927855	2.31533257856995e-34	8.49590215406045	2.23897593956974e-14	5.19231919321055	0.000163867829646048	6.85331516363382	6.40761878521683e-09	-12.4226674410259	2.08698751789465e-32	-9.10011777265653	1.14777556988965e-16
CAPG	4.09327081778286	0.0333884410190824	1.20953621054365	1	7.37456104234339	1.7626464897683e-10	-5.51109686240758	2.94198629168452e-05	-16.0065764466674	1.45084566675278e-54	-6.44155659186026	7.84026266388183e-08	-2.37778962439461	1
CAPN1	1.94060209849148	1	3.15621048746783	0.96699250555613	-0.775565565712681	1	0.425919773078505	1	-2.11494409700619	1	-1.15760963358785	1	2.60045729261674	1
CAPN2	1.69227803880119	1	2.46761120648985	1	0.727816222315226	1	0.332821325317761	1	0.564397204596156	1	-3.6218471891227	0.116125238567942	-4.7955279889878	0.00159488715405505
CAPNS1	7.42884659128123	1.23461394173705e-10	7.62492239472134	2.70796994708978e-11	7.78741369813628	7.50974088483796e-12	0.247989205495219	1	-4.3162721662633	0.0101436236738843	-11.7355374895526	8.59709201148174e-29	-6.55249536917572	6.51841620677184e-08
CAPRIN1	9.06651666690549	1.50039672295506e-16	9.53457436081269	1.82709033369561e-18	7.06200946042541	1.71168618835487e-09	0.582919279725854	1	2.67389300261957	1	-10.0789748503384	6.3440536609099e-21	-3.0312945736746	1
CAPZA1	-0.27697829535189	1	0.464415944056916	1	0.282444310631014	1	-0.85198024168517	1	-1.09319225554764	1	0.73269176677912	1	2.22194801267464	1
CAPZA2	-6.70537470835296	2.15756070594059e-08	-0.838782450818211	1	-2.47586324531962	1	1.14444698874243	1	3.13637296499877	0.833020915503267	5.80487530156268	3.89060106288249e-06	0.866216068727061	1
CAPZB	-6.18287800415133	6.44539980315177e-07	-5.59511229940135	2.01738296223512e-05	-8.65715309468542	5.57214176498435e-15	-11.7169877066788	1.25178688301261e-28	-11.4722317396949	2.10829608720786e-27	-14.9588701626909	1.6167643264126e-47	-0.962301611423238	1
CASP14	1.71759572413307	1	0.843287419446754	1	2.50503137681743	1	-4.1092021780833	0.0267994153398254	-4.34978502143795	0.00877585620935017	-0.357429212751827	1	-2.30546420498729	1
CAT	6.61492923349654	3.97007136835251e-08	7.61126096085439	3.00478039604025e-11	4.88827344903675	0.000838207166146811	-1.27514175808391	1	-3.00160035345027	1	-10.0038357145316	1.35317331064147e-20	2.50432046275799	1
CBR1	-4.20355792282525	0.021151525865211	-4.45695435563252	0.00642612640863718	-4.95780314528451	0.000591746395957817	-2.47872081410439	1	-5.07386756612554	0.000280663489337238	-6.82735039418555	6.08075682267869e-09	-4.84702485031205	0.00124315432885861
CBR4	8.02328231791166	1.19738241961595e-12	10.9876743609262	5.53280497215668e-25	8.31608925170818	1.02550279290847e-13	1.12332577530039	1	-2.06120879747846	1	-7.40260950408871	1.00016962568409e-10	-1.55545111666772	1
CCAR2	-5.49637705468637	3.72553897018963e-05	-8.55269400326719	1.40089356082078e-14	-11.1807722198736	6.34104753507785e-26	-7.03770718677589	1.88197957803978e-09	-7.15999629585267	7.31760715405165e-10	2.07482897981457	1	0.545061100566262	1
CCDC47	-3.29293035952419	0.664298498308589	-1.51237715256029	1	-6.21286390535405	5.03106008628833e-07	-3.15041021163133	0.890205842857826	-8.45376419221656	2.82340744115856e-14	-10.7721103696527	4.55002406840652e-24	7.11866620544226	1.29137116387295e-09
CCS	4.37853195472032	0.00995280264301397	6.041361463699	1.48693070778402e-06	6.38975269626151	1.64160398744211e-07	-3.45014800982629	0.328883937608761	-7.27244764103281	3.23023765318611e-10	-3.34984006206028	0.295941137007704	-0.874150832598515	1
CCT2	-11.6041380007967	5.07662792425598e-28	-3.11483435277322	1	-9.47760373640622	3.11706730158247e-18	-12.6677357104159	1.09871262292315e-33	-11.9868345364986	4.91910030309906e-30	-13.5966729691289	4.69774545303959e-39	-13.8823180799858	1.08807691434421e-40
CCT3	-9.41057804626278	6.09368512535835e-18	-11.9963985169092	4.76486831598105e-30	-11.6443213083119	3.08545094275256e-28	-14.6537990674531	1.63058051245425e-45	-18.8399352434524	4.64152708314393e-76	-21.7119522921246	2.08815482015528e-101	-11.6479714752903	3.11826287109186e-28
CCT4	-1.1073260105335	1	1.71342812902473	1	-2.08052517644459	1	-6.61978926841777	3.33092652514077e-08	-1.43828633894719	1	-1.67071585871512	1	2.87876667606325	1
CCT5	-6.34505518768786	2.31017209243969e-07	-0.487352125445404	1	-7.6244694518566	2.65378410601793e-11	0.638913797894488	1	0.558538027028205	1	-13.000910936435	1.32137795845404e-35	-1.15983858752	1
CCT6A	2.74368296686544	1	5.38531745195525	6.39281378053284e-05	4.13705885737587	0.0249064415597415	-2.19388526508656	1	-7.53533261121842	4.57379059443403e-11	-8.84285090011556	8.02437657518298e-16	-1.67230038126257	1
CCT7	-4.68969131870549	0.00237773607419301	-2.47295875327222	1	-3.60535292499542	0.197324455304513	-5.68410301633106	1.10592339155677e-05	-11.9793709363318	5.37807279561199e-30	-5.55786448669271	1.57029783609286e-05	-6.98575923342397	3.33467159166663e-09
CDC37	-12.301606133621	1.15516837476405e-31	-5.28496517627054	0.000110012588153106	-7.5037911168759	6.67719242841126e-11	-1.10826653579429	1	-5.88303996138879	3.22641696226239e-06	-3.93271756631915	0.0363289333862409	1.54803771077969	1
CDC40	-13.4197692369328	6.08120101536113e-38	-10.1311348663103	4.96416693983457e-21	-16.1082732259311	2.95699297534513e-55	-13.9450251997428	4.277330072909e-41	-11.8196214043656	3.62544089846131e-29	-2.62753210202557	1	-4.51714671624821	0.00591684839727074
CDC42	1.41064659393558	1	2.71977268112516	1	-0.832802700374447	1	1.06438658251663	1	-1.08099246286327	1	-6.73178348088166	1.16143970478813e-08	-0.388707322846912	1
CDK1	5.55893332046805	2.63285509940149e-05	12.1504726040219	7.34610069508206e-31	-1.03386968006461	1	-5.98692629838912	1.85616263829638e-06	-1.48452046991558	1	-12.2668067038015	1.43359167793001e-31	-4.2826289306692	0.0168259918816394
CDK11A	7.67974616195738	1.82836536722344e-11	6.43526220845001	1.24123181266688e-07	8.57005822772582	1.18120175650659e-14	0.504604123017866	1	-2.50048232764026	1	-10.6183457580578	2.35312200917853e-23	-2.73902172197443	1
CDK18	0.697186029512951	1	2.27256431739179	1	1.24991380150541	1	-3.00805453536432	1	-7.44683271667451	8.92020047191895e-11	5.77992059215091	4.46920633066383e-06	2.29407284341864	1
CDK2	-7.00987265196617	2.6286572363329e-09	-4.76522699946073	0.00153553898066928	-10.777963526842	5.4332961609337e-24	-18.0486399801014	1.06327366452949e-69	-19.138352693029	1.58558006261825e-78	-17.7549282304674	1.98603366602904e-67	-4.90760489358648	0.000924719355265004
CDK5RAP1	0.112059023839287	1	0.997493070447466	1	-1.44049696212678	1	-4.33966292207546	0.0099462901264908	-5.32440571195744	7.55575813785653e-05	2.631295458067	1	-0.15216058114353	1
CDK6	-11.2882411283296	1.92910861394805e-26	-5.2824026980564	0.000111435486176205	-12.1237048560159	1.00774433376861e-30	-10.2474408086155	1.39260037052296e-21	-26.1537069982431	1.19752053762321e-147	-9.80487954906876	9.79419952376185e-20	-10.3369909612124	6.24596867086712e-22
CDKN2AIP	3.02795938597408	1	1.01328284385339	1	6.66650314791432	2.65375683417909e-08	0.0257378432748027	1	-2.11309626616329	1	-14.6205022395745	2.44029146309642e-45	-4.74994521251835	0.00198181500564207
CDSN	-7.60677284275842	3.2093009539005e-11	-9.75440333781702	2.16732724339379e-19	-10.2050778236951	2.30320376536704e-21	-2.88827435903366	1	0.180123119869914	1	-1.32650937323997	1	-0.0605336362706048	1
CDV3	0.77722101549078	1	1.11600799880134	1	-1.34779074242401	1	0.396062218702868	1	6.04926112338559	1.18591990939011e-06	-1.78472181681749	1	0.840464424677287	1
CELF1	4.01210792618887	0.046759063047487	4.15183393396152	0.0243738135911109	2.84778240017702	1	2.48436799318428	1	3.64180675520412	0.147819275248433	7.87758355908733	2.61010464922338e-12	5.70238452132052	1.28893954832789e-05
CEP290	-2.6420008580762	1	-2.04953739968234	1	1.1479507732909	1	-0.591141479039585	1	-1.0379915282121	1	-2.91884676660518	1	-2.41347776187771	1
CEP41	3.66069669897102	0.181856456788157	4.45897590314621	0.00637405855999263	10.2975657163842	8.88159934381746e-22	-0.925991000643119	1	-2.1042224634583	1	-0.933038132083939	1	-2.5084245535591	1
CFL1	-11.7163494972908	1.3600481019838e-28	-9.7392035226755	2.51521238431607e-19	-12.6852806773089	9.14093029608972e-34	-2.69776833648487	1	-0.459722322898894	1	10.1019701346372	5.04074642848592e-21	-5.92279034128316	3.53557625039352e-06
CHCHD2	2.75150769399828	1	7.14813793238147	9.45601220161727e-10	-2.09485857748992	1	-4.93947270330004	0.000596905902300869	-7.21110185676287	5.06168370215522e-10	-0.880690144459658	1	-2.53497001917104	1
CHD1L	4.15886335676336	0.0255228446984346	2.27204168187635	1	2.0813734967807	1	-4.22162886596718	0.0166142110252823	-5.21455932539299	0.000135611480581171	-5.85790646266207	2.86399234403641e-06	-2.09907756303127	1
CHD2	-1.53088715911996	1	-2.55067875833093	1	-1.97381742832345	1	0.37238619291811	1	3.40537412869571	0.344242753264074	-9.69574102901663	2.86056127565176e-19	1.9050068427266	1
CHMP2A	0.260359890689941	1	1.24888283748811	1	1.07450548514218	1	-10.5564063380034	5.52769639273886e-23	-5.97451350211933	1.86006924230628e-06	-13.1580727982109	1.68689731906477e-36	-0.237573993373785	1
CHMP4A	2.75547201725924	1	1.12492686068745	1	-2.27726904992276	1	-2.46337381791847	1	-1.0740627736484	1	-7.96024458264394	1.35642636561273e-12	-0.722033236612019	1
CHMP4B	2.24496025935012	1	2.76768498405944	1	-1.86824560883113	1	-8.60172022867467	8.41841993845966e-15	-9.10655462794808	8.82711617719294e-17	-28.0710673353175	2.97030557009683e-170	-11.1580827673045	8.62447278476841e-26
CHORDC1	8.35088965674399	8.06910754353364e-14	8.0710810048826	7.92244170725914e-13	3.25840845228747	0.641983579524506	-5.06210291708144	0.000321773883937779	-9.35830577288003	8.55628918947589e-18	-16.5396892707658	2.33889830646829e-58	-0.439141713880357	1
CHTOP	-1.05364653206534	1	-4.19191241479981	0.0206076529777114	-5.44068399226196	4.69195291358908e-05	-3.76017692408151	0.105950975327979	-1.66334574010558	1	4.00076259402386	0.0279704345420964	-2.65939527814741	1
CIRBP	-2.83709280594653	1	-1.45305611847324	1	-1.81776057688523	1	4.48645283213941	0.00515621431520772	1.9167685836414	1	3.35914088059083	0.287721527918513	-1.15180411144609	1
CKAP4	-9.24271657379149	2.95109164387519e-17	-9.61356976963295	8.54231584727029e-19	-10.9402531587863	9.22692771963911e-25	2.86299881509888	1	4.55105507621419	0.00351224424540195	5.91607346180479	2.03436000922983e-06	4.72138533036621	0.00227216370648337
CKAP5	-12.320957938016	9.09570424108263e-32	-13.2511330780626	5.80885629914129e-37	-8.07961387004908	7.24439674267017e-13	-6.47648953956497	8.59951074611334e-08	-7.53335203018401	4.63878971371438e-11	-10.8274562488482	2.49786826734701e-24	-1.58772799685668	1
CKB	0.797992957739378	1	0.777539442116216	1	-3.14759705901433	0.918570917871224	-3.78944757220538	0.0952700655733502	-8.24752200142528	1.59125328916676e-13	-3.13445619596061	0.593996703066044	1.6924562030535	1
CKM	-4.74570939755771	0.00183051394861097	-4.73849806408519	0.00174614857616276	-7.31831902379783	2.6691542743137e-10	6.74783679904971	1.40461401919301e-08	4.33999467673822	0.00916186058058092	1.29536721300143	1	1.79453115405842	1
CKMT2	2.61883176576127	1	5.54905136453284	2.60799203034057e-05	3.84207577642998	0.0830807445902987	0.333501680932405	1	1.3322098034388	1	-2.57440945553395	1	0.0948256710750921	1
CLIC1	-0.412875002039683	1	-0.481368803275893	1	-1.63490640259986	1	-7.73273363692408	1.06735052122671e-11	-1.72141858751959	1	0.923117132067495	1	-4.75448349890733	0.0019417948427302
CLIC4	-4.36410684304033	0.0105816200413835	-4.83864011623532	0.00107329755010973	-9.54502556079517	1.63288851345125e-18	-4.98758936341652	0.00047014601633533	-7.68944155756412	1.40094130363875e-11	-4.44144414732868	0.00425339995090008	0.906041820382784	1
CLTC	2.99775537417006	1	5.90302917006732	3.40470332944356e-06	4.59787965870752	0.00329499166062467	-10.2934510476213	8.6586357007965e-22	-11.1310866335854	1.01654710832366e-25	-10.2611772389519	9.92996951063624e-22	-6.23878958409492	5.00941551510895e-07
CLUH	0.302750798094056	1	1.28178744088802	1	-0.680601221126796	1	-7.67552184452504	1.66394041902793e-11	-10.6131458317823	2.90984605769669e-23	-0.651574506800618	1	-0.669685863540754	1
CMPK1	1.68936907860623	1	5.88062406473058	3.88695113559701e-06	5.08993514422612	0.000303025356782351	-1.76305055944697	1	-0.337603884157146	1	-20.6794341323448	6.93488386658284e-92	-10.3468658298671	5.63862622534846e-22
CNBP	0.123941904860023	1	4.55250772860307	0.00417720477602735	2.41890535639686	1	-3.70100099324978	0.132286391528238	-4.32354244729854	0.00985749777356021	-8.3466961423719	5.81949838607738e-14	-0.191473473972327	1
CNDP2	-5.34413202555247	8.59453615669609e-05	-7.12463478709635	1.1197508571086e-09	-8.91332393476305	5.7845224425166e-16	-5.84101889066938	4.44633199665248e-06	-4.75091141660735	0.00139726266145838	2.79116818404164	1	-0.561833685769312	1
CNN2	0.0268618389684436	1	-0.791526785139136	1	-3.98639545369995	0.0465567587452587	-4.22872660679364	0.0161692194755904	-7.17672860867271	6.48304902259967e-10	-10.1416840716295	3.37371100031701e-21	-1.30950419283479	1
CNN3	1.18120170822143	1	3.43310456228882	0.380702209350341	0.262086269218782	1	-5.75653599248933	7.28930028962562e-06	-2.68537895209977	1	-6.63024856198976	2.28553249491602e-08	0.41549228918454	1
CNOT1	-4.97761012903293	0.000586448560871629	-0.858796257064335	1	-3.45043632864147	0.337487746443929	-4.97061436002312	0.000510569271403146	-3.87630071180752	0.0619370535942456	-6.4377444929662	8.02753775051214e-08	-2.08375149633265	1
CNOT11	-0.824658164594664	1	-1.64389240587129	1	-0.997990833272826	1	11.9586771129231	7.0709844177308e-30	15.4872746581294	5.30662367171488e-51	-3.1784454548165	0.515273419431962	-3.01294187155117	1
CNOT2	-4.73427080588273	0.00193023064954266	-10.3603454545878	4.66874543756893e-22	-9.07993294845113	1.28414559486588e-16	-15.4895533356881	5.26877721372494e-51	-18.0179890827814	1.82294477091974e-69	-9.22293125545782	2.54685789827907e-17	0.52634830972734	1
COASY	-19.9977310704533	7.7231600204471e-86	-19.7854834494936	5.324734092655e-84	-27.9761327932661	4.25937377563334e-169	-12.8350655916203	1.28828519145933e-34	-6.81840914358981	8.13758812954295e-09	-9.8264321456379	7.93565249820655e-20	-7.60265028084124	3.51343499628693e-11
COPA	-2.65237330348968	1	3.13834275743144	1	-6.16485864140202	6.7865379626543e-07	-13.2230542373921	8.01525573288144e-37	-14.8251061763528	1.25823821425148e-46	-19.2788015871881	1.04237605072695e-79	-10.543375704277	7.11855501858448e-23
COPB2	4.15594250963574	0.0258187578463286	5.80959834810718	5.87402785638434e-06	5.96398017536347	2.32381288077776e-06	-3.86870465984298	0.0699162335061262	-7.98735629849912	1.3331372521426e-12	-15.407329228538	1.75060719109438e-50	-3.65044168288055	0.215191170274352
COPE	-4.33063684250443	0.0122659939520039	-1.09567893995917	1	-0.632901470671933	1	-4.45073625338217	0.00606736609243965	-3.08204451703293	0.978580266489291	-0.00489272720391396	1	1.49951739628455	1
COPG1	-0.8146451384068	1	-0.503349707225666	1	0.594559230598379	1	-7.3509219993706	1.93891607526648e-10	-2.04333345410466	1	-9.48136759958528	2.24870853752355e-18	-10.1825424035343	3.08700685690817e-21
COPZ1	-2.39287555237752	1	-1.46407307677224	1	-8.69935282504323	3.86853610891011e-15	-3.09613092475763	1	-8.2323660755584	1.80247384900055e-13	-10.8307216630761	2.41283049671974e-24	-5.40411592375523	6.94273171278536e-05
COQ5	-0.31223326020051	1	3.41234507782243	0.406405171203849	-4.25383681604409	0.0154031495047601	-2.56497333375965	1	-2.64156937943435	1	-6.47038683639088	6.50053048676775e-08	-5.60378283916712	2.26920763108293e-05
COQ8A	0.211264214592339	1	0.54580826130658	1	2.70678716308381	1	-2.62749941352162	1	-3.76397288497027	0.0948222593392741	-2.6019444738032	1	-0.0804647659097516	1
CORO1B	4.36843861575026	0.0103989660051644	5.86644579510106	4.21192999009647e-06	7.88647804992495	3.42228452057752e-12	1.90011936246866	1	1.16717484681367	1	-7.20270171502278	4.32107053736273e-10	0.789846012565452	1
CORO1C	-0.663347772723221	1	-3.85070482193263	0.0824448681128193	-4.07210850105704	0.0325813435445387	1.01722850546379	1	-0.495414157126667	1	-6.56790876249072	3.4392055410816e-08	-2.15980594810475	1
COX2	-0.167099214971539	1	3.4666739690964	0.33882281656424	-1.91273551640195	1	3.01676886806623	1	1.92589678026166	1	-3.67925785011379	0.0940332967935808	-0.931397404506627	1
COX5A	4.97963244234709	0.000580990921804476	5.42363393681124	5.20338823982682e-05	1.59807931026993	1	-3.76786100244316	0.103072360880645	-4.20181504843254	0.0165489641246638	-10.5418343977761	5.30803276957274e-23	-1.83527061356305	1
CPA4	-13.4653254342463	3.28780362408497e-38	-12.8962667476052	6.15111224921383e-35	-6.87496537793236	6.37410539064828e-09	0.652517475642272	1	0.351351860572105	1	-0.946642449273289	1	2.77620357612244	1
CPNE1	0.869950353542754	1	1.60221423322198	1	4.19717040991973	0.0194290556686615	-1.88460716895188	1	-2.62297648263702	1	1.14926541132147	1	2.93617760738706	1
CPNE3	-0.33609807035661	1	0.10436123422587	1	-2.33691146067046	1	-7.40516822610495	1.29481347171308e-10	-13.755825801642	5.74668761389351e-40	-14.2886187349735	2.96835239685213e-43	-5.05822767805095	0.000434173459296251
CPOX	-0.545727584369907	1	-4.25056010369727	0.0160140689270926	2.15495779796762	1	-2.22395082284536	1	-5.61382351977328	1.53771455069512e-05	-7.78524152267234	5.42029425634765e-12	-0.961029351423283	1
CPSF1	-1.86220757818018	1	4.25949778510017	0.0154279707048559	-5.64727930214796	1.49803331967935e-05	-6.11164795336785	8.65774049372948e-07	-8.86901368149799	7.51249503894079e-16	-8.89680712851881	4.96020101191351e-16	-0.0346722534687305	1
CPSF2	-7.4442909855461	1.09942159465531e-10	-4.00268869943769	0.0452164644585823	-3.40892022635354	0.389366676161537	-18.2933165255851	1.23481418485829e-71	-19.9274678299053	3.09709492997412e-85	-3.93955314531746	0.0354289466067123	-4.66106500213058	0.00301994250781085
CPSF3	-1.30927024054007	1	5.53929053635666	2.7515169883073e-05	3.28400281289838	0.589806692561059	2.21605190126514	1	-4.56972702926692	0.00322805880851606	-19.8760559307171	8.5138183042079e-85	-3.7673916293415	0.138403212237499
CPSF4	0.0609071715993892	1	6.26871034036757	3.63322513455991e-07	-3.76382680752051	0.111108976857196	-6.50517617706506	7.13165856757215e-08	-6.83334517149279	7.34999232597307e-09	-6.2839251355175	2.15244583637137e-07	-6.88605240551437	6.72281079534085e-09
CPSF6	3.1253059868443	1	1.32781775393095	1	0.983077102067514	1	-6.43983795140619	1.0899278074918e-07	-4.10693506240242	0.0246179548846374	-8.9729331953916	2.51476174895203e-16	0.984567055730124	1
CPSF7	4.74039077833314	0.00187496338323831	1.79909747454158	1	4.82783273729541	0.00111939852779324	3.8761334729034	0.0679958623536909	4.74221043527911	0.0014544241921879	-0.0964623500624355	1	-7.39961276760714	1.63898632554401e-10
CRAT	2.95358180460884	1	5.36466193705728	7.15946179516726e-05	5.02228545800682	0.000427884631691984	2.93005667458836	1	3.48278798206223	0.262997229533607	-3.78569234875939	0.0639182673207835	1.92639006114766	1
CRIP2	3.04898880793904	1	4.51649269456903	0.00491661270168791	4.84734795510541	0.00102100253878581	0.459899737139005	1	2.19238248699014	1	-1.46070336609623	1	3.06402736339705	1
CRKL	1.89840931437331	1	-0.117600415619765	1	3.27605613780838	0.605288898567043	-1.05887550205682	1	-2.58366858507792	1	1.97554245863268	1	5.39853755772829	7.15534142179898e-05
CRNKL1	-7.10487809002789	1.334351051807e-09	-2.21347156133923	1	-12.9656609887924	2.46744548320494e-35	-6.52032980949675	6.45407282878961e-08	-4.37733068427235	0.00774913480712624	-15.8612660315985	1.42411348594377e-53	-7.59747737287525	3.65370383929281e-11
CROCC	1.32842446379945	1	2.98881130193982	1	-1.01192949208215	1	1.446574972717	1	-3.14517088940496	0.816670009612249	-5.21923057267171	9.89970539476009e-05	-2.76513785234771	1
CRYZ	-2.64832951418746	1	-4.47089188642364	0.00604457985876277	2.26614064212517	1	-6.74095130924571	1.471249961603e-08	-7.29696576847811	2.70488937440195e-10	-4.06378306441285	0.0216793831081924	2.9198344405346	1
CSDE1	9.88588936456852	5.96257432432043e-20	10.2766897714531	1.11299355995855e-21	12.3599420064921	5.50137050755552e-32	-9.02113184161546	2.04399167506659e-16	-12.2496918208112	2.00507629702803e-31	-13.9906712353472	2.02963726931203e-41	-2.2179978366408	1
CSE1L	-4.64315643927278	0.00296461159723493	3.70960082933199	0.141781425554229	-2.38427518144937	1	-3.7597443493522	0.105955380177696	-3.67729467901573	0.130589254044721	-14.5566994352402	6.2008464267601e-45	-10.0432653166789	1.27576850380509e-20
CSK	-3.23929367449091	0.790852432393186	-3.63205882802947	0.187820892913872	-5.30455403842359	9.83783886571077e-05	-12.3825162084708	3.9746452066123e-32	-12.325517811139	7.86935074880676e-32	-4.45314025993518	0.00405922386487693	-1.86573786809115	1
CSNK2A1	-0.900668545077731	1	-0.638383812889356	1	-2.21181818135812	1	2.3881109719878	1	6.94174720295462	3.45453580381844e-09	-7.17895945648986	5.1207854921345e-10	-8.59981553121493	1.00683702133744e-14
CSRP1	-5.29593736033809	0.000111539794848022	-5.59145865862166	2.05354958278953e-05	-5.23378661781276	0.000142323842689416	-5.48128435195439	3.47088831120632e-05	-4.11394891335323	0.0239202741928928	5.50688833075315	2.08182110028257e-05	2.00630221014779	1
CSRP2	-7.88509326079805	3.63331605230211e-12	-5.78951077881658	6.58620813167948e-06	-9.58735153453018	1.08811554584788e-18	-4.51787612384905	0.00447859764110782	-2.31675937409996	1	-0.980055187732623	1	2.38854390422037	1
CSTA	-2.27192994952899	1	-0.286423493755728	1	-3.78275678035579	0.103607437057229	-3.9181610865775	0.0579975968855055	2.30343521211594	1	-8.00172363294523	9.75381628627904e-13	-3.81140703404712	0.117036785179101
CSTF1	-8.07381635696482	7.94446269293124e-13	1.6933910198504	1	-8.65367930987056	5.739484506033e-15	-11.5637001372225	7.5335786923737e-28	-4.70996381319377	0.00168725089233213	-16.1591902650702	1.19264945120867e-55	-3.017256493336	1
CSTF2	4.24040649723631	0.0180723443531001	9.73570671862576	2.60112262583475e-19	7.77446878402942	8.31138437114248e-12	-6.50022289697603	7.36246011963468e-08	-2.32162532092332	1	-6.7715734912063	8.88930149730431e-09	-8.36059265118362	7.83793825889786e-14
CSTF3	0.326579390230585	1	-3.07821898943246	1	-4.2701244184874	0.0143592505161899	-8.60953770613955	7.87107662667076e-15	-12.8288081842254	1.36387062129641e-34	-14.3722711049841	8.94620472143996e-44	-9.15675656535292	6.80807288151288e-17
CTBP1	1.16901006259918	1	2.5578041573167	1	-0.00255233970137352	1	3.65137060964008	0.15937599387855	-0.224448756324644	1	1.79157698101578	1	2.61278809335358	1
CTPS1	-16.2685641480209	2.19425018901896e-56	-13.5942950333365	5.68413184078312e-39	-15.952587604978	3.61892883641471e-54	-17.6036951434953	3.02532572106043e-66	-19.4110665304694	8.16353480741902e-81	-12.8682167486736	7.37968826017562e-35	-6.26098973913509	4.35332453913146e-07
CTRL	-9.73342500348862e-15	1	-3.65394563564547e-14	1	-9.90178804834846e-15	1	-1.10952913523477e-14	1	1.52308721190764e-15	1	3.15285991758785e-16	1	-1.49927813219985e-14	1
CTSD	1.01120453714665	1	4.30613376577075	0.012675918793285	2.60288044090875	1	2.58854910039176	1	-0.950024223784262	1	1.74051699598018	1	-1.76788471894508	1
CTSL	30.8153704519922	2.19233294424557e-205	26.5584790097715	2.75490470011862e-152	30.2299767879539	1.28557212797996e-197	39.9999823173008	0	44.4078734699158	0	2.01895835126239	1	1.54654342584619	1
CTTN	-4.29627976412823	0.0142424454587496	-2.04309035644171	1	-2.13993215510232	1	-0.622388280433303	1	-2.67490049086499	1	-9.3195979047629	1.03468876004936e-17	-1.76642483111475	1
CUL3	7.54452479421273	5.17037281853356e-11	11.3011450688187	1.6422889825135e-26	8.12155666520659	5.14550389945698e-13	0.800620918890776	1	6.95944311557842	3.0506703492314e-09	-7.21682158402058	3.91142914982535e-10	-3.07164120135788	1
CYB5B	0.0265970035220932	1	-0.740995814651323	1	0.240973961335175	1	-9.70081282725327	3.35597134824983e-19	-14.5079048280807	1.33772685932548e-44	-6.70330195545477	1.40188114660107e-08	-0.976734679124633	1
DAD1	-2.32551638517544	1	9.51202342159319	2.26818151279368e-18	2.63455592558212	1	-7.17634542658672	6.94515322270364e-10	-5.8674855533083	3.52635475397887e-06	-19.9369312591509	2.53428182521986e-85	-2.61985103045424	1
DAP3	3.62560793731372	0.206698517754295	7.48141477379899	8.07323340315442e-11	-2.28258563884493	1	-1.98910585895048	1	2.89541419639306	1	-6.95425928523601	2.52700915085384e-09	-4.64021255065245	0.00333084810054033
DARS1	-2.91560519786975	1	-4.2690663425158	0.0148397420297785	-1.44463226711452	1	-9.69096484899437	3.68930161832854e-19	-14.4215578173623	4.67691280952146e-44	-10.9159800833138	9.49405607215059e-25	-1.42941411798585	1
DAZAP1	1.01771292158153	1	-0.708045375084592	1	0.246716291274574	1	-4.25190924333135	0.0146249474062988	-15.5866001950526	1.1286164593418e-51	-18.4550650691969	6.04886236115085e-73	-7.12795108763127	1.20822519672564e-09
DBI	1.09493024495257	1	1.13344355352584	1	1.59975190248841	1	-1.98719483746463	1	-0.839706009624239	1	-1.48278454217541	1	-1.53578433716763	1
DBN1	-5.97198756855528	2.37427339910209e-06	-4.76694149521686	0.00152440529384306	-4.11171395401288	0.0276876548383733	0.506575526562625	1	0.0714960185551078	1	0.87124817138282	1	0.206381936493737	1
DBNL	-5.77348392676274	7.71831224309047e-06	-7.61025231436192	3.02558845375617e-11	-6.32677641657522	2.45829624073059e-07	-5.76768059435211	6.83948207522663e-06	-1.72830753443603	1	-1.54902595936081	1	-1.03878337286225	1
DCD	-5.43907914699813	5.12537243505908e-05	-5.2882503579185	0.00010830237943919	-5.46172323389934	4.20137520814595e-05	-6.85808446821733	6.57421728269471e-09	-2.55200321807924	1	-1.81683701373143	1	-2.11294175643362	1
DCTN2	-1.43849766925113	1	-0.873971928081067	1	-5.9718558679109	2.22137530241469e-06	-10.6555108997876	1.92441916026464e-23	-9.95876466924527	2.51234456491027e-20	-9.51093823502463	1.69866554727303e-18	-11.1556889599111	8.85306808341575e-26
DCXR	2.07696234477446	1	3.90772859537526	0.0659628576593087	-0.767619885778068	1	4.82877105590978	0.00102896303657085	3.99063743041573	0.0399329468685844	-7.4592186841652	6.58870443065772e-11	-0.216884224045668	1
DDI2	-1.81391756600215	1	4.18335643727124	0.0213703959467493	0.0756085800411547	1	-7.27526989184555	3.38468241713135e-10	-8.9902143272591	2.53904490643422e-16	-9.17352499093833	4.01947258781863e-17	-4.52977440828276	0.00559172241341395
DDOST	-7.25403570874817	4.50650201735367e-10	-12.3610056477372	5.48428061411421e-32	-13.547172901038	1.0654896384961e-38	-6.26299371881537	3.38001974528154e-07	-12.5865679707137	2.99385595660614e-33	1.75210641289068	1	-15.8029970114162	3.98428534866871e-53
DDRGK1	-1.22709842409339	1	0.697543483012245	1	-1.93751691616877	1	-14.2230701685488	8.38871894785571e-43	-13.2470196434628	5.68540275013907e-37	-9.46760152899541	2.56276833653567e-18	-5.62094852453397	2.05674541581028e-05
DDX1	6.94066680688764	4.26937296132805e-09	7.45536603880927	9.82220636289941e-11	5.03504934815275	0.000401289627800459	-8.05686463482559	8.07028137305549e-13	-7.45405607344754	8.46301214567605e-11	-12.1406567952986	6.71372966674944e-31	-2.42860432380963	1
DDX17	6.97686410879238	3.31421860874523e-09	7.71427734566357	1.35783315189985e-11	4.67828138710441	0.00228827896577679	1.25808887821858	1	-4.95783584941425	0.000503969039669508	-7.67975070905599	1.23215018744637e-11	-3.05584832790989	1
DDX18	2.77167535385054	1	8.66479846012403	5.28300921578479e-15	8.61933458620751	7.73112660131449e-15	-12.3293140942811	7.69622126822319e-32	-10.7407883866719	7.40610289423885e-24	-11.0462378608228	2.26080520183719e-25	-8.20314070675205	2.92265161409029e-13
DDX19A	0.692574004204641	1	1.25550615244411	1	-3.20148559403143	0.771105940679002	-1.19680806898633	1	-1.4210225599605	1	-0.18306103933695	1	-2.58308799317738	1
DDX21	-12.2082625721087	3.64787754752406e-31	-3.1916634037126	0.860052921769872	-3.91056800486056	0.0631664204795999	-10.012065308101	1.53388491715016e-20	-5.87293598238641	3.42086928941726e-06	-13.1368288241174	2.22994697168843e-36	-9.92177759551277	4.32150223849263e-20
DDX23	-4.06203555707212	0.0380903387589377	2.70729604316717	1	-7.27336008018894	3.71693216873312e-10	-3.17507112165083	0.823583034651531	-9.4069767060893	5.41249258532375e-18	-12.5546194637265	4.00103279427237e-33	-2.92740243030012	1
DDX39A	12.5928761938329	3.02274411520962e-33	13.2578404893773	5.31612566746329e-37	9.56797438122485	1.31151840788109e-18	-4.77231190465638	0.00135499637756309	-4.81018139120022	0.0010449981826365	-4.9581033057176	0.000374431580921006	2.16394933583446	1
DDX39B	0.790539751195833	1	6.87858661211569	6.40158021784232e-09	7.27397953877582	3.70340861701174e-10	-3.32183993931472	0.512410846380235	-8.44163678831415	3.12611511752682e-14	-13.0219880845224	1.00466857201852e-35	-7.60362381414239	3.49285164938558e-11
DDX3X	-2.97097321338445	1	-3.40897910893337	0.41014871514606	-6.34227471507518	2.22548386878298e-07	-3.55372189673476	0.228272196990203	-14.4700466492886	2.31745847764761e-44	-17.1861419230837	4.19527483431155e-63	-8.35254422852503	8.3777277258458e-14
DDX3Y	0.605230927998242	1	-1.12041840219607	1	-1.21790517551241	1	-5.65178943029308	1.33221486686242e-05	-2.60269272691365	1	-3.84206845821863	0.0513627557024391	4.14723167756547	0.0300848429334183
DDX42	-2.55266153390926	1	0.346942306558018	1	-3.47835530283968	0.307278161013824	-7.45306096208958	9.06725936221801e-11	-10.3257868857147	5.98553758747336e-22	-10.0493702461083	8.55221348969307e-21	-15.8232317517226	2.89174012559486e-53
DDX47	-10.8016835863059	4.30547367289692e-24	-3.73255160237482	0.129841646465021	-9.37629492255878	8.17247940866128e-18	-3.37013647644966	0.432003040155333	-5.84287531578794	4.08407065883539e-06	-16.1028387992252	2.96538999358211e-55	-7.3245380235741	2.86948535903654e-10
DDX5	-9.03764316740734	1.95304885284788e-16	-6.96307448106007	3.54565856294994e-09	-8.20323422340718	2.63255231699699e-13	-15.495371961446	4.8202651747991e-51	-10.7297874034844	8.33552269335295e-24	-6.68105573064065	1.62737710616504e-08	-11.0756479228161	2.16560227034932e-25
DDX50	0.355591213987147	1	-0.0985773590215227	1	1.59579303573189	1	-5.2793541787762	0.000103712002069457	-8.73485528732467	2.47139849824779e-15	-8.13665188755366	3.28744399225504e-13	0.151924698817059	1
DDX6	-8.35790343371555	7.61004628691531e-14	-6.43990775951169	1.20622046727508e-07	-5.32892641448667	8.63468399050023e-05	-5.20290939795374	0.000155580678008903	-6.76365728616076	1.18001359967696e-08	-16.2407921900693	3.17170850393892e-56	-5.57512821069803	2.66888091182197e-05
DERA	-2.28351537830315	1	-2.94504875118447	1	-5.29434631664104	0.000103795870182547	-7.2414840177402	4.33150235717363e-10	-6.34907325552283	1.82390564681634e-07	-4.11773638277324	0.0172558011995192	1.19085263738414	1
DERL2	2.40380162645701	1	-0.190001847950936	1	2.12749230790417	1	6.96803819470949	3.07249781027341e-09	5.29093848472071	9.02941987702263e-05	-5.75688634404551	5.09793350155864e-06	-4.36469305336808	0.0117881079811126
DERPC	5.95088291472565	2.69633529193364e-06	10.5092363874513	9.78281264783618e-23	6.51902873297264	7.0551806963942e-08	-1.35766376061415	1	-0.716108952296531	1	-1.6222480662953	1	-2.03318637056494	1
DFFA	5.0022019851442	0.000519181098355873	4.0523332424818	0.0369671280622185	5.33461335201395	8.37798151582939e-05	-3.59969824610229	0.1933821078087	-1.86375364937712	1	0.146508398348642	1	1.74578620143928	1
DHCR24	2.08353583618844	1	-2.21278828406439	1	-0.374460996440646	1	1.14733994513737	1	0.278257101800927	1	-3.50819052107938	0.173698841112978	-0.729774135843631	1
DHCR7	-6.80127555810613	1.12303695413559e-08	-5.94251115435226	2.69461006586365e-06	-6.12649806213642	8.62409282612245e-07	-4.19344322596699	0.0186831267954757	-5.35736012315558	6.34194701618253e-05	-0.602912145469609	1	-1.08757814251221	1
DHX15	-16.7626919247291	6.09304128516987e-60	-7.92869926185475	2.50020557052248e-12	-16.8323638229795	1.8770573529694e-60	-8.0956168739743	5.92538761162724e-13	-15.5262586088392	2.89430134311874e-51	-7.40605468912796	9.7714257806717e-11	-6.49662370769706	9.43818182933897e-08
DHX30	9.21705728638974	3.74072624130631e-17	15.2466262040458	2.30398493143267e-49	4.67132521539313	0.00235818996421357	-0.653474341437605	1	-3.31264642997304	0.473178793071562	-13.2884218671638	2.99671003580076e-37	-9.75953113937079	2.16125623729314e-19
DHX36	4.60472869290845	0.00353531368928518	3.10944070316744	1	3.6341677923886	0.17876165239861	-4.53417350881206	0.00415793943846513	-3.02094917473453	1	-5.95296915966096	1.63522299413059e-06	-4.2821304131616	0.0168452312851545
DHX38	-15.6264600240374	6.3799694743001e-52	-14.3910235752836	7.8065603583909e-44	-15.5198374333839	3.35943249830931e-51	-5.05311510875075	0.000336428196051279	-11.9532256503278	7.36323942829206e-30	-8.90892142946992	4.45746730370571e-16	3.90618451153717	0.080919130719524
DHX9	-5.37113997242382	7.44066651931807e-05	-2.05621644738595	1	-4.34432328135137	0.0103382183532628	-8.91032499616416	5.5564440298913e-16	-7.94709258571057	1.84256819878805e-12	-3.12807423855743	0.605287717295127	-4.98678231282682	0.000623140696064195
DIABLO	4.27388380714003	0.0156559192557688	1.57672720136956	1	4.87832228666605	0.000879474253824499	-2.41289429701089	1	-1.55088925587836	1	2.84459219678013	1	1.05775114073906	1
DIS3	-4.10840592232405	0.0313540350349364	1.62351611369345	1	-7.99619987723139	1.42561315457184e-12	2.43763914071135	1	-1.00048845410068	1	-5.72551715406467	6.10465219789736e-06	3.85348471400615	0.0994470502843309
DLST	-1.45241528472535	1	5.92472633626627	2.99679537576356e-06	-10.3199728064204	7.04616609158192e-22	-11.5185406672231	1.26932460512086e-27	-18.3409892707688	5.06534280871593e-72	-15.5064735946201	3.76365097288746e-51	-12.8017532215273	2.14629650626154e-34
DMD	3.14347832482526	1	1.09743441494243	1	5.30066739420807	0.000100380704912602	-2.94915296155253	1	-5.53645577070216	2.37972031495607e-05	3.67272406150834	0.0962314088360652	0.288441296054059	1
DNAJA1	-8.88565642041657	7.69523328953987e-16	-3.3952180170267	0.42995880019538	-8.84856288921726	1.03015333313481e-15	0.979770637080073	1	-6.61940389070705	3.10519848365373e-08	-5.8395235511975	3.18289922584179e-06	0.474667340677438	1
DNAJA2	-1.43342446244194	1	-0.299507383437999	1	-1.5756072105899	1	-1.65725220132195	1	-10.1157961102892	5.16726490508071e-21	-9.77588885955451	1.30322463518944e-19	0.452216073798374	1
DNAJB1	8.5345964923646	1.68493205359314e-14	12.6626637234325	1.23491181170663e-33	9.29863367335974	1.69291782754453e-17	4.97095377460031	0.000510342400011509	7.67094091504451	1.61690011753549e-11	-4.18634985449521	0.012954866997572	-0.495102715888603	1
DNAJC7	-3.52898876076038	0.292005592642603	0.0732509262548598	1	-1.57102967860239	1	-1.97125348987858	1	-8.4524184679661	2.85329801650766e-14	-2.09111491241129	1	0.12378222193914	1
DNAJC8	-3.9089095722656	0.0707405206375668	2.75607458844551	1	-7.68274666002461	1.69727535521466e-11	-9.54525923678176	1.51109358099139e-18	-8.57871861538465	9.66073923340543e-15	-14.8758673377638	5.57924784864568e-47	-3.37097546422034	0.587984849148442
DNAJC9	0.301623714894106	1	3.85597109951862	0.0808050458849318	2.99165013091554	1	-12.4693428019136	1.34745076287911e-32	-10.6964014518508	1.19457076262358e-23	-23.6079469042241	4.26698283445159e-120	-7.78730593988578	8.3991906689653e-12
DNLZ	3.9497983609584	0.0600706998932865	8.87990768264702	7.88938157777185e-16	2.56848274910603	1	-11.5521785560369	8.60791915774221e-28	-11.7323117339921	1.01672418730324e-28	-22.8309621599957	2.99807848274425e-112	-11.023552768742	3.86595531059249e-25
DNM2	7.03772663190612	2.15527922682269e-09	6.56051684519352	5.48548933180786e-08	6.64038384086224	3.15683122244731e-08	-5.74355458835745	7.84322009908721e-06	-14.4554511582747	2.8626650898877e-44	16.527643391258	2.85409046234735e-58	-2.51566647942261	1
DNMT1	-4.96573898425988	0.000620750383865855	-11.2101901698699	4.60079267910085e-26	-8.99498751087534	2.77840671354039e-16	-12.2738863355937	1.52373396546714e-31	-18.7054774114448	5.82515445940954e-75	-13.8478287812626	1.48947401238686e-40	-4.15729280496903	0.0288870888963726
DPP4	0.311677750891475	1	3.95441571408981	0.0548123374764937	-1.80704703550452	1	48.8637064909825	0	59.8711950886691	0	-1.95686904791089	1	-0.604329636003343	1
DPYD	4.97021492123423	0.000607927628989496	5.78200516274732	6.87221765407284e-06	5.26838968002878	0.000118770989440181	-4.45544841746644	0.00594397968902241	-3.13603410119464	0.833020915503267	-10.6783331604628	1.24316750417718e-23	-3.87854867432851	0.0901599297776387
DPYSL2	-1.49157584864356	1	-2.30436239373474	1	-0.826006765387153	1	-4.9875894252441	0.00047014601633533	-7.78552652563111	6.62299963442308e-12	0.967939940094334	1	3.14725876720083	1
DPYSL3	0.169784024887787	1	-0.565380574809688	1	-0.393831919497182	1	-3.9374047181793	0.053703688829299	-3.88134293614378	0.0607705213006552	1.94921665166231	1	0.617024535650558	1
DRG1	14.1453385148714	2.6341137898832e-42	15.4169988158277	1.6733651290746e-50	15.2422784647098	2.43476695641808e-49	8.45287021278245	3.01849681868856e-14	0.0826660464195329	1	-6.36980159112299	1.245415608815e-07	-5.71877726333075	1.17271608886159e-05
DSC1	-1.58198782195168	1	-2.4071304929492	1	-4.58057633893321	0.00357046166565751	4.40947636940176	0.00728454674643343	6.25684360733026	3.27634400453599e-07	-1.34394659341933	1	0.250563565030095	1
DSC3	-3.95224265220825	0.0595376509513567	-4.87962240981913	0.000880074054263715	-3.61762007039057	0.189692974170172	-5.81624851612707	5.13962588995296e-06	-6.09015396537388	9.23849607987078e-07	-1.83609666737739	1	-1.03906758625436	1
DSG1	3.06072514293462	1	4.7421120463574	0.00171739287877065	0.7978507400854	1	-2.4814954566661	1	-5.4289251178163	4.30789263237003e-05	-8.53421165773967	1.18677125139681e-14	1.08814885194413	1
DSTN	-3.63534537419742	0.199878094911274	0.463222949576834	1	0.0567411986187427	1	2.3408721849355	1	4.62906491473454	0.0024610481429352	-8.66597639119878	3.81853745103251e-15	-1.86338246676265	1
DTD1	-1.47954936307249	1	-0.843439403278044	1	-0.577298304664556	1	-3.95573594479288	0.0499761077447568	-6.14891637146956	6.41275873193653e-07	-5.3973190094209	3.80159581787288e-05	0.426403821024935	1
DTYMK	1.68578311889333	1	6.64736367765807	3.09727912603674e-08	0.321958534098183	1	-11.0271692697348	3.33492863822962e-25	-8.94578638563808	3.78543509657067e-16	-21.0301469150997	4.5671009286704e-95	-10.0063868626191	1.84880970137203e-20
DUSP3	-1.13000410256934	1	0.638410812087344	1	-5.76164920659392	7.72153743440115e-06	-1.79864269290482	1	1.33229841566184	1	-11.4089515085274	3.79135355856112e-27	-4.60909081925139	0.00386234136055064
DUT	-5.27408225975101	0.000125550154885333	-1.97068467423802	1	-9.69152609788268	3.95081405824297e-19	-5.19781402053493	0.000159501763677207	-9.54379260848208	1.47203663189286e-18	-14.4303108774495	3.87613216441269e-44	-11.41111316375	4.86850172055348e-27
DYNC1H1	-6.67916869083669	2.57362834559686e-08	-1.40122138713774	1	-0.0382748133324334	1	-3.08503775257376	1	-3.06122104848823	1	-8.95555119181607	2.93758918080733e-16	-6.17593576773531	7.45204977400755e-07
DYNLL1	1.92102654029952	1	10.6581629904016	2.00130450370329e-23	-8.99895202750217	2.68217652551074e-16	-13.1864002825937	1.30304757347572e-36	-16.2706689338386	2.01808956170553e-56	-13.6834712387704	1.43647080862059e-39	-9.73980384829861	2.62072724053924e-19
EBP	-2.79007881882773	1	-1.07461403374804	1	-3.03854455120836	1	-2.04007669238761	1	-1.06117814870835	1	-2.45068613135556	1	-0.113875081034995	1
ECHDC3	5.12513109736899	0.000276814964896317	6.71782138964553	1.92393444833384e-08	3.06537242901173	1	-0.468128206770184	1	1.24421870767657	1	-1.31616253325322	1	-6.35929023782221	2.31672509435007e-07
EDC3	1.7113915595988	1	3.05747601777593	1	-3.22271072931267	0.719997703211521	-2.31813420745718	1	2.19166705857683	1	-6.51284492045063	4.92587422851573e-08	-2.76596141702353	1
EDC4	0.727145100120344	1	6.09377843112448	1.08070743402897e-06	2.10702130666715	1	-9.78988160202348	1.39996708056027e-19	-6.20116387066523	4.6519107301573e-07	-8.3006209076776	8.55477262777687e-14	-3.44570790538634	0.45109599097894
EDF1	-0.2875579630519	1	-1.40519948140984	1	-4.4859243634382	0.00549570601801286	0.865241575221143	1	2.68055645815179	1	4.13534444540104	0.01605534498612	-2.59903369765878	1
EEF1A1	-5.50355958357246	3.58055109499685e-05	-0.67127119780128	1	-8.38463465911769	5.77528196610104e-14	-7.41691982428066	1.18916458799747e-10	-10.6729865471339	1.53472252894025e-23	-12.6273574852081	1.59798655420683e-33	-4.76215408266067	0.00187323520854924
EEF1A2	-2.58487922093177	1	-0.433031924477166	1	-2.81742366731882	1	-2.9143848730134	1	-5.73461194534145	7.72113254073383e-06	1.46657745104381	1	-1.78405092380305	1
EEF1B2	0.744884107640752	1	4.22805878703796	0.0176080009625518	1.60255459759535	1	-2.26359997974896	1	-1.96133980846403	1	-10.0940701875578	5.45766471433873e-21	-4.7554850709266	0.00193417169286702
EEF1D	3.66207347533011	0.18113182304969	2.7758997604989	1	5.61790230548398	1.76860103540479e-05	2.4460690275512	1	0.759096227447102	1	3.19707635050541	0.488675175124164	0.545532279864337	1
EEF1E1	-8.37806135785674	6.41912674779015e-14	-1.97048970242448	1	-3.12315706068286	0.989439991404272	-12.7908460105153	2.2761737789806e-34	-18.3578391206733	3.71765456171583e-72	-9.69060262192624	3.00490271383984e-19	-5.55471223447417	2.99202751333849e-05
EEF1G	8.7184442960665	3.39588503127385e-15	11.8000947027087	4.97867112283135e-29	13.6972673103086	1.36832053853331e-39	-3.26440120254963	0.618683818982926	-7.78643364917541	6.58253717864818e-12	-8.16470397678446	2.62290675445951e-13	-0.903937728135247	1
EEF2	-6.33421546791597	2.47139821492545e-07	-6.8328292618766	8.77518516995729e-09	-10.4467915711049	1.87184210995402e-22	-7.56915425167815	3.7716452582776e-11	-12.117668049767	1.0081462142386e-30	5.24011850406005	8.87418521451554e-05	-9.84249426978018	9.51273716413951e-20
EFHD2	3.57397325479789	0.248936240813963	4.7230267507148	0.00187514739479061	4.22532280855567	0.0173699710304523	1.52328306415722	1	1.81462595081656	1	-1.43178029710447	1	1.88652750109705	1
EFTUD2	-11.304236864082	1.60921910732168e-26	-5.43840220759717	4.81156511130251e-05	-17.9928961751497	2.94782353705086e-69	-10.9877152618417	5.15810924567827e-25	-13.101759166485	3.88951553764032e-36	-10.9890689938881	4.25744914256669e-25	-10.6667476396575	1.90636262442767e-23
EIF1AX	-9.39184011667681	7.27579114536797e-18	1.51089129950503	1	0.5983265789972	1	-14.1863703334883	1.415363522699e-42	-18.1649164658359	1.26919033122517e-70	-20.2861758044776	2.22295130866342e-88	-4.5025731525863	0.00632417684796368
EIF2A	-6.90030755123237	5.66639613561078e-09	-5.98249030803409	2.11181278754837e-06	-4.66364286519725	0.00243557702505739	-1.60686406614716	1	4.41464237720885	0.00653604124618806	-0.137707662845049	1	-3.49875121428153	0.372551684485533
EIF2S1	-14.4116021953179	5.78300304641543e-44	-4.55697702251611	0.00409452328580226	-4.66920547889432	0.00237962701408447	-18.2477214722783	2.84535758264105e-71	-11.0330258085109	3.02934665817744e-25	-11.4961652483111	1.39010592666349e-27	-11.9538161735355	8.25985771433548e-30
EIF2S3	1.96673575664281	1	6.43930212440329	1.2098426973832e-07	-8.08224829196575	7.09591648244257e-13	-20.3739312389668	3.78587099801207e-89	-19.7526423104904	1.00109072421836e-83	-12.5779342782317	2.98503720560493e-33	-11.6114273993083	4.78084018876841e-28
EIF3A	-6.99241221791387	2.96949336080193e-09	-6.88970809365556	5.93173142900917e-09	-8.5726507772535	1.15591383167346e-14	-15.3414456261542	5.20878030017581e-50	-8.32811991749457	8.15613395413298e-14	-2.67827802207692	1	-2.50260152586561	1
EIF3B	-1.41916193371415	1	1.92459567258604	1	-4.06354866599597	0.0337359032117929	-7.52593484265336	5.22920959772494e-11	-9.69999137086645	3.2534454041453e-19	-11.5713192429797	5.85693031582211e-28	-10.0091271116268	1.79970395333803e-20
EIF3C	1.36423343019257	1	2.38595579477343	1	0.891751151360656	1	-8.24004046536072	1.81104347837434e-13	-13.5766351945366	6.71670678067326e-39	-7.92807552944372	1.74753084961505e-12	-4.11326863814582	0.0346405235581564
EIF3D	10.9942877930656	5.20699724750542e-25	13.3931837690058	8.68236329556286e-38	7.66942317217332	1.87802675078402e-11	-4.07368417855541	0.0311153893003109	-4.17834663063145	0.0182054259151264	-8.92998412144283	3.69402640333317e-16	1.13850114133069	1
EIF3E	6.6239457994456	3.73866764221367e-08	6.8564077705427	7.44973827957295e-09	3.25724247243396	0.643501652519481	1.69896472075694	1	-1.46554364595864	1	-13.4204966185782	5.10913229629344e-38	-5.57423926968953	2.68005722434651e-05
EIF3F	-2.63005511810934	1	-0.377807138512695	1	-1.07002029020567	1	-10.5819167592459	4.21493062541075e-23	-3.98272509673381	0.0411502455358757	-14.4143717068087	4.87905614071677e-44	-5.01482859874939	0.000541423785640603
EIF3G	-0.20625722749426	1	3.39014052666312	0.43730359510875	-0.849825382758641	1	-3.78262975286302	0.0974531368584233	4.91351503706868	0.000627994234415088	-12.1645543947986	5.02620530240663e-31	-7.68840219048962	1.82058261730183e-11
EIF3H	-2.34566647636198	1	-3.08068925219703	1	4.22306080649389	0.0174981552099591	-8.96979305336847	3.25590974627034e-16	-2.84640456166859	1	-24.6097231486659	1.3319884468624e-130	-4.96033635514467	0.000711849231001641
EIF3I	-3.80117061338451	0.107722540849258	-0.0501247853692443	1	-4.96899958352269	0.000560602457178134	-8.45178276339209	3.04388196656313e-14	-8.6460081868905	5.39189453621515e-15	-22.5881569791066	7.5134672299263e-110	-9.64867510356917	6.38868388583003e-19
EIF3J	5.36020348317211	7.88887235868454e-05	6.63732702642685	3.30921661283285e-08	3.80364469061628	0.0958155403048047	8.45386326345513	2.99573953779136e-14	5.40924651613166	4.78475890581322e-05	-12.7521555292499	3.27199052652478e-34	-3.72001945540818	0.165541375977828
EIF3L	-5.25135471802761	0.000141774535900092	-0.947586395626895	1	-5.25428024013492	0.000128097048267249	-6.03755429513966	1.36596148125086e-06	-6.93138680177332	3.71310752254673e-09	-19.4955581144498	1.54945141983759e-81	-11.1994791736573	5.41381617163922e-26
EIF3M	-2.95742514580425	1	0.661195609100482	1	-1.80540904149485	1	-0.200080508875515	1	1.18302357473894	1	-3.74335756534262	0.0748099505228082	-3.98601374156585	0.0587935443167053
EIF4A1	-0.196524697411257	1	0.982655548021125	1	-2.44952872018588	1	-0.849878890227864	1	-11.4804817556934	1.91813631718252e-27	-22.2203975722553	2.88804918420114e-106	-3.0761122740872	1
EIF4A2	2.24881900777018	1	0.663069123692325	1	1.73195736429957	1	-1.69158541467384	1	-0.435320562965242	1	-4.82121078993466	0.000739131506118517	-1.16760143172547	1
EIF4A3	0.813855994862341	1	2.50769174757348	1	-3.73080619888898	0.125972886527866	-8.74670176999851	2.36814274248963e-15	-5.0201298088873	0.000368685131788807	-5.08079779695849	0.00020220892625449	-5.84547008775632	5.60705073318633e-06
EIF4B	0.317903398995916	1	2.50292319688614	1	1.96844800267992	1	3.89204957862967	0.0642129976860882	0.0861117506159402	1	-13.4932216264316	1.91672387962055e-38	-7.86839498138778	4.4291815621208e-12
EIF4E	-7.9729992552367	1.79803035440379e-12	-8.98221376625677	3.14201194052312e-16	-14.1530044230871	2.33703103972757e-42	-13.5949474040849	5.3891068324204e-39	-24.4660955698268	4.5256204176009e-129	-15.5391046113036	2.27074472312879e-51	-3.62931900158947	0.232735146935106
EIF4G1	-2.61974255652383	1	-6.21197877022069	5.20075684152174e-07	-3.25320464301833	0.651575434952049	-14.9992759841155	9.52301012468891e-48	-7.37998767152009	1.4646114821887e-10	-7.65927718083942	1.44163470282455e-11	2.56292008894893	1
EIF4G3	-9.56406941980345	1.40160636338213e-18	-11.9477484048486	8.53863626012105e-30	-11.9852918273644	5.38496755420881e-30	-10.004993040107	1.64608535539558e-20	-6.3197114718032	2.20123776808353e-07	2.73279466002215	1	1.07889864346102	1
EIF4H	-6.54651650753282	6.25461099002942e-08	-2.84916913511168	1	-10.3456117775545	5.4018851099986e-22	-8.20386846978712	2.4394586394765e-13	-6.92778903525275	3.80447016001681e-09	0.992452270805408	1	-0.262885368168998	1
EIF5	-9.99781588914883	1.94588209282523e-20	-4.01621838523673	0.0427578275106136	-6.79688030687858	1.09367748569778e-08	-4.05959644079251	0.0329847507413185	-18.463728252916	5.2657651447865e-73	-19.3429529515146	3.01474689753682e-80	-6.5486150599622	6.68421445155456e-08
EIF5A	-5.94212532133719	2.84163690182368e-06	-3.56008211014458	0.243946165346076	-7.57329114395692	3.92996370394155e-11	-9.12149798374749	8.18727787705941e-17	-7.03498001947756	1.79360603107263e-09	-3.80806556561936	0.0585443033350953	-7.97620645616702	1.86964419423306e-12
EIF5B	0.564358993186225	1	0.894083783571412	1	2.29317087341021	1	-4.65789649823563	0.00233522878858941	-3.27177299586149	0.542909339051982	-10.0324846413661	1.01381492812056e-20	0.340612765099521	1
EIF6	-3.91727419817363	0.0685102366802198	1.2997558400787	1	-5.95981657677085	2.3812750330404e-06	-13.6060086895559	4.63637132412296e-39	-11.1361658879162	9.61061140839153e-26	-16.2240497726787	4.1630394262032e-56	-16.1228579940513	2.37076919869473e-55
ELAVL1	-4.61248822523121	0.00341378543693078	-2.02511886164527	1	-6.88561225070691	5.93232469512339e-09	-22.8749247210767	1.10394351203484e-112	-16.3812816616012	3.30716732160162e-57	-7.79884663911909	4.87309161162825e-12	-5.93400680185435	3.30513864882632e-06
ELMOD2	-4.72888057846599	0.00197540979039666	-1.49094586936167	1	-4.87799057985154	0.000879882464520503	5.71918248553283	9.03398950615617e-06	3.04085549891734	1	-2.12381590577779	1	1.13726895343719	1
ELP1	3.47556101617585	0.354301276457177	3.95460683235794	0.0548123374764937	1.10439473511363	1	0.814755554030552	1	-1.68416768485535	1	-4.83320532441663	0.000698630874118882	-3.80051334399186	0.121870765530414
EMD	-2.40891697950075	1	-5.22932495833996	0.000147502792711503	-4.27486906763765	0.014075974500535	-3.56406737002389	0.219821605636574	-2.23374770774472	1	-2.83002726409707	1	1.1366183833747	1
ENO1	3.12291700998527	1	2.99791632162458	1	3.42623508689573	0.367206260646575	-2.3558891867304	1	-1.04002625597208	1	-5.94938360892564	1.6660642278383e-06	-2.71019564362514	1
ENO3	8.68081226570372	4.7272161380604e-15	8.9976426394894	2.73510673523771e-16	8.10924693853639	5.68937700667916e-13	1.28436510221881	1	-3.12222103515743	0.870536792990489	-4.48513481741532	0.00353409055455868	1.43227803747803	1
EPPK1	2.0131500338861	1	5.79766697416253	6.28729687313715e-06	0.368961000550811	1	0.734510547941191	1	5.44210059633667	4.01238141823179e-05	-0.591885912363613	1	0.838616333981211	1
EPRS1	-2.48713461195662	1	-3.62084390817693	0.195860309456635	3.61407051974095	0.191406156535275	-11.6219741850724	3.8178565024595e-28	-3.42404252911489	0.322675125307656	-18.5708739803999	7.05571198481274e-74	-5.05458969904026	0.00044166861828055
ERAL1	1.32138741335078	1	5.02331321423118	0.000429155362351608	-4.99099511014961	0.000501576304947279	-8.09511495152124	5.94415027315409e-13	-9.98218645570951	1.98818574177059e-20	-4.79596731851479	0.000835361045757701	-4.03185936992936	0.0486414851580051
ERH	-12.0677502651334	2.02786424798505e-30	-10.8776118822468	1.85395746452475e-24	-8.60578498691545	8.67866828532593e-15	-13.873591092619	1.15842129856078e-40	-11.8360630037115	2.98825817269601e-29	-15.1494996103106	9.08513334919321e-49	-3.83404701823691	0.10727027819
ERMP1	-2.68684690697688	1	-4.79383411235992	0.00133680473747966	-6.2734444592408	3.45377705625365e-07	3.38545107385872	0.41002414022434	-0.799763681083655	1	1.27602252217409	1	5.0897937004703	0.000369602980656641
ERP29	-5.08393755915828	0.000342702181538575	-3.43114204474955	0.382265120398415	-2.61018803012792	1	2.39061036307084	1	-4.6389270531505	0.00234999385879096	-3.72808217759284	0.0791064120327886	-3.2193598080969	0.982850314092738
ERP44	7.51843462744074	6.29752414888941e-11	4.99935347055608	0.000483192082886925	6.74588418533081	1.54683573093053e-08	-5.40004643812458	5.42982736525628e-05	-4.24325022736749	0.0139012802545458	-5.9602044360992	1.56947759147014e-06	-0.258791313680653	1
ESD	1.49220449018139	1	-0.440028800842802	1	0.667287570119011	1	0.115281135465713	1	-1.23665753465115	1	-1.72321144558638	1	-2.0648131950046	1
ESYT1	-1.38403958678916	1	-2.29688494226403	1	-0.796914533199291	1	-5.93097927972281	2.59877966594109e-06	-5.08068283694343	0.000271154088463312	-7.61929748996519	1.95375975446758e-11	-3.97843697812751	0.0605598290736925
ETF1	2.61946848692366	1	7.11163670140172	1.22931383531006e-09	3.797724959978	0.0978402522188129	-5.60559901235066	1.73500045549608e-05	-6.62479267207096	3.00096078452262e-08	-16.9759251992714	1.53620841885405e-61	-0.640582937104726	1
EWSR1	3.20171554515189	0.887976875500244	6.61613796675616	3.80502819045428e-08	5.27447161996934	0.000115298476879375	-9.91817696041361	3.93192493365276e-20	-4.49409173316829	0.00454837473049718	-7.33687003445221	1.6289181987384e-10	-11.1083887854296	1.50289134527639e-25
EXOSC6	4.11503032191481	0.0305444402864605	7.35396987749054	2.0972157095634e-10	3.38068590262985	0.428046456935838	-4.70020335146185	0.00192067985849106	-11.2235845984998	3.59512138906871e-26	-3.15237560508953	0.561958893404279	-2.22905331333527	1
EXOSC7	1.5653847603071	1	1.50860359295517	1	-3.24895373334594	0.660232802090389	0.634465869945035	1	-0.510671692604497	1	-13.0534036990209	6.66044534012597e-36	-4.34445118754279	0.0129012838689017
EZR	4.64347058146873	0.00296353147748003	3.11040947956343	1	3.85820734046731	0.0781276647470403	-3.21391154293842	0.72802642834311	-3.91496354035841	0.0537082147845669	-4.5449754580218	0.00269214110744218	-1.84418822525998	1
FABP1	-6.79046158574891	1.20829140358413e-08	-3.6724781964768	0.162141514943031	-5.16451256198929	0.000204665278554826	-1.06574423520971	1	-3.15591796730639	0.791969563993681	2.36594347925479	1	-1.24547174881435	1
FABP5	-1.57609037774321	1	-2.059573476724	1	1.03813427491026	1	-0.783930962893457	1	-5.14169844927655	0.000198209548280567	4.76152257338788	0.000983745544960832	-0.457545257217389	1
FAHD2A	4.38207015224387	0.00980424891776391	4.42490870566643	0.00741954861329278	4.21592450598394	0.0180348806467988	-1.47927238180975	1	2.16810304088929	1	-1.43747404878306	1	-4.84703871917469	0.00124315432885861
FAM120A	1.32055065177368	1	1.79990067551279	1	-2.26899606691666	1	-6.3639729335609	1.7792372370947e-07	-8.95658771522924	3.43922836577924e-16	-5.06801622155526	0.000215864954155846	0.264174134655509	1
FAM120C	4.69833079425963	0.00228197835736835	4.41404039814161	0.00779205221362301	5.14872836527869	0.000222132824155327	-0.335120040273912	1	1.74716109137164	1	-2.67331230370283	1	-0.494777165911385	1
FAM50A	4.99995431494634	0.000524696685911333	4.94313269005951	0.000641155189183759	5.79166604396258	6.48828907816703e-06	7.27431541249015	3.40521611078859e-10	9.1536732474832	5.73410882341095e-17	-6.69214828782794	1.51083556949288e-08	-0.746050747207171	1
FAM98A	5.7823083172688	7.33140920593744e-06	6.13559933004888	8.35661550707135e-07	6.78204732150899	1.20735856298626e-08	4.38069644640935	0.00828104075171098	3.5772454850717	0.187853617576322	5.35076655509995	4.90461681450369e-05	-1.39688965801253	1
FAM98B	5.81477446767502	6.05942574701024e-06	7.10209872563904	1.31600622294835e-09	7.91424779525976	2.74373923318751e-12	-5.78080345167028	6.34160354828723e-06	0.08785849385229	1	1.8922045706473	1	1.27859741883174	1
FARS2	-0.51185038103622	1	5.99276692327643	1.9887361362622e-06	-6.9593691034728	3.54104722808682e-09	-4.12653702289387	0.0248948316093795	-5.83437423838668	4.29242868448911e-06	-10.7256513981852	7.48273529523636e-24	-4.95602460138811	0.000726696110178189
FARSB	-6.78282473815578	1.27276457855946e-08	-6.86493951685847	7.02445186200792e-09	-1.94165537859935	1	-11.5339709171166	1.06199641377729e-27	-11.7333971942282	1.00462557738994e-28	-14.1346072419379	2.66129044437802e-42	-9.51598052177939	2.30589236548398e-18
FASN	3.77856010863866	0.116883695496355	4.71299019502691	0.00196751005384844	2.85031903658672	1	-3.51030648170304	0.265868741205223	0.463743508683975	1	-0.684862354135644	1	-2.22541465380608	1
FBL	-2.6339881947478	1	3.12086978459286	1	0.697068106375625	1	-1.73711619989441	1	-1.5429495894383	1	-5.69656073627063	7.18820324120784e-06	-5.7166833151679	1.1861662134537e-05
FDFT1	-5.82551227225901	5.68807372462312e-06	-8.59101551241487	1.00600059908039e-14	-6.11078775370615	9.50757826369311e-07	-2.72143357034216	1	-0.53487054431039	1	10.7318286883286	7.01336366661314e-24	1.39379354809864	1
FDPS	-9.30373452822832	1.6678477624732e-17	-5.01894153496815	0.000437997156617955	-10.6209087432252	2.95167629377021e-23	-13.4487638793994	3.91953550364133e-38	-9.32936548664246	1.12364449959675e-17	-10.3572551456685	3.66986461735692e-22	-4.37315025640125	0.0113526326832393
FEN1	-7.65342359474719	2.23878436021282e-11	2.34562910227548	1	-15.1615552750627	8.33730582927902e-49	-17.42285203724	7.2450728760474e-65	-21.6337815651026	1.14568910699852e-100	-10.4618522850246	1.23354916313503e-22	-6.33510620375096	2.70857097530161e-07
FGG	1.71217460176291	1	3.91532708385765	0.0641903102496394	4.96871725703014	0.000560745195198921	0.341526800199141	1	2.06183854306586	1	-2.2220894206535	1	0.521403066121009	1
FIP1L1	-4.53120794249946	0.00496743265898288	-5.39100677530719	6.21467970184851e-05	-10.0075483925882	1.7170940568554e-20	-8.79916156735159	1.4942084759913e-15	-6.48806132577692	7.39057075439474e-08	-13.7365338208794	6.93789882476651e-40	-4.30917721342639	0.0149606945750055
FKBP11	-2.93993951410637	1	-3.90972272669478	0.0655131054183126	-1.67737751470188	1	-5.6750546902279	1.16461257416252e-05	1.74180044666921	1	-6.76286037286187	9.41643550571426e-09	1.21780213658025	1
FKBP1A	2.26159336230359	1	4.69907359905145	0.00209859445690565	0.295669032263137	1	-15.7184187523711	1.46592556982631e-52	-24.5435367563289	6.76834954861824e-130	-17.8048354205382	8.16763804536872e-68	2.90915462203126	1
FKBP3	-2.05047770719105	1	-1.39202167740738	1	-2.12802727651295	1	-1.05488642091491	1	-1.37760717845826	1	-5.95021686458572	1.66028210133337e-06	-1.85781221758005	1
FKBP4	-2.5718678983031	1	3.69479811761061	0.1496418635968	0.212739768820494	1	-3.78686435847121	0.0961130050741882	1.28374669392537	1	6.32766831383696	1.63274085076904e-07	1.69329842793994	1
FLII	8.30777585529449	1.15552311398713e-13	7.10140835982494	1.32136318145395e-09	7.33664381308199	2.33033510171267e-10	5.57679344270506	2.03620749115248e-05	3.14031331056839	0.825271780072362	-8.16976562081375	2.51826163951516e-13	1.4308341969596	1
FLNA	5.20343157395332	0.000183316374837507	4.65568750478023	0.00257675303355345	4.52468991739494	0.0046028414218362	-0.921687750262729	1	1.59412659335571	1	0.94787184698624	1	0.847523861537426	1
FLNB	-4.29904596587542	0.0140830150772436	-2.1676542396982	1	-3.84660162964069	0.0818011783931608	-4.0851414929568	0.029689676633307	-2.75223318578052	1	-10.6536313882087	1.61656080568644e-23	-0.965861970991918	1
FLNC	2.85483135655075	1	3.25583220425854	0.696452967811928	-1.32374045322586	1	-1.26838702680739	1	-1.69766113621601	1	-4.50222735584094	0.00326810651286839	-0.468622115498491	1
FMC1	3.29138453391314	0.666963124458648	5.80600040556355	5.9951889802792e-06	4.49788871582951	0.00520913864589878	1.5289857805093	1	1.06531764479473	1	-2.91257744675032	1	-0.0807296849939638	1
FMR1	7.00635374393157	2.69314512388524e-09	10.8095148524134	3.89435015676241e-24	11.7748261355946	6.64133711177842e-29	-0.878379559532093	1	-3.95438324776433	0.0460393977634415	-0.333030067894862	1	3.01418044671082	1
FSCN1	4.04174144346886	0.0414365131375893	0.356976926486034	1	0.123479894198543	1	-2.33382372419703	1	1.83010952503108	1	-7.69437454017373	1.10195687079508e-11	-0.274467463853373	1
FTSJ2	6.83417746363201	8.96523625668939e-09	9.60285674897084	9.47101893018259e-19	4.67209723147322	0.00235232266884355	0.136426823835871	1	-0.833082214958384	1	-3.6079419132907	0.121911047687849	0.630711808371945	1
FUBP1	4.14286274842911	0.0271653810502548	4.29498932502685	0.0133122727960057	3.64750382230321	0.171061041270369	-0.228930191592913	1	2.80313757814791	1	-3.55633771630321	0.146287573355691	-5.54586875641952	3.14435535846036e-05
FUBP3	-0.830541836230928	1	0.781750466630962	1	1.5642755126064	1	4.65654479872918	0.00234739044180696	2.94586982610965	1	-7.20419352967342	4.28107249177544e-10	-0.0731081889314797	1
FUS	-4.9638411583843	0.000626159014418224	-2.0944092853338	1	-3.92433663367208	0.0598347084675768	0.36351254174347	1	-0.854091263952569	1	-7.35336343464426	1.44187230814443e-10	-1.78832177637386	1
FXN	4.95123756570569	0.000667374289659003	3.98736412428961	0.0479038060567566	3.79867381265411	0.0976119768579075	-0.913418769995648	1	-3.81445387617728	0.0782055750660851	-11.9354340737106	7.98296453216861e-30	-3.77537710771507	0.134363018061915
FXR1	0.431352236138068	1	-1.12111149897853	1	1.39842301010128	1	-11.2920884185664	1.70146905818055e-26	-6.5425500333121	5.1709196114708e-08	-0.894800835206107	1	3.8825837585312	0.0887797106504274
FXR2	11.4638240030859	2.5879917353829e-27	11.6981885921665	1.66009038847387e-28	11.9989687929011	4.56883333763642e-30	1.74941485716568	1	-1.26793252526644	1	-10.0597955471954	7.70162446354425e-21	0.372668999547674	1
FYTTD1	-0.963119322775114	1	3.1711401642467	0.920161662564406	1.14974602065596	1	1.56309524797615	1	5.66874329586682	1.12633530202685e-05	-3.15183781435655	0.561958893404279	-1.10451543120906	1
G3BP1	2.63160394290912	1	2.52336081791053	1	4.2303019007844	0.0170132479799485	-2.9457856346237	1	-8.04606674690499	8.29324531035539e-13	-12.7318671930998	4.23998072620533e-34	-1.0680974820366	1
G3BP2	6.36698877045348	2.00486294110741e-07	5.90805622425197	3.30590328558892e-06	6.04761344603914	1.40391827570852e-06	2.02915917876702	1	4.03963737722778	0.0327092157998787	-5.72688323238855	6.06594668538392e-06	-3.86096214332582	0.0965648997081021
G6PD	-11.0116327689761	4.29902157167898e-25	-1.67512858417468	1	-11.6184839205389	4.17292534702754e-28	-12.4196324352926	2.50306619109336e-32	-14.6560749087507	1.53250219023626e-45	-14.4703351332084	2.17343513460584e-44	-5.87227194687086	4.79297046557279e-06
GALK1	-2.44303221397931	1	-0.502644437601185	1	-5.5003088242091	3.40076579403785e-05	-0.485995767738626	1	0.794647340037437	1	2.5938455245853	1	-2.40590557146662	1
GAMT	1.69584503516524	1	3.2513733450008	0.70632094384569	5.59005387722482	2.06796242812518e-05	-1.30150351679268	1	-3.90378414532231	0.0559678472673859	-0.87141440088373	1	1.33766214269529	1
GANAB	-6.17545310121059	6.74913904938819e-07	-2.3058295848978	1	-1.12093336788319	1	-2.55202163245235	1	-5.08158021041586	0.000270250299719865	-7.27552162788879	2.55362455286744e-10	6.20424575225784	6.23794252715687e-07
GARS1	1.4107172291111	1	-0.344543229169741	1	-3.62334158279099	0.185834842932947	-14.5699109144345	5.57795630075146e-45	-17.7917770732266	1.05658884975995e-67	-12.0329996710847	2.46921289651924e-30	-3.9436568115802	0.069575428830236
GART	-2.92605434772955	1	-5.03920993949931	0.000395936501458037	-9.12793183444765	8.25974377869228e-17	-1.90403173170474	1	-3.49943921304072	0.248504799286967	0.683677246346986	1	2.88994256749157	1
GATB	2.0772966239671	1	5.00208044448892	0.000477539572962483	0.212668953781652	1	-7.24081890483266	4.3483399724739e-10	-7.41223915874417	1.15243257045213e-10	-3.71854633604612	0.0818230918402489	-0.827426571624017	1
GATD3A	-1.67103617078527	1	6.61243015952583	3.89781405224566e-08	-0.987391696792829	1	-2.87119897454915	1	-0.661465458027933	1	-2.29144194481952	1	0.23683924479015	1
GBP1	-6.77963613880081	1.29876278958758e-08	-8.87469153488411	8.26101993566922e-16	-6.31702499201954	2.61580191647569e-07	-3.46595623731814	0.310669371178329	-4.01309477021015	0.0364960539783144	2.21382781574966	1	1.50115779384195	1
GCLM	-0.502235460542297	1	-2.34299755385425	1	-1.01967181171248	1	-5.02335895708075	0.000391986988985777	-3.94547007017792	0.0476268609914885	-3.98113952763899	0.0301776960206886	-0.721874110749667	1
GCN1	-5.50832713553704	3.48856123242824e-05	-3.55379862665581	0.2490896522944	-4.2233572012252	0.0174981552099591	0.708781400695259	1	-7.79774718012415	6.02491370173098e-12	-3.06193943711237	0.745487920504511	-0.321826925628032	1
GDI1	-2.00326250566432	1	-4.12246078187642	0.0275886982583613	0.878604849177176	1	-5.3543873716222	6.93641922737153e-05	-5.93140436232087	2.41485013765258e-06	-2.9869457765672	0.941144183749258	-5.12837924343781	0.000303060410476188
GDI2	-4.47745543960755	0.0063527447794245	-2.56869268691174	1	-5.22215476809766	0.000150855660015621	-5.56388229855324	2.18985486980729e-05	-1.93108011848365	1	0.42516689153561	1	-0.293254374153777	1
GEMIN5	-8.28303175515291	1.41812573962359e-13	-6.68713024113004	2.36465304267339e-08	-10.9319697989993	1.01012269792998e-24	-10.3800694784994	3.52302305449633e-22	-9.03587899119611	1.67732986171652e-16	-14.313194004026	2.09242274587018e-43	1.05154860849773	1
GFPT1	-8.63872927027491	6.83237163976195e-15	-7.17426698293761	7.82204907648312e-10	-7.43272062964291	1.14152653386323e-10	-20.7612914273894	1.28912485454435e-92	-20.4066707456958	1.92574812794096e-89	-8.14374299215305	3.10809465586388e-13	-5.05781083588921	0.000434699223218727
GIGYF2	3.55235324113482	0.2687885604253	5.78350086979211	6.81868064042058e-06	-4.56177677968407	0.00388534780251499	7.15772900029257	7.94817396744255e-10	8.19163505414742	2.5203160695332e-13	-14.4376087933228	3.48985195634597e-44	-5.59562715943918	2.37631536991497e-05
GIPC1	7.80568874590428	6.8172440521801e-12	8.32415969038266	9.80081236408092e-14	9.0078685885784	2.47497698603115e-16	-1.19591895406935	1	-6.15929202479857	6.01373287673729e-07	-13.8068995851766	2.62618878473863e-40	-4.32106495579175	0.0142234603249482
GLRX3	0.576806896934898	1	2.40189600364205	1	0.470063087800153	1	0.912600210256415	1	-5.5673022749698	1.99985443135947e-05	-10.1285505117355	3.85482329467559e-21	-1.656064536471	1
GLRX5	3.26821964087431	0.720787435672156	6.15378798341268	7.4745962221016e-07	6.50442683850303	7.76002101728203e-08	-1.85989430552729	1	-6.04654695314579	1.20458259603905e-06	-12.9649809925611	2.10866635374451e-35	-7.47515600306731	9.28432335204454e-11
GLUD2	-0.516855552358192	1	1.86608789559536	1	-1.00195440559473	1	-1.29524832937388	1	-2.9164547840069	1	3.68625418210553	0.0917143591336467	-2.06057978694452	1
GLUL	4.05763234170745	0.0387658723721436	5.11126670599615	0.000273604984454776	1.31998777688143	1	-0.808208972130032	1	-3.67986866048958	0.129744884978243	-6.73107371608818	1.16375185815455e-08	-2.84305266932779	1
GMPS	-4.92465117656748	0.000762288969231399	-6.77219753575459	1.32675465051079e-08	-15.3606962702189	3.95536867560839e-50	-8.51551952513983	1.77122563830456e-14	-19.4520746947717	3.67475612763329e-81	-8.63620123777365	4.93961402128036e-15	-9.95158264573272	3.20679666988382e-20
GNB1	0.052167883110465	1	2.91457684510065	1	3.57472717269376	0.22017258663807	5.26443988380173	0.000112353303707325	9.08623332434747	1.0601557688452e-16	-9.96640570812274	1.96934947148546e-20	0.711443486702535	1
GNB2	-3.57777843383838	0.246034169423001	-4.2568150996884	0.0155934502067263	-2.53409868933714	1	2.52775772359951	1	3.57211025807558	0.191222777497678	2.29398939336803	1	1.76133184703105	1
GOLPH3	1.8211288140201	1	3.92468315122037	0.0618329038832504	4.15018122878551	0.023653504038872	-2.52384744577094	1	-5.28889632591698	9.11849488695675e-05	0.435288918753025	1	-0.820575346044566	1
GORASP2	7.17331268699314	8.13300777052587e-10	5.15352751817778	0.000219331862739731	5.05884526736076	0.00035600169379212	-1.50157844451147	1	-1.07530631374827	1	-7.63924766773354	1.68022393339136e-11	0.618356855927547	1
GOT1	0.559062345897381	1	0.106755412447935	1	1.91962429858387	1	-1.44358112916817	1	-5.4515325327136	3.81023763952686e-05	-6.500745038898	5.33087668253654e-08	1.05520409202565	1
GPD1	-2.59165539028614	1	0.0428212500039774	1	-0.534742227616308	1	2.69891346016695	1	6.37936430367093	1.5043958474968e-07	-7.25337145088309	2.99607600261773e-10	-1.61526590849179	1
GPI	9.36229869882615	9.61992317726883e-18	10.3518574275698	5.09772025800556e-22	8.91328665576185	5.7845224425166e-16	7.94930747204	1.92621057024295e-12	0.820226932984863	1	-3.42770107384914	0.228268247977315	2.04981095914767	1
GPKOW	-3.90227482844216	0.0725178755842852	-7.20822555993937	6.11071609974332e-10	-4.38423714220636	0.00869455173787283	-9.73228155403558	2.46623157643129e-19	-12.8866793669694	6.4625756207644e-35	-12.6291888526717	1.56414576790707e-33	-9.24697393627766	2.94215087438073e-17
GRB7	-11.4057264587167	5.05028934690257e-27	-10.1849898667109	2.86222004722514e-21	-12.1885269601864	4.56592249789785e-31	3.43704152331329	0.343453574944749	2.7341102456838	1	-0.273159350185777	1	2.43712075500021	1
GRPEL1	6.45741625371884	1.11830937502787e-07	0.788027408738385	1	6.7867143253938	1.17010359020483e-08	1.51251679211662	1	-4.22090539853175	0.0152806870207084	-14.4829498877755	1.8122001120363e-44	-4.43561101923847	0.00858437527150117
GRSF1	1.1457029896443	1	6.17816600827606	6.42020009803965e-07	0.969338864738308	1	3.89594096882195	0.0632883840444348	3.35786370394338	0.40530423879022	-7.15035982889047	6.2922374744265e-10	-7.75665038401525	1.06909519443137e-11
GSDMA	2.01071501564185	1	3.0235984015176	1	2.06593852890371	1	-0.00402728240322158	1	-0.637219854792718	1	-1.82073189617126	1	1.82267714249402	1
GSK3B	-7.49703393121372	7.40253490379496e-11	-6.94608545165663	3.99597263274404e-09	-10.2481361840669	1.47913773551351e-21	-5.38490809937419	5.88551178536482e-05	-3.83819171999167	0.0720112870824413	2.42261504954853	1	2.32940620233598	1
GSPT1	-1.21452642686177	1	-1.48310463253793	1	-9.20346636744017	4.11742842829095e-17	-17.2796793660123	8.74631171452298e-64	-13.7228083022988	9.05957171037727e-40	-15.7973996991994	3.92626512488631e-53	-5.31608195111502	0.000111644759399265
GSR	-2.61149410560146	1	1.86195626283254	1	-3.11509628733899	1	-0.991909262046034	1	-2.2050933640335	1	-3.22801407662156	0.44127105335626	-1.63605710874342	1
GSS	3.98039776132301	0.0531136389014767	7.22958640326009	5.23709041103568e-10	6.24159117769904	4.21447000832014e-07	1.98464552385447	1	-4.00351520679291	0.0379441780852408	-12.9548337899757	2.40468614604535e-35	-1.95493808495746	1
GSTO1	-4.47357361477181	0.00646153691970613	-1.53658817129827	1	-3.872573681743	0.0737690913181017	-4.52782400373954	0.00427886234677078	-6.51140473547922	6.34324560564255e-08	-4.69164920787091	0.00136318792101622	-2.90314511935916	1
GSTP1	3.83623573222549	0.0940756746768067	4.35650856614187	0.010122959904939	1.18523058977133	1	-3.75976529232799	0.105955380177696	-1.10458195828748	1	5.12079165693814	0.000166123584356159	2.38316613866113	1
GTF2I	-2.57403333648387	1	0.21298623478628	1	-7.55668361364476	4.46140681165358e-11	2.8312620947697	1	-1.65657345524339	1	-7.5963778494473	2.32664346880733e-11	-4.81241834670883	0.0014672896647203
H1-2	-6.74267832810096	1.67310696854284e-08	-6.52153755100728	7.10560867900432e-08	-5.54139853617978	2.71672539889581e-05	-7.36921602269723	1.69403104863688e-10	-2.50226675130206	1	-9.51652820581243	1.61334304817062e-18	-6.12518892437692	1.02169805197114e-06
H1-3	-0.85211108216103	1	1.36629702040325	1	-0.719418704144324	1	-5.11460814914302	0.000245540871110167	-4.76803587198669	0.0012854718979669	-4.92684244583169	0.000437902012065741	-2.40769352178905	1
H1-4	-6.69000419867964	2.3923201599196e-08	-4.09172463882394	0.0314281842431265	-6.41611597319418	1.38257223783895e-07	-3.47543931606363	0.300400230268947	-1.28040137717186	1	-14.4045604839647	5.61891763672736e-44	-1.55716128328896	1
H3C15	-5.3882658050547	6.78683098277717e-05	-4.54268194392597	0.00436568149037446	-12.6852291517449	9.14093029608972e-34	-8.34869918184724	7.30219689393036e-14	-7.28772299458323	2.89186988337173e-10	-12.3786517711216	3.61143745457132e-32	-5.54517154498496	3.15397405172955e-05
HACD3	-1.99841703912008	1	-4.02443080177318	0.0414071309317847	-0.170657764711986	1	-7.24931457496817	4.0925160786078e-10	-7.28134831800227	3.0273810465268e-10	2.12650916114506	1	4.56461425974129	0.00476393745235775
HADH	-4.80031919965617	0.0014082909919009	-1.78733019755559	1	-4.86611491641592	0.000929855124062774	0.638144818274292	1	-0.397292393687051	1	-6.99036335006758	1.96035289592326e-09	-2.77775676882091	1
HAGH	-2.19607819760023	1	6.19472420976205	5.79200756098662e-07	0.87762158499525	1	-1.60022611481597	1	-3.89659490758757	0.0575572073920585	-2.23145486006734	1	-1.00047260479592	1
HARS2	3.71389014558083	0.149399310703361	7.97683540692411	1.70250612962559e-12	-4.79936302524479	0.00128132696963948	-8.07937757741226	6.73115141025336e-13	-11.799128635648	4.61811897165345e-29	-14.2910985822441	2.86699998860361e-43	-11.7461744535954	9.81981900790245e-29
HAT1	6.54252278835113	6.41794810813764e-08	7.94248178405204	2.24334628497766e-12	11.0818853403161	1.92004440859817e-25	0.817517133414891	1	5.26145323171378	0.000105475878955881	-5.39770473025296	3.80018420456301e-05	0.382675657622241	1
HBA1	-1.94023966560561	1	-2.89244856939918	1	-5.44830484021537	4.50528732250917e-05	-3.20800010242331	0.740484438008043	-1.86263867864431	1	1.5125019707152	1	1.77419784662141	1
HBB	5.8476214282325	4.99649113453708e-06	4.54495481507908	0.00432433204728875	6.557056226062	5.49900863383273e-08	-2.7071427071325	1	-6.75451882597386	1.25252992470217e-08	-0.243192343068371	1	-0.762379622005116	1
HBS1L	-3.21791944882405	0.847053932683444	-3.43230532077762	0.381227544619109	-4.76121313092811	0.00153561286144157	-10.1101666166623	5.68212423281846e-21	-9.67188976733914	4.27943202768467e-19	-9.2050298256262	3.00587191443088e-17	-9.30456181958339	1.71680642074478e-17
HDAC1	-5.46263015762741	4.49896942789452e-05	-8.68714464105833	4.34473808019159e-15	-2.61898889300118	1	-2.56315990365171	1	-1.35392515328141	1	-1.59977950513881	1	1.67532276583779	1
HDGF	-1.77432555067286	1	-1.73427256548555	1	-2.7029283860764	1	-1.60904762899263	1	-0.659147503254065	1	-2.92718889112509	1	-3.12462444154463	1
HDHD3	1.10828027069296	1	1.14396549728242	1	-1.15663818646732	1	1.30241023778654	1	2.21480040219332	1	-0.0377957934027364	1	0.683386873311508	1
HDLBP	3.43721187876148	0.404949861540242	4.70592650059594	0.00203183312687217	2.14366042512665	1	-1.29911812708183	1	-1.0189822267175	1	-10.1441850760352	3.29192581805169e-21	-1.57317523248111	1
HECTD1	-1.06869784944423	1	2.94610468337035	1	2.03435607867831	1	-1.61882073569042	1	1.69674207576264	1	-4.46577189771269	0.00385340189025668	3.19725220923127	1
HELZ	7.98981411537118	1.57035429606068e-12	8.91061100276548	5.99889684844644e-16	7.23939277270326	4.76838530829052e-10	-14.2490583690223	5.7886287528265e-43	-22.6219720985485	3.50108829217759e-110	-6.07340031289328	7.9395662558557e-07	1.77784633229976	1
HGD	-10.1425110026026	4.47585981615163e-21	-9.12504054535001	8.56210372932357e-17	-8.45514644636638	3.172030398887e-14	-4.47580420088757	0.00541243242075381	-2.12046234888277	1	6.2846179610539	2.14615569698126e-07	4.25209535692629	0.0192295916051407
HIBCH	-1.03812036599175	1	3.19584659133032	0.850694758554443	-2.414891379724	1	8.17251195853576	3.15625269340697e-13	7.33150280240833	2.09606765427221e-10	-15.1425973556056	1.00739310406904e-48	-5.38431488764837	7.72298078834334e-05
HIRA	-13.1862514827597	1.38037874534126e-36	-14.8437380583997	1.01354385437642e-46	-19.6087103139258	1.73942537028388e-82	-3.87625207825831	0.0679958623536909	-10.294310803933	8.29757782465112e-22	-4.44902328140608	0.0041233076564394	-4.33121015744358	0.0136725278047612
HKDC1	-2.99590584001302	1	-0.258880260866749	1	-1.8127467074887	1	-3.33555575886935	0.488640919730259	-3.10453321605656	0.913823430464851	0.454872309594847	1	-1.57987461150337	1
HMGB1	10.8409908927259	2.8103491079345e-24	11.3733950362312	7.19991867804049e-27	10.2415345812937	1.58234559278505e-21	0.536660502424488	1	2.98530757381181	1	-4.03828325103657	0.0240143406306524	0.434698552269041	1
HMGB2	-2.83491629980456	1	-0.926751441202671	1	-3.57000250074335	0.223549871863404	2.64861914709577	1	3.05980711386038	1	-2.24477618994117	1	-7.6028439982277	3.51107466500992e-11
HMGCS1	-3.02893727120947	1	-3.66908260841969	0.164066710112749	-6.54410993006884	5.99106123404207e-08	-19.7688258707828	7.32572102553705e-84	-18.4777724517501	4.0626333460455e-73	-13.9594280992228	3.13950251568819e-41	-4.03615366282204	0.047814480056422
HMGCS2	0.76075068301727	1	2.27746511690413	1	0.719341509463016	1	0.653984990146629	1	-1.87505623014585	1	-7.84363520253636	3.41833858184645e-12	-3.16851302401361	1
HMGN1	-6.2673930163403	3.78156974744965e-07	-3.59564456831478	0.214539748443636	-5.54475832709594	2.6698493053191e-05	0.407838948025993	1	0.595887354800362	1	-3.33769494432144	0.30749423925872	2.30118809927741	1
HNRNPA0	6.06571890457371	1.33992005441342e-06	6.82476418140589	9.27375666711942e-09	4.4267908272266	0.00717340492875501	-6.01340853836989	1.58046326381622e-06	-5.98628753393997	1.73250559733838e-06	-12.833984728815	1.14771915029929e-34	-1.01417016453039	1
HNRNPA1	-4.15441682517451	0.025926398052469	-3.02360318701621	1	-4.84245332548066	0.0010439205381707	-3.96359729724893	0.0485054907373474	0.0885934412953807	1	-13.1645095170385	1.55053190824927e-36	-7.68798002737199	1.82510362664857e-11
HNRNPA2B1	-12.5365958381303	6.14849211469482e-33	-13.9682005070293	3.21692904428811e-41	-16.8742227624389	9.25455269643634e-61	-0.593326683408704	1	-2.31740465972898	1	-2.34114261925889	1	-1.56501291200427	1
HNRNPA3	-7.51823777375363	6.30145926667336e-11	-3.75012481553544	0.121424895073793	-9.0603719701038	1.53407608032237e-16	-4.53986983030308	0.00405280569216126	-10.1726151746677	2.89558756819969e-21	-1.45429960959076	1	-5.08995821594148	0.000369602980656641
HNRNPAB	-7.23568049598574	5.15079112755732e-10	-2.86706013032167	1	-4.89922815740279	0.000793764401948612	2.87178645542067	1	4.0020299766888	0.0381204131096775	-3.3744305378752	0.274423435520357	1.15858102120195	1
HNRNPC	2.69339377472987	1	4.26755742490137	0.0149009181104567	1.52534553029984	1	5.81810893794489	5.08871293238852e-06	8.2344745524775	1.77281535860188e-13	-1.72251465376364	1	-2.31147936559246	1
HNRNPD	-8.05276971063957	9.42963975292324e-13	-7.93125683477792	2.45141108820767e-12	-11.2944473048891	1.75284895916222e-26	-0.222076131910268	1	4.26684017168604	0.0125697531799361	-2.14974378253988	1	-0.366745642382628	1
HNRNPDL	2.77663955818541	1	2.89338082602333	1	2.43710646112317	1	-7.7780772433363	7.48869039862093e-12	-6.22322881835577	4.05205857326232e-07	3.0673795893402	0.734211102797389	1.23570820998714	1
HNRNPF	10.1487280617461	4.20309088225159e-21	13.3107467948674	2.62412471470162e-37	11.7280135149118	1.1530272093311e-28	2.89536008153208	1	4.61386167185537	0.00263635442448979	-15.5463946200507	2.02823521852227e-51	-4.47380856974367	0.00721513878134978
HNRNPH1	-8.45795312959148	3.25173167776013e-14	-4.50457848651291	0.00517407463348446	-10.8335007874154	2.96885070058231e-24	-1.61189563286687	1	2.35308368397901	1	-16.2717890542795	1.91420380600646e-56	-7.13192099467938	1.17585490582834e-09
HNRNPH2	-1.40816838292262	1	-0.619992928362954	1	0.110717889396111	1	6.87708243903294	5.77307695414246e-09	5.41249619649038	4.70491968035218e-05	-3.3829256756725	0.26679110360562	1.57496432324686	1
HNRNPH3	-2.07808974323084	1	-2.54993760744796	1	-5.57984628752535	2.19065417561789e-05	-11.3301663962751	1.10424050360282e-26	-11.639610418636	3.01964311363223e-28	-7.43532803462185	7.8857440837425e-11	-4.21145443141894	0.0228866031020319
HNRNPK	-4.17174115312014	0.0242127011063713	-2.31519372909596	1	-9.5323473542683	1.84365811416166e-18	5.84383098903867	4.37698288030825e-06	-7.41665292059118	1.11588857540216e-10	-16.7335412340794	9.22847341075673e-60	-9.26969719006186	2.38010795411097e-17
HNRNPL	-13.6699340053635	2.02204762342618e-39	-5.16771636574952	0.00020379554392768	-13.3977298474457	8.04822237979749e-38	-1.67527476321282	1	-4.23563630398261	0.0143352499486702	-6.20404730401077	3.5493855373583e-07	-2.137682429864	1
HNRNPLL	4.96983416068636	0.00060845253475652	8.14381402237909	4.37022830751949e-13	4.59462041827665	0.00334257577856573	5.12801050410054	0.000228985324779424	7.18648173383958	6.04987834341237e-10	-12.7786290127056	2.33539600793721e-34	1.14536875252229	1
HNRNPM	0.125981641650002	1	0.803131023276657	1	2.75852871947693	1	-11.5494679539385	8.87632040397427e-28	-8.3129136432753	9.24466693073665e-14	-10.1817915032101	2.24531797470096e-21	-10.0307066236653	1.44781628976504e-20
HNRNPR	-6.67214426957996	2.69739038376233e-08	-8.21081871278737	2.51759421899708e-13	-6.21433773407087	4.98922342531199e-07	-3.92463915636407	0.0565457545957629	-3.14479104774794	0.816670009612249	0.580558413331892	1	-0.517918851806525	1
HNRNPU	-8.48022241365945	2.68817580329568e-14	-6.47551982021416	9.59978603058085e-08	-9.04750558779189	1.72453986820282e-16	-14.5317686300723	9.72651507491032e-45	-11.2663782071016	2.2155157461855e-26	-11.6656050232947	1.956251360232e-28	1.56236651561112	1
HNRNPUL1	-2.32634127477344	1	-2.95024310418346	1	-2.12838630799347	1	-3.03974471611599	1	0.190062722097174	1	-5.56191470312293	1.53961321036047e-05	-7.8242504954577	6.28659756176767e-12
HNRNPUL2	1.72182490531068	1	1.61385321989309	1	3.38614338678845	0.420332257005506	-2.74200583838826	1	-5.55229076014347	2.17665482010737e-05	-1.86125275702661	1	-1.58831938117062	1
HSD17B10	3.34664841635455	0.555387236082214	12.9613155012414	2.6437364668682e-35	-3.13233211851531	0.963683449721931	-7.13017194384368	9.69355829475819e-10	-17.5166034174837	1.37530272043153e-65	-18.8225082182344	6.32194512172841e-76	-5.9844828479802	2.4334495622092e-06
HSD17B2	-10.1882674352563	2.80539320517719e-21	-8.16800405943473	3.58055108810033e-13	-7.34731083248521	2.15581665099606e-10	-3.37274655034687	0.428673158839467	1.72723497794668	1	4.63221266758272	0.00179803785697892	1.99004731510017	1
HSD17B4	7.66028348833655	2.12423957394578e-11	7.75027350439221	1.02423130081258e-11	6.88168067962983	6.08658523105148e-09	-5.1406072053204	0.000214973833788577	-5.29273566514005	8.95315256569137e-05	-13.6758064257071	1.59473554648506e-39	-0.405453349582015	1
HSP90AA1	-2.83948799849679	1	-0.351331730790284	1	-4.80770317416599	0.00123360773191761	0.572088978639056	1	-4.65339983289395	0.00219738706053719	-7.41052384965023	9.47285252885793e-11	-2.56366141598284	1
HSP90AB1	-1.82902655366468	1	1.80630480605427	1	-3.50899271182538	0.277081254001526	5.14003500072196	0.000215354840407016	2.31563964586402	1	-4.03300078591821	0.0245057474681715	3.59932852891068	0.258103297844745
HSP90B1	0.941395322604566	1	5.38927507034553	6.26778180891235e-05	-3.68889751031831	0.146848603171743	1.90307068672155	1	-1.41665304395386	1	2.780222798341	1	-3.798154918977	0.122890183220015
HSPA1B	3.51183338013996	0.311073811412634	-0.0540129046278578	1	0.477646814137384	1	2.02952464228811	1	2.26649741355577	1	-6.21028044729111	3.41670204528837e-07	-0.678310859376637	1
HSPA2	0.165460855046244	1	1.12478526179369	1	0.154128328793466	1	0.770345207822435	1	0.837090639749902	1	-0.495604584824091	1	1.92241733435033	1
HSPA4	-3.3494464876496	0.551427459847162	-7.65525967287747	2.14336358190528e-11	-5.2705541172025	0.000117650825706852	-5.82398984592167	4.9184962840234e-06	-2.07533374720068	1	-0.621068601719138	1	-4.93434776999981	0.000809819723912789
HSPA5	-8.23442790981713	2.1199081717693e-13	-2.9869589553149	1	-1.78561776751844	1	-20.0912738223872	1.16831940607259e-86	-14.63749759729	2.01265016268098e-45	-8.09767698333379	4.48708769298356e-13	-0.363153450641294	1
HSPA8	-18.1472150104794	1.80599462018798e-70	-16.6946574765417	1.91214789712166e-59	-26.8094465942292	3.36260101208611e-155	0.952620136787075	1	-5.19613588287945	0.000149349589079726	-3.50127137174984	0.177345882706867	0.396464715034223	1
HSPB1	-2.59739845913334	1	-2.03087396930664	1	-3.27445320364885	0.607674698068807	2.53363128741872	1	2.1026544987249	1	-1.27342656419331	1	-1.66092055767231	1
HSPBP1	-1.47252884308755	1	-1.69693937254736	1	-3.24035764563057	0.678077624529381	-1.11523491416039	1	-2.09531473046643	1	1.0465686533993	1	2.70599664613329	1
HSPH1	-8.96105909228004	3.90713209581116e-16	-7.68451595269964	1.71084265450375e-11	-15.0208454427151	7.02414597589393e-48	-6.73713933169698	1.50873939996657e-08	-9.25081866063124	2.33918728231762e-17	-10.577751534469	3.62423844805083e-23	-5.58426099484466	2.53471710933033e-05
HTATIP2	4.15558009452658	0.0258272748676769	6.03950376814281	1.50105825072732e-06	5.8504465799628	4.57898081640966e-06	0.415895423207131	1	-0.00859594944090986	1	-0.245907210757126	1	5.07266465993462	0.000403267374318148
HUNK	0.785207291129538	1	3.28696583587281	0.625867877438833	7.04502592269617	1.9321491596385e-09	-2.79742577838043	1	-6.51714907204677	6.11227437292813e-08	6.81080455060614	6.80351455758766e-09	5.79635658813348	7.46837365979881e-06
IARS1	-1.83293675255821	1	0.665737428133406	1	-5.57479584482061	2.25268669650348e-05	-2.41683029436476	1	3.14765319761383	0.811413098637687	-16.6320689524227	5.0378073235982e-59	-4.66736750948058	0.00293185100069967
IDH1	8.34905281413242	8.18869519477842e-14	7.87327061846199	3.88674249197315e-12	4.21209623889578	0.0182927457636902	7.31533186642679	2.52124637769392e-10	8.99531724876457	2.42617452269221e-16	-4.50546535973247	0.00322528620130561	3.71462787690243	0.168907440925515
IDH3B	2.97019846623084	1	2.04111106568586	1	2.38209220687288	1	1.67353348270697	1	3.26613725576584	0.551668476931284	-0.568498833392767	1	-0.0415382929938663	1
IDH3G	1.9313632251798	1	8.13745453621028	4.60189385192718e-13	1.9356276498295	1	3.42972875883083	0.351635608856117	-2.55450849921945	1	3.91202006364049	0.0392652141410739	3.53541852047638	0.326925212986615
IDI1	-2.26909852846449	1	-5.08774271249399	0.000308722621322222	0.674128930335548	1	-8.50240822131684	1.97953495175124e-14	-6.18858281765125	5.02658191585969e-07	-16.5011101036653	4.4233692948619e-58	-0.238161824814131	1
IGBP1	-8.12480800153361	5.23795137354483e-13	-1.19166660249072	1	-1.6491008847528	1	-2.53415860512543	1	-7.99025107707539	1.30354956224972e-12	-7.93375335257435	1.6754468751903e-12	-4.85905287567971	0.00117122992607625
IGF2BP1	-3.98130681438654	0.0529794200258105	-4.63570584120585	0.00283510063661034	-4.62020251635903	0.00297875116364156	-0.32876524517238	1	-0.335447492412271	1	-8.01797710049557	8.56781705779431e-13	-2.82334739039271	1
IGF2BP2	-0.785859116222737	1	-1.39928132347835	1	-2.90220470302482	1	-5.35965842357532	6.74539741324176e-05	-9.48280483122889	2.63133074233467e-18	-5.09255793796564	0.000190762943770835	-1.91530850181851	1
IGF2BP3	4.63926890977463	0.00301043362228148	8.70705580624811	3.64887397934571e-15	7.71798367884182	1.29411840822352e-11	-5.37216156523246	6.30944643070453e-05	-5.27375433580149	9.89089925184437e-05	-3.55817753077532	0.146013823884549	0.138190719138476	1
IL36G	-2.289210370591	1	-5.8548100335679	4.50334891528359e-06	-4.00332441517589	0.043408699832674	3.61811740391449	0.181019807473621	0.994484498445507	1	4.97634636862471	0.000341473121787796	-1.56237159036467	1
ILF2	-7.4566420832775	1.00204820661555e-10	1.87402805026405	1	-5.96795544104336	2.27271725392373e-06	-10.1869216706678	2.59497253151336e-21	-14.5348117939345	9.04129326982453e-45	-13.0817287346468	4.59429885235981e-36	0.0485369749896131	1
ILF3	-1.07555885919893	1	1.93053221956912	1	1.97035219311069	1	-7.41200357981653	1.23161344782774e-10	-3.8895919487581	0.058942383073844	-9.1810178074747	3.75364461201972e-17	-2.99319176902691	1
IMMT	2.43712480413408	1	3.76049861887718	0.117006757676395	-1.83815641975522	1	-1.55431732687072	1	-3.12027448462663	0.874503729769931	-10.7987681658834	3.40828650701508e-24	-2.82347729841416	1
IMPA2	2.75053866451674	1	5.68268705245194	1.22384968057319e-05	1.78934298443622	1	-0.524920358153959	1	-6.18100446603764	5.26120819230358e-07	-2.82115395325681	1	2.43790405437905	1
IMPDH2	-5.73608002744414	9.60208563859753e-06	-8.41353212368076	4.61102648122017e-14	-11.9644222739308	6.91479416296758e-30	-4.35224695277824	0.00941898004551215	-9.99142105116957	1.81470808480096e-20	-9.02271186187534	1.6018651084867e-16	-1.66480246307125	1
INF2	-7.05135882708415	1.95605539086519e-09	-10.9497263618561	8.40439486919224e-25	-10.0607786704707	1.00295537155042e-20	-3.75207408772099	0.108909499544397	0.241705339163982	1	2.48869764658003	1	-4.99989931360732	0.00058278024564391
IPO5	-6.45831251749612	1.11281428835732e-07	-4.28856775467258	0.0136130511281839	-11.773445347524	6.74562288854471e-29	-2.3554865166914	1	-5.23072860493113	0.000124437464758849	-11.3680464217609	6.0382909658301e-27	-5.8546199897268	5.31171244765562e-06
IPO7	-7.14707382007037	9.83097585311758e-10	-7.44909660188393	1.02909786171974e-10	-5.6675875188097	1.33670786687722e-05	-10.365546306045	4.09077913462842e-22	-6.75849501423224	1.22003391195272e-08	-8.20603802646886	1.87000557890637e-13	-0.381624495905998	1
IPO9	-5.11934913995046	0.000284823881478244	-0.537639992716002	1	-7.6066341391103	3.04113651626606e-11	-11.8906355805235	1.59668631991438e-29	-7.18159046033619	6.26347070665413e-10	-12.013987076415	3.10524201027182e-30	-3.27784416011028	0.810674243494494
IQGAP1	2.12118382563613	1	5.24886832005344	0.000133294715765852	4.54103552573544	0.00427116695558767	0.322153261660669	1	-2.60053729635269	1	-4.78663707824332	0.000870043464471324	-4.42520358664989	0.00897994791723039
ISCA1	1.69287201704097	1	3.67690485010033	0.159590788813187	0.887931573516474	1	-1.26320881141706	1	-6.76086646253395	1.20159964358535e-08	-5.81436254074091	3.68844178206546e-06	-4.38518421933226	0.0107543749913414
ISOC1	-0.788416841096442	1	-3.42356751172447	0.39184305083349	-4.45300636072401	0.00638458888123178	-0.206012591329794	1	2.90309164912976	1	3.61485315829687	0.119005090943364	-0.936600669534828	1
ISOC2	3.69791881472063	0.158465925621581	4.15392031250609	0.0241852004646262	4.95844322616391	0.000590511075711055	0.314011206363258	1	-1.77262754443363	1	-5.49209571772903	2.26002254131418e-05	-4.14028127656493	0.0309764035766217
IST1	-0.512794767912144	1	3.91452895732319	0.0643124155961292	0.46821463996454	1	-9.54091346100575	1.57436614581776e-18	-9.58786242775724	9.6313697281464e-19	-9.42288586722772	3.91460475565568e-18	0.0139626667171971	1
JAGN1	3.96204391853944	0.0572193671893177	3.13707734411602	1	6.59222158325393	4.35500304283324e-08	2.43752665069959	1	0.246649600881332	1	-2.64455521475586	1	-3.53054984972915	0.332586883389965
JPT2	4.55724481185306	0.00441583096348048	5.3377666440234	8.28066434343983e-05	1.89687588515521	1	-4.91573101076756	0.000671349000091629	1.22088493166752	1	-12.3784651630673	3.61642500410577e-32	-4.45462721566089	0.00787446243495202
KARS1	1.38641534457584	1	12.4375146491513	2.11258543570759e-32	-3.3443310839215	0.481690442351168	-1.13261917764861	1	-2.70338602612127	1	2.87070014087582	1	-3.74517087119762	0.150346046549367
KHDRBS1	-1.21095059381391	1	-2.1386724803737	1	-1.82112795521843	1	-7.55232862304209	4.28399125225964e-11	-8.2982931924387	1.04350348873042e-13	1.43719776830419	1	-3.19984041129403	1
KHSRP	1.21166614459845	1	0.634242146025998	1	2.58747424377737	1	4.14605361844126	0.0228998397317951	4.89481298315629	0.000688794806629602	1.29937336828095	1	-0.579381737573343	1
KIAA1210	-2.63633432205179	1	-0.83641673030511	1	0.311827730148711	1	-0.964138124821593	1	2.09707227291194	1	-5.56883089727046	1.48230541707705e-05	1.5924594100508	1
KIF13B	-0.669189492432082	1	-0.655629214603214	1	-3.92184562617579	0.0603689481653002	-3.54216433451199	0.238114890754158	-7.89049769432122	2.89847377682547e-12	-3.45094799315	0.210600193335809	-0.199284966180597	1
KIF1B	-3.57273338109606	0.249411725266737	-3.1417879324913	1	-6.88336705267691	6.02077761729294e-09	-1.90967126504468	1	-1.96929072826187	1	-8.89236176470763	5.15679050201035e-16	-2.55846623061452	1
KIF21A	0.233640489350548	1	0.702075639384534	1	0.85933904048611	1	4.71651553524214	0.00177539361401139	2.31703372291294	1	-3.8520135243392	0.0494375325417966	-4.88885696084149	0.00101220308093648
KIF2A	2.88225637563691	1	4.83150608046782	0.00111113345165376	-0.685870860824817	1	-11.417429862479	4.06881269575044e-27	-4.19607597756815	0.0168922247649826	-6.19076482433462	3.84384552742004e-07	3.68351048155569	0.18978615159553
KIF2C	5.62975503758916	1.76675961698465e-05	8.21884529740261	2.35676256000571e-13	5.28486425480741	0.000109066869229168	-6.111465679352	8.65776459696082e-07	-2.30163747288502	1	-10.6643275288046	1.44394215037535e-23	-3.16650787018698	1
KIF5B	13.5953309342797	5.61702614349912e-39	13.1843037516963	1.41109243808412e-36	12.8785357059945	7.63968898861857e-35	3.14474510556267	0.90596219644691	2.6102919926825	1	-1.96967022497534	1	0.665052483592956	1
KLC1	2.89607221330407	1	2.99616361653316	1	2.7702612703024	1	-2.64958148698556	1	-4.88376339217758	0.000727518910571131	-3.22780427842591	0.44127105335626	-2.65345108181442	1
KLC2	4.20423709964009	0.0211143164710654	0.776904253355118	1	3.65789196422723	0.164530927294108	-2.55653456187284	1	4.62176645975592	0.00254545276099612	0.86152947158957	1	0.0572147378927413	1
KLHL17	-1.42255501699821	1	-1.19453306521928	1	1.34211232978597	1	1.03405706572038	1	5.87046984899257	3.46780324841874e-06	0.517963387808919	1	1.17739400354703	1
KLHL41	-0.970911818128772	1	-2.83053431385801	1	-0.539176798118484	1	4.23099358535758	0.0160303641020154	6.27174460661771	2.98829808451055e-07	-5.99542535312667	1.27048895492603e-06	-3.61970516071795	0.239785315215929
KPNA2	-18.9986682397188	2.34052247225358e-77	-17.3753159173228	1.69545716725267e-64	-15.1737240489213	6.93190725395766e-49	-8.24328218245628	1.76519259476012e-13	-10.6162534086369	2.81712169005e-23	-1.99113307985545	1	-5.32653549120494	0.000105609432713032
KPNA4	2.38963336632516	1	4.53344553205182	0.00455529495524887	3.56256376109756	0.229164419293973	-2.83336827394343	1	-0.822676053275042	1	-6.63879060109444	2.16326842097123e-08	0.0449319959822787	1
KPNB1	1.01428302546223	1	-0.0271042061801622	1	-2.72149526536603	1	1.39492742712386	1	-1.55269784762821	1	-14.7465934797006	3.80866410477333e-46	-0.614360461604871	1
KRT13	-2.19135481667112	1	1.13804766400808	1	-3.20883951514017	0.753376989145368	-2.44978154230901	1	-3.2518729247566	0.576675750913593	-2.92428500757176	1	-1.72289752953821	1
KRT15	3.6308707617546	0.203093492883498	6.2397109309946	4.36188350825354e-07	9.36862366075196	8.7813951271317e-18	-3.22842140974571	0.694573045616976	-2.783339839901	1	-5.869349853959	2.6819201023241e-06	-0.684157853457832	1
KRT18	4.53290353498722	0.00493352733029639	5.88667483236846	3.75128834120405e-06	7.63440639020538	2.45919767485184e-11	-7.9815612192364	1.48684205230117e-12	-5.51812160756288	2.6314928900762e-05	-12.9153535131901	4.01565055726346e-35	-6.13084925668927	9.8687243668089e-07
KRT25	4.46613274033352	0.00668231647953142	3.61146658128866	0.2021682946302	3.50587351957219	0.279893530074588	-2.9373325636129	1	-1.42732914819684	1	1.06272601506447	1	-1.36324111000756	1
KRT4	-0.897984382142797	1	-1.95153387942776	1	-3.60712888630072	0.196288868522599	0.0791316220466031	1	-2.52316139554633	1	-13.2080930422437	8.72265005057766e-37	-2.52178512536248	1
KRT6A	-10.8146927668311	3.74217222883716e-24	-7.50916716377839	6.54551729823792e-11	-4.78370288782974	0.00138020199284675	-6.26450699040565	3.35110078480824e-07	-9.52110199806513	1.8300415962799e-18	-6.90747618647555	3.49293031242405e-09	-0.26248478781029	1
KRT73	5.63041580193718	1.76180173606153e-05	6.00100420129782	1.89433485026792e-06	6.30459125218963	2.83176333308577e-07	6.26112169366649	3.41320758602923e-07	4.53137132091155	0.00385015329284538	-3.69972390553245	0.0876286631804489	4.32845108795129	0.0138148737998338
KRT76	-4.43415869669326	0.00773660219431058	-1.15053825053652	1	-3.35014219162361	0.472505005389238	3.68808226305046	0.138733672382253	4.7950076951468	0.00112566661787224	0.409292722511233	1	0.28429546521868	1
KRT78	-3.77122266739932	0.120212729218066	-2.63699225988703	1	-5.91919392913847	3.04111908207508e-06	-5.43316128777516	4.53433800865785e-05	-2.64753483666855	1	0.263400122552885	1	-0.408772300743456	1
KRT8	2.64686414446269	1	4.69789295958175	0.00210813014239959	-2.15385461145969	1	4.69122521366695	0.00199878339092193	3.2717820802841	0.542909339051982	-2.04052314902042	1	-7.15996208637158	9.60322582631881e-10
KTN1	7.41165621944853	1.40073757953587e-10	12.0848704888605	1.63156546014171e-30	8.96890884158671	3.50974472678375e-16	-3.60337480278628	0.190980144020742	-6.36122777680344	1.69124534818121e-07	-6.99504909747239	1.90124059931312e-09	2.39875436284415	1
LANCL1	0.630237317192095	1	2.46728660285415	1	2.66095434806279	1	1.58650815235606	1	-0.676914893995532	1	-4.63991605798329	0.00173578262728804	-4.4983078263685	0.00644551804978044
LAP3	2.11882738881262	1	-2.863050297857	1	-4.83519078019278	0.00108143633363863	0.96987173219005	1	2.66729426216083	1	0.719543362255294	1	-1.78528085757678	1
LARP1	-8.05268209600408	9.42963975292324e-13	-4.60069982453996	0.00333490496599342	-9.3259284020041	1.31029239943274e-17	-14.8968735592447	4.42759191811054e-47	-3.20221149268971	0.680520392086848	-8.33579155991255	6.36636439816849e-14	-5.74539060065273	1.00604811679929e-05
LARP4	1.65748025427278	1	2.57144676879319	1	3.03906589394205	1	2.38349919805727	1	0.813791957731333	1	-4.4083219822069	0.00491704088827128	-2.55317309985277	1
LARP4B	1.70451681612545	1	3.7444218382894	0.124035421277756	-1.72289352629752	1	4.92324900421193	0.000646904636411812	7.37770903261851	1.48797652485506e-10	-7.19660697936491	4.51241621013495e-10	1.33675078577613	1
LARS1	0.35608017120438	1	2.16261232907096	1	-2.47932037330609	1	-5.5991246158242	1.79889808264414e-05	-10.5575627017143	5.24444876556139e-23	-6.87228602550603	4.45426823943411e-09	-2.72339199268493	1
LASP1	-1.75262492341927	1	0.151277962157728	1	-3.33977147249473	0.487991612659609	-3.02147102509525	1	-2.59497787700769	1	-1.84416850606504	1	-0.267893602494937	1
LDHA	-17.4507372954787	4.53656922255466e-65	-16.7776610103596	4.74682747679397e-60	-7.97606778944827	1.67535511210338e-12	-2.15190376456666	1	-3.29575357203908	0.500606184533214	-11.5539396700234	7.16405969990238e-28	-5.89499862081016	4.18147914211223e-06
LDHB	-7.6077713237329	3.18740030486229e-11	-5.53264618751734	2.85468990529777e-05	-5.2489851731399	0.000131374929998395	-12.1687462304323	5.52712403397119e-31	-12.8687321970758	8.14737261863848e-35	-5.62988946928037	1.05129558589313e-05	-2.87142690097311	1
LDHC	-2.4315537809689	1	-1.47767008226417	1	-2.60105515092794	1	-0.52469349226232	1	-2.24285585492105	1	-7.27412221632731	2.57674673301084e-10	-4.68866276967237	0.00265371269634301
LETM1	12.6304523221858	1.87777703283731e-33	14.7342081947661	5.15451635331369e-46	12.7060226626376	7.02429665281874e-34	-3.26976817789793	0.608141452838888	-6.00987499304395	1.50389810524332e-06	-15.2040374323803	3.96318413058231e-49	-0.371835439953173	1
LGALS1	0.773082841050081	1	-0.298219525400436	1	1.30248363154699	1	-0.20387893990887	1	-1.14658640072571	1	4.3980689749203	0.00512233696728165	1.23821263157745	1
LGALS3	1.88924771905971	1	0.347800725574545	1	1.42219320895522	1	-0.856615553175381	1	-1.52908580282759	1	-11.5519525234242	7.32445680598229e-28	-5.21383294948153	0.000193117094567643
LGALS7	6.88028584994216	6.50487779352591e-09	9.18602314833334	4.88344874141182e-17	5.80030648913466	6.16926419521691e-06	-5.96769222756904	2.08628564603807e-06	-3.04805833421961	1	-2.94879428172949	1	-1.59033689754291	1
LIAS	-6.03459791648421	1.61749363816732e-06	-5.45046115640115	4.5014480290404e-05	-4.62099003344782	0.00297128410746	-1.01436381728386	1	0.90767435179741	1	-11.6518769151309	2.29397992430556e-28	-5.97564039072396	2.56690635616421e-06
LIG3	-4.74127198547933	0.00186894917757429	3.68333777872043	0.156075464678288	-6.35208716820293	2.09014285488367e-07	-3.69211965999661	0.136771559074677	-3.45671754156125	0.288162367846837	-12.8982857873352	5.00720407650994e-35	-0.709774594362278	1
LIN28B	1.39544733124774	1	2.62201403495316	1	-1.25525962301118	1	-7.95006634358819	1.91631185464975e-12	-4.81739309353721	0.00100939505206239	-4.74852723575822	0.0010429577849659	-1.49014375126053	1
LMAN2	-1.51053268510399	1	1.80734983179324	1	2.34603636027511	1	-3.44817204806638	0.330735119849201	-5.16186371872625	0.000178731890657197	-5.60319907905785	1.2247101429325e-05	0.60871193791614	1
LMNA	8.32733818149059	9.81415208117047e-14	8.89182667361519	7.09326441324094e-16	8.97880936276321	3.21612255392671e-16	-6.9047862286335	4.77148501819636e-09	-5.1270550553633	0.000213668677635721	1.43755958513822	1	-3.76914479647198	0.137598588726748
LMNB1	-1.54627663142741	1	1.92745324144494	1	-2.3249036952149	1	-7.03023331231525	1.97940927756102e-09	-9.78575885305515	1.4024804772446e-19	-11.3088026596592	1.18698219142332e-26	-3.6746540597431	0.196253644413063
LONP1	-2.64725636969578	1	-0.197521685611184	1	-0.196849655323001	1	-1.25330484663381	1	-6.50512986860532	6.60599712468855e-08	-21.0069193605402	7.44413583047089e-95	-8.72286314954581	3.42865098790485e-15
LPP	0.464900025443838	1	0.367926227569997	1	1.91688112891328	1	3.52617168903883	0.25212490241693	4.734921051163	0.00150330304033395	1.29823247199166	1	-0.732340415717132	1
LRBA	-2.55092430208332	1	-5.40609467912297	5.72638291014666e-05	-4.45277939734337	0.00638458888123178	-10.6354049115214	2.38610909433307e-23	-11.4377063501958	3.1349397715128e-27	0.87257405480515	1	0.422552765927782	1
LRRC47	5.30075643284573	0.00010875039881546	2.52444686413151	1	4.7226736240831	0.00185280324832585	-11.7950104306059	4.97807473871646e-29	-13.2570341758547	4.97918992525512e-37	-7.66682083578008	1.36112698666221e-11	-1.64776796412053	1
LRRC59	-9.78095534551749	1.68542590336715e-19	-10.4171566921158	2.57985085539983e-22	-7.02978721096787	2.15122699776331e-09	-1.60555372536967	1	-1.14626025247097	1	-12.0921628466522	1.20950838287179e-30	-1.10130385814769	1
LSG1	5.74293600416624	9.23975577308364e-06	9.01264154702265	2.39169577493188e-16	8.17643844261785	3.28316659393859e-13	2.60517695411674	1	1.70038424654167	1	-14.387319192498	7.20422434883381e-44	-5.0057065581949	0.000566593267229269
LSM12	-2.59270248501469	1	-2.01200936142143	1	-5.38964525818528	6.21958672946406e-05	1.60768578225031	1	9.64073601572261	5.78896872474647e-19	-15.9249637254958	5.15840700820514e-54	-5.24452429731669	0.000164050302393882
LSM14A	2.55357729327904	1	6.27827758206256	3.42344316339898e-07	1.67507847843605	1	-1.06853500950233	1	-1.3141103023707	1	-14.9568721751676	1.66462744671017e-47	-8.27676884930644	1.58456331503444e-13
LSM14B	-3.75704195328977	0.126887056585236	-4.16454335917084	0.0231798418099771	-9.89770431596174	5.16665093997427e-20	-0.401418762343602	1	-1.830962924609	1	-0.78082931438082	1	-1.85347096507962	1
LUC7L	-5.01079960172125	0.000497053779438512	-2.3354493989142	1	-8.14535072490753	4.2394440861789e-13	2.62113027908373	1	4.56058451513409	0.0033667541031847	-6.05843523838347	8.68697053340912e-07	0.991649479168721	1
LUC7L2	-2.33984332358596	1	0.0665529214124514	1	1.83302793383811	1	6.68895785037299	2.09031870549611e-08	9.32001999015939	1.2259957710911e-17	-7.37352649028421	1.24130969620432e-10	-5.99077609878729	2.34320720403222e-06
LUC7L3	-2.69939077856413	1	1.53991758923264	1	-2.09747480866916	1	-3.89991366886803	0.0623550921855821	-8.47525229800698	2.35039753669692e-14	-9.50093419016565	1.86798090393099e-18	-4.93896570869926	0.000792448627112816
LYPLA2	-2.4895019565165	1	-5.23266548851828	0.000145027999906755	-4.71810791565736	0.00189010285618477	-3.96814231931564	0.0476622782457428	-1.31313524090614	1	-5.9926842748626	1.29003337060927e-06	0.3052108542225	1
MACROD1	0.998732961012161	1	0.695036790954877	1	2.52518389777363	1	-1.05203453141998	1	-0.37179819068127	1	-1.29521063479799	1	-0.486051120603773	1
MAGEB2	4.4941554906789	0.00589505134475717	5.48457635292091	3.74017280085916e-05	4.55418941186241	0.00402297875117269	0.681335191378434	1	-3.36938239401289	0.390998162201935	-3.83164795680371	0.0534608714531814	4.33416904527703	0.0135045714768626
MAGOH	-7.3591994344137	2.0721841220733e-10	0.632358025176853	1	-2.7535091597987	1	-12.1994579926065	3.79860311575165e-31	-19.7392009543217	1.30528135806799e-83	-14.9305552223399	2.46682229861125e-47	-4.78540395877646	0.00167572182720057
MAGOHB	-2.33142949494819	1	-4.02755327333498	0.0409175776586954	-2.63934883613494	1	-7.65957833585555	1.88223438181853e-11	-2.40705880084256	1	-3.66733839495948	0.0980353404600072	0.317370931260272	1
MAP1B	-5.85550491158807	4.77940780618727e-06	-4.15637043008219	0.0239920811147635	-5.25224062348592	0.000129223583616189	-8.24526799079737	1.74018737739963e-13	-8.6032795185046	7.81672274260114e-15	0.799629739745176	1	-3.31189894663684	0.720564733310915
MAP2K2	-2.33724905730523	1	-2.21097889420167	1	-3.64076000270474	0.17478954481987	-7.73939094110623	1.01392595049016e-11	-5.27107504196691	0.000100228352666916	-2.12218327936905	1	-3.92075339317455	0.0762674931565429
MAP4	2.0587337377811	1	-2.04802641896049	1	4.57287117519259	0.00368992923117634	-0.917341353364025	1	-4.83795874735483	0.000913008333188076	-1.35568009594178	1	0.231330515878591	1
MAPK1	-8.11803207853252	5.53402577595718e-13	-7.14139777739479	9.92231750147642e-10	-7.22311206365	5.36057184904457e-10	-6.16011248742276	6.39700947007769e-07	-6.0012490804271	1.58406527916259e-06	-4.72779042935921	0.00114849994405598	1.78732522062372	1
MAPRE1	0.955357408214094	1	2.94825218090258	1	-4.27760976001887	0.0139227272733859	3.80933281594341	0.0884823535007009	1.15073629880288	1	-6.793844145003	7.6319853122634e-09	-0.411299218999674	1
MAPRE3	-0.0683282271598052	1	-0.73996641935858	1	-0.870207156753211	1	0.335774580920044	1	-3.40083408118669	0.349339068944535	-3.02754706769979	0.828398980655088	-0.49498203794036	1
MARS1	4.7099542273337	0.00216057559109323	7.86438251739308	4.16545975894211e-12	5.31596559669885	9.26193593621567e-05	-12.1128402096713	1.09367642709918e-30	-12.6957610080764	7.47794405894476e-34	-16.6153084489382	6.65775729683952e-59	-3.64350110213241	0.220811644570733
MARS2	10.4340791137107	2.18686640180855e-22	26.0066464908583	5.5936796305615e-146	13.7731281468622	4.8116888532795e-40	-2.65898246946362	1	-3.66831736660974	0.134283602132099	-13.1239609926829	2.63817735522526e-36	-4.81547135204328	0.0014479689240164
MAT2A	1.28069032371799	1	0.076680619713542	1	-0.542759271287968	1	-11.5077801847728	1.43685193637894e-27	-11.8205259176747	3.58967324605564e-29	-17.3573743122567	2.16326683230635e-64	-7.83953911402116	5.57114205328779e-12
MATR3	-4.30877497004736	0.0134940580636128	-6.78469792802951	1.22146133922218e-08	-4.0344062767614	0.0380994114044963	-24.5451655731785	6.53676646249064e-130	-21.2616269976871	3.404590369119e-97	-15.5067746969728	3.74916870068372e-51	-6.61447412232943	4.31043355962443e-08
MBNL1	2.18081925569952	1	3.99617361640346	0.0463496620221619	0.68534113442592	1	10.4614773728487	1.505860568247e-22	13.3840642693858	9.09712663932685e-38	-4.69990525785935	0.00131182236780638	0.754397269279325	1
MCM2	1.86797169609789	1	1.83601186590252	1	-4.23703216637894	0.0165340399922332	-2.96697937791821	1	-7.58307925583926	3.18213995017569e-11	-19.3398835680206	3.19716497556808e-80	-3.97555652771435	0.0612273602858195
MCM3	-2.73752924839114	1	1.64043334398155	1	-4.63247937202683	0.00281823629698832	-13.9900294417892	2.27758851593046e-41	-2.60002113871735	1	-4.99424960438372	0.000313634979133256	-7.51296883955406	6.96505542061349e-11
MCM4	-3.12116866234163	1	2.98552161107883	1	-5.26877622580837	0.000118658529366063	-13.4170302388976	6.00255813343489e-38	-16.2948086663697	1.3612567628967e-56	-16.8224536561954	2.06860756113611e-60	-8.06903914069859	8.80709638078417e-13
MCM5	-10.9411167567083	9.36665276843327e-25	-3.75673284622734	0.118436515267755	-8.96082017598414	3.77380804698738e-16	-21.6759583338667	4.61510463686259e-101	-11.824857184454	3.4121551052416e-29	-8.85764400876462	7.03636792848635e-16	-3.48098687116755	0.397158132232602
MCM6	-7.88652555426097	3.59498356744441e-12	-4.50671993448158	0.0051287365663096	-7.96890195880967	1.77380160559182e-12	-9.88814805853371	5.29068043258e-20	-2.13766458179029	1	-4.32960088138924	0.00690134806449245	-4.2514618567474	0.0192628374106784
MCM7	0.444332884548222	1	-0.501081669764578	1	-9.8050613454527	1.29676203192195e-19	-8.149816709939	3.79784278414341e-13	-15.3110012776332	8.08965770699439e-50	-14.0936193478825	4.75558995633117e-42	-2.03327367188057	1
MDH1	4.17159578500011	0.0242127011063713	6.87463802742002	6.57520116391506e-09	5.07461355669825	0.000328100230731157	2.39804077049627	1	-0.487686200357889	1	-5.27837122211503	7.25978285588339e-05	-2.34156050436361	1
MDN1	-10.6422311822488	2.40520529638353e-23	-8.86276820050633	9.18669151805332e-16	-3.51127861011167	0.275155311588432	-9.69806176254474	3.44461198574761e-19	-14.21731458262	8.79302427192568e-43	-5.87350140377453	2.61984845556989e-06	-4.87570268831339	0.00107879695030557
ME2	8.73832674548487	2.85325597159889e-15	8.40821099536065	4.82088995112976e-14	6.23105356947003	4.49409372217678e-07	6.27253380833866	3.18631702665026e-07	5.34824606674912	6.65191906631461e-05	-13.9036821004971	6.84074436724814e-41	-3.45284450077789	0.439883972336088
METAP1	-12.4206895995982	2.62964109884296e-32	-9.65988279716381	5.45469455275977e-19	-8.84510949325432	1.06160221782167e-15	-14.1698447771607	1.78971304560262e-42	-8.43274235433877	3.36644583403814e-14	-19.918734878763	3.63688115945588e-85	-5.37575722297817	8.09134441029295e-05
METAP2	-5.57608962845348	2.39835592582465e-05	-3.89632719660774	0.0689496761734645	-3.53759738854571	0.250750637321159	-6.33063233406932	2.19986816727686e-07	-6.05544534543889	1.14404275977592e-06	-1.97770266110861	1	0.81092193190254	1
METTL15	-6.56272998623669	5.62655096318972e-08	-0.442178734852407	1	-2.10120177117247	1	-3.72838036769126	0.119290185998259	-4.6650537557849	0.00208570586355083	-5.28260439554564	7.10670008064773e-05	-1.05509687037717	1
MGST1	2.13669059044176	1	4.6646951617603	0.00247259900916567	0.52171900777226	1	1.5894615510955	1	-0.139923616737084	1	0.241963935154631	1	1.87682900982272	1
MICALL1	-6.36963536293223	1.97246732002053e-07	-5.8402919291413	4.9034973414827e-06	-9.14464084738122	7.09563990650452e-17	-8.77835355703949	1.79487674403455e-15	-5.40626363364141	4.85865564441375e-05	-0.196732902228014	1	-1.09338226808919	1
MID1IP1	-2.65794068056525	1	-1.54847445205293	1	-5.46538729316948	4.12474197413806e-05	0.764321407351643	1	1.34176216166884	1	6.19590831072718	3.72617572502699e-07	-0.812737466307241	1
MIF	0.197725207915798	1	-1.59337380453443	1	-1.8725126210096	1	0.0589699062564931	1	0.70570203312819	1	8.53712972306392	1.15856715042926e-14	0.189971105765224	1
MIPEP	-5.53119070907867	3.06932038546814e-05	-1.37560239843647	1	-3.42230114287088	0.371940062966107	-6.85232242319581	6.83735835217757e-09	-11.2026239338434	4.5520759073368e-26	-3.35259295082742	0.293814158542797	-6.52377740989301	7.88421956497408e-08
MKI67	-1.79162158501717	1	-0.716624968687554	1	1.35373918530389	1	1.51431572852309	1	-1.19901555618188	1	-11.4549689949321	2.23596995721612e-27	3.20131960941595	1
MKNK2	-0.00359826191188554	1	1.52312063550169	1	-0.607235739085053	1	-2.65598559778733	1	-0.251007994749648	1	-7.14603100093483	6.48484221755722e-10	-4.13289509641305	0.0319176025500294
MLEC	5.09721637374821	0.000319867013266424	6.12398272485328	8.97132943772039e-07	2.78680093811956	1	1.77040513255708	1	2.33544478594462	1	-7.62349681549625	1.89367999993411e-11	-0.471141187976605	1
MLF2	3.9912153101609	0.051010799176415	3.83008186107214	0.089414244307562	4.74321359655201	0.00167652350459894	-2.40016535084801	1	-4.99543410398267	0.000416795323207483	-2.1602328128053	1	-3.40107718588493	0.530254895908599
MMAB	-2.72290319752511	1	3.56756617704823	0.237445870409429	-4.14117963833022	0.024497666799022	-3.96238821271946	0.048677662420502	-8.15547636671741	3.39111082583248e-13	2.75611796520819	1	4.96205114708707	0.000706594046700313
MOCOS	0.235543258485793	1	1.66069308596567	1	-2.45885581067822	1	-2.52735867275088	1	0.0722986307638728	1	-6.02904578763671	1.03741322267466e-06	-2.19475799046399	1
MOV10	-3.5667712018729	0.254791767533125	0.94923082543691	1	-4.49425416876095	0.00529191651938623	1.8883374330774	1	0.782241714991502	1	-4.75320077217713	0.00102112885599713	-0.346603643839375	1
MRM2	5.84954321839491	4.94896496426742e-06	7.94770426214562	2.15269507479423e-12	7.08226707462214	1.48338493615505e-09	-3.31817610612102	0.518273975317618	-5.67482296918721	1.0884440815219e-05	-2.20236236747921	1	1.87576620837384	1
MRPL1	-0.883049952554193	1	-0.141526419778982	1	1.96440838008136	1	-2.74309732941783	1	-4.32342785996722	0.00985749777356021	-11.9856227045401	4.3660396411491e-30	-3.16734285827149	1
MRPL11	-0.234046513871658	1	10.1436559828248	4.37064755677194e-21	-0.837618180590834	1	-8.32685606994881	8.77495771611341e-14	-17.3142972252947	4.70095534919269e-64	-7.40650398955145	9.75136023414258e-11	0.0185655491930424	1
MRPL12	-3.30977506837259	0.629320350822188	1.628882684839	1	-6.53156404406166	6.50212927410328e-08	-4.0568026176568	0.0333318909272067	-10.7472575855947	6.91083744019524e-24	-6.26710420744689	2.39453435347965e-07	1.80615953163141	1
MRPL24	-6.31204502470288	2.84183986113854e-07	-1.43440548844208	1	-7.64774523799851	2.2191930636149e-11	-11.1382124765282	9.67026074239445e-26	-18.7087754734757	5.47985983602937e-75	-7.59683286208029	2.32151541813163e-11	-1.54583433920163	1
MRPL37	-1.13263303449059	1	0.129085283931524	1	-9.47210701859342	3.28283048986908e-18	-7.27786353760462	3.3236516710958e-10	-12.2620870871701	1.72365914060487e-31	-23.376825983596	9.80481516468315e-118	-1.25779981835757	1
MRPL38	3.72992337007449	0.140780440832294	7.68706270427119	1.67864766935671e-11	-0.77849598214199	1	-2.7597597121204	1	-10.8035595540061	3.75482108532632e-24	-3.93034189854845	0.0365596421389377	-4.89450664027394	0.000985526493436544
MRPL39	-12.5759592508617	3.74199142997558e-33	-8.40582137630713	4.91583141229268e-14	-8.15915217485087	3.78545256708519e-13	-6.83692354169534	7.59762699550607e-09	-2.39248291697482	1	-19.2271530725507	2.82075560650333e-79	-3.04380808120894	1
MRPS26	-0.359156654543833	1	8.35911142284683	7.30504215868592e-14	1.45558051775138	1	-10.0612567875766	9.33358934021389e-21	-7.42709441578461	1.03238486378642e-10	-3.94150421188217	0.0352229126218579	0.945305069970037	1
MRPS30	4.12390071514744	0.0294282517081891	10.3905523853169	3.40834894059316e-22	2.29941412672721	1	0.453789293226411	1	3.25742843133634	0.56663008806022	-11.6623841199288	2.02971188255139e-28	-5.08709515258559	0.000374133532955058
MRPS5	4.02169232929934	0.0450695703308573	5.99206254563891	1.99529943057407e-06	-0.978001995818752	1	-8.03001264032105	1.00386502529675e-12	-7.29932915071283	2.66069554220813e-10	-9.65549344819579	4.22581072237365e-19	-2.94958457480679	1
MRPS7	5.6701758101777	1.4051129247355e-05	5.18204578115917	0.000188959646706104	4.55166500714265	0.00406623961883178	-1.10325001882315	1	-5.01587394623003	0.000376413623409826	-9.13295475167094	5.83228854806385e-17	-1.38286390033117	1
MRPS9	-3.11665567461674	1	3.57655670964794	0.229778879053842	-4.13531108201208	0.0250613206013551	2.94518281876884	1	1.5566098710572	1	-16.374911537437	3.53646918507102e-57	-6.06161353369674	1.51608048452511e-06
MRTO4	1.63539765770602	1	-2.58961479882559	1	0.530860249413273	1	0.545837492794317	1	1.07702463539741	1	-13.7921339209982	3.21744165893427e-40	-7.15468052160901	9.97190675531004e-10
MSH6	-1.50864543430024	1	-0.898667638256109	1	-0.0179916684969695	1	-5.45651142123295	3.981756464502e-05	-6.27582941737559	2.91435711053683e-07	-1.01678336303557	1	-0.740377956105093	1
MSI1	6.80232766017623	1.11692211625999e-08	9.49380839067135	2.6996606721967e-18	5.03103216267987	0.000409303038910935	0.449144548501737	1	1.07207430194547	1	-3.88115421750786	0.044183802228802	0.75189040962176	1
MSI2	-1.49907419339545	1	-2.17119088104318	1	-4.44605058653772	0.00657724472605044	-10.2227895919874	1.7949414370826e-21	-10.7635211988674	5.79830292581624e-24	-9.51498900166392	1.63558905477498e-18	-2.17605126189645	1
MSN	6.41609704159034	1.46103900042939e-07	8.75282435292837	2.43867902604221e-15	8.23740088726341	1.98342992080736e-13	1.29392431220441	1	2.69245912954576	1	-8.62288014506773	5.53665836000101e-15	-1.6205848537451	1
MTHFD1	-4.80228434505729	0.00139767359247209	-5.1217265734586	0.000259154579088205	-5.98263967442785	2.08133493636682e-06	-0.701673558364513	1	-0.380792361420577	1	5.36294669917909	4.593197138464e-05	1.61330126734264	1
MTIF2	0.755585800224784	1	1.16950094723887	1	0.99794989125035	1	3.25349342477116	0.640653942540574	1.37345317636694	1	-6.57458470615769	3.29326754698736e-08	-5.24865540212363	0.000160567606014172
MTOR	-2.16207391913633	1	1.77457080539519	1	-5.60371513526755	1.91552347187974e-05	-18.4012926214315	1.69442235035977e-72	-15.2758460837633	1.38697575750133e-49	-16.086997196228	3.82719680957369e-55	-5.68607419626423	1.41432314043541e-05
MTREX	0.492389090092076	1	0.778325485554887	1	-7.4350661527696	1.1224980256267e-10	-15.979165636093	2.32075242959505e-54	-15.9391355933881	4.2715354619428e-54	-19.1380302747715	1.56497390551505e-78	-5.394930654728	7.28686733510733e-05
MTTP	2.88771532688068	1	4.96087720253533	0.000585965812841825	5.96619252154697	2.29496768871319e-06	0.182668486216477	1	0.938308123575963	1	1.58192844137081	1	2.8332418376518	1
MVD	-2.47011650648471	1	-6.26800081029677	3.64615742617016e-07	-3.13250011190813	0.963683449721931	-9.59782557534019	9.12015767593986e-19	-8.20722943200138	2.21823773272109e-13	-6.34815086286203	1.43172343871746e-07	-3.1869941657028	1
MVK	0.899496472863529	1	-0.286389964726961	1	-6.85208192899539	7.47479860935255e-09	-8.87600593315099	7.55415220424523e-16	-3.19762488917148	0.690050691371652	-12.642438868008	1.32287947148768e-33	-2.87595640857144	1
MYADM	-1.44305029456943	1	-2.88525298612201	1	-3.79010922630429	0.10073872583954	-6.05536286843639	1.22448695557057e-06	-8.75948133438023	1.98896929742835e-15	-1.8366720621815	1	-0.159240073521462	1
MYBPC2	-2.87846031773848	1	-5.94036568133813	2.72727120833762e-06	-3.39060578735379	0.414245704539685	-6.75411685693656	1.34654294979685e-08	-6.60973118383916	3.30730906539947e-08	-7.40057742595272	1.0142399904939e-10	-7.36287898463597	2.15622662592137e-10
MYEF2	-1.41096949811717	1	3.21270276034515	0.804732858557619	1.41334531560758	1	-4.00423113805959	0.0413759731121573	-1.8909336521874	1	-8.29730765895517	8.77537956293336e-14	-2.72855970899522	1
MYH1	4.88807633696038	0.000911343138800073	7.68034539190873	1.7658883316703e-11	6.46420885786225	1.01219166151069e-07	4.60149951588508	0.00303689136158085	1.94648349864309	1	-12.0074216383976	3.35858529619658e-30	-6.02795753340413	1.86634201503805e-06
MYH10	-0.890082587951781	1	0.50543105520077	1	-3.82248092449042	0.0893102143828033	-3.00710246508729	1	-6.35395268423287	1.77114588084099e-07	1.08175777394807	1	-1.0037029611959	1
MYH14	-0.812167380899611	1	-0.222171855694277	1	-3.18225272558404	0.821274437869268	1.64939228750791	1	-1.41863632599887	1	-8.01594591587376	8.6996904588647e-13	-0.95815252206347	1
MYH2	4.55908683895447	0.00438241761548004	6.0536495091016	1.38202113044614e-06	6.52469182039492	6.80052102869646e-08	2.15622695419664	1	1.96942947970594	1	-2.57845790408247	1	-1.59286108951209	1
MYH7	0.978638407317253	1	4.76954179960661	0.00150670669004785	2.36919398648899	1	-5.36598175001908	6.5213166847431e-05	-3.61654346578469	0.16211981901707	-4.09870573092866	0.018696008296501	0.821342223871758	1
MYH9	-3.90303829539962	0.0723844112344423	-1.66339298320998	1	1.38456193243492	1	-4.00193488715431	0.041716855883442	-5.77972506134429	5.93344799967697e-06	-5.18788795105294	0.000116555493733323	-4.9143588864314	0.000895188212399684
MYL1	-1.78402720818819	1	-2.62997401518988	1	-2.45388691135812	1	-1.7977284542801	1	2.71254409593108	1	-3.48961243446779	0.184297900736558	0.581575586178108	1
MYL3	0.527682925452934	1	1.73342925434543	1	-1.37056986948802	1	-2.89964958151244	1	-0.943759406637338	1	-9.41561212399453	4.19067400774677e-18	0.819564863166278	1
MYOF	5.8781278696911	4.17836881395378e-06	5.82517821708906	5.36285839155432e-06	6.03414122326019	1.52458989594897e-06	-5.74711810819868	7.68883928825925e-06	-6.97816123959739	2.67965211282062e-09	-5.29089978178692	6.80392732015257e-05	-1.21513523921465	1
MYOM1	6.33013739564927	2.5351599447192e-07	8.13081120401027	4.85700412366374e-13	7.39615383891444	1.5013876683891e-10	0.275913751303432	1	0.857893606818655	1	-13.6672030740173	1.79330972487033e-39	-0.764100819231379	1
MYOM2	2.51758777777827	1	0.56428170780789	1	0.312207874811697	1	-2.00598063418876	1	-5.93685946706537	2.33879464101753e-06	2.77807428907333	1	3.03893514392468	1
MYOZ1	0.751153252708767	1	-1.26469573039506	1	-3.1531858738698	0.902779066387696	4.75055679300948	0.00150722981054545	6.7704930841375	1.12942913330131e-08	-7.40519268367722	9.82201337170724e-11	2.79835327453496	1
MYRFL	-0.344203961763058	1	0.323855233916851	1	-2.52212905428418	1	0.0218601028802135	1	-3.94391856214608	0.0478560512080734	0.240613923083185	1	1.55591337043247	1
NAA15	-0.655178404246386	1	-4.88827232777519	0.000843298176679817	-6.51775727146546	7.10808858337525e-08	-13.7366438348508	7.72974126008522e-40	-17.9207048820589	1.05028678981666e-68	-20.7522500636645	1.53135233926557e-92	-7.24159800993615	5.29453673118301e-10
NACA	-9.22278650894761	3.54899766288024e-17	-4.50741453787615	0.00511854318369435	-5.54580061152834	2.65691811669145e-05	-7.00055123384434	2.44249166099888e-09	-3.98655964971312	0.040558159155242	2.95366070884667	1	-4.767286206878	0.00182802763835588
NAGS	-4.72067149361005	0.00205448839123481	-3.87608674876592	0.074623346482527	-3.70264951343664	0.139963861293246	-0.156512103275304	1	-3.79911522495636	0.082771736001026	9.53830566136367	1.3095673863705e-18	3.26811004736593	0.835830961890368
NAMPT	-3.38450192459202	0.487743430260475	-2.88541357851263	1	-2.39619831271582	1	-3.99719863415835	0.0424959889611429	-1.00589442442099	1	3.95519244911661	0.033495203667443	1.14774520590069	1
NANS	-2.21343100572246	1	-6.82402954773281	9.31247888324073e-09	-2.38228119484815	1	-6.03146665255752	1.41518561275374e-06	-3.72091490100018	0.111161302684804	-0.261201656901113	1	1.26436814730744	1
NAP1L1	-1.45111561120073	1	-3.11987405451911	1	-1.09372729587338	1	-1.91027950500298	1	-5.72086923526647	8.36185692761343e-06	-7.99943559576454	9.92426996179261e-13	-5.34746488962594	9.44571946133454e-05
NAP1L4	6.53333138329612	6.81819599335371e-08	9.62942716139075	7.32773150782635e-19	10.1258714182614	5.18351933797807e-21	0.194856710862605	1	-6.65469319245983	2.45566258432706e-08	6.15619953151315	4.77617671845386e-07	0.660668250582169	1
NAPA	0.713554323406705	1	3.92983543891384	0.0606078641219552	-1.90509472947698	1	2.54920942284198	1	-8.90556520430914	5.42832470791306e-16	-17.5288419768292	1.08145675643877e-65	0.887949743403224	1
NAPG	-13.7354014803363	8.21241950561911e-40	-9.4158195363526	5.67511888513458e-18	-10.2750458743294	1.12117617038781e-21	-5.86906230256869	3.7647112684498e-06	-2.72259355481356	1	-10.1217708338234	4.12702322469306e-21	0.443689753190689	1
NAPRT	7.53754108272948	5.45006162027627e-11	9.49058981142667	2.78203867817238e-18	6.18761287030383	5.88831537588729e-07	-0.717886196789089	1	2.04868687726045	1	-3.09105544272689	0.682106652014486	-1.05298420448905	1
NARS1	-4.97528421778205	0.000592882969112837	-1.56887322856332	1	-5.51303198018977	3.17433701339054e-05	-13.8708586151543	1.20245803326759e-40	-25.8869735085013	1.2491558035942e-144	-0.520957345272932	1	-8.90641077608703	6.68907044464795e-16
NCAPD2	2.04020874658446	1	6.50402051689117	7.9687047291359e-08	8.7704392279367	2.06445976841764e-15	-4.56953191200956	0.00352924238662111	-6.76521179206063	1.16874380416232e-08	-6.03243876781545	1.01747235166572e-06	4.84595395754796	0.00124744691027311
NCBP1	-1.74619377966391	1	-0.0338509691880548	1	1.65144548897501	1	-4.39296345902438	0.00784947807263445	-9.50509565610574	2.12855414696486e-18	-10.0832207418885	6.08227982221845e-21	-6.13833883485422	9.42294033472086e-07
NCBP3	0.202402566743753	1	-2.44364006479483	1	0.365158535628201	1	0.175781053737152	1	7.43123193799601	1.00167091869675e-10	-7.3309503892036	1.7002353551906e-10	-3.62225815664882	0.238306640909639
NCL	-9.27510906397908	2.18070586488385e-17	-14.307907500164	2.58384187520644e-43	-15.6501436376902	4.37872576778128e-52	-7.89041785394242	3.08103464060528e-12	-4.97301342202455	0.000466714273250677	-11.3957861379458	4.40167423267394e-27	-3.86444435797889	0.0953090658894263
NCOA5	-6.58834706522856	4.74548295375342e-08	-5.92063803627634	3.06905107415653e-06	-8.87091024575092	8.45212302909361e-16	-5.34211652830355	7.40452575448e-05	-7.83641264171551	4.44592996396716e-12	-2.99361726281504	0.923566674535019	-2.36793978294613	1
NDUFA12	7.31692662172154	2.8314537375738e-10	11.974835759952	6.17623317285164e-30	8.86261707234907	9.0975525733294e-16	5.25296413297998	0.000119287541081228	-2.30512804183449	1	-10.3662807619026	3.34288572543115e-22	2.58941688799317	1
NDUFA5	5.60915843194608	1.98839955763464e-05	7.46249182710504	9.3136707451875e-11	8.39276415666493	5.39422267124541e-14	2.55552844778097	1	0.168757459061191	1	-4.43125947970699	0.00445000290371941	-2.21529055689683	1
NDUFA6	5.72065822690983	1.04732698691461e-05	6.62790199956859	3.52068094282209e-08	5.86338555486728	4.24951494433327e-06	-0.566626444279619	1	0.197561423092788	1	-5.70728869705053	6.77260940515794e-06	-1.33443820007248	1
NDUFAF3	-7.46245776587291	9.61331086397466e-11	-6.57239096198384	5.08505136916827e-08	-5.99546050015366	1.92967042805286e-06	-6.96325866264482	3.17528449326378e-09	-11.0894176872506	1.61960905166723e-25	-5.79538614478134	4.08984954974328e-06	-0.583713025906354	1
NDUFS2	-10.7755836508619	5.71482618637697e-24	-12.9463922141949	3.20874166257331e-35	-10.0455880455496	1.16920765396015e-20	-7.80423970930534	6.09986824061972e-12	-13.7098987844992	1.0806921219238e-39	-10.4357539663379	1.62084401947117e-22	-2.87841209102212	1
NDUFS8	0.612623033171807	1	10.3613031093121	4.62594973847333e-22	-0.486733121046306	1	-1.46849750563321	1	-13.3979988538621	7.55324252279272e-38	-14.4947800932045	1.52681370334252e-44	-2.29546972428997	1
NDUFV2	6.34490245039813	2.31023952749608e-07	10.8259446521874	3.25794397784028e-24	8.12930890193412	4.8312244130353e-13	-0.693182519184048	1	2.610311053701	1	-12.7724343523963	2.52660379601336e-34	0.905978454869786	1
NES	-4.88861097215788	0.000910903032715604	-4.72481408369913	0.00186103389177588	-7.67079031345624	1.86153440937114e-11	-0.969339102642043	1	0.135930996265302	1	-3.69446943746949	0.0892402892880814	-5.06769787464771	0.000413527544976212
NF2	-11.3859970718077	6.32451213957228e-27	-0.570331810308326	1	-16.3359602487873	7.26160519224964e-57	28.0622609389962	3.80151492525561e-170	30.982614181636	1.24150960638246e-207	2.17868619544615	1	13.2783944393141	4.14298650200676e-37
NFXL1	4.63399460541833	0.00308461656368033	3.31717966051574	0.563772966359425	3.57032479152683	0.223549871863404	-1.89683245952888	1	-3.11112283151031	0.900202821152031	-1.15124811978071	1	-2.74921773336335	1
NIPSNAP2	3.7933824831737	0.110713689017281	5.57814855369761	2.21213736068882e-05	3.35308302134856	0.46831204400416	7.41305766930666	1.22309402243473e-10	6.59553802482742	3.63548685065565e-08	2.13670011577075	1	0.0148529608836025	1
NLE1	-4.27690174513802	0.0154642114942025	0.350706314041729	1	-2.71479828266389	1	-3.1774534926167	0.818645587195259	-11.8702036929869	1.98978343567198e-29	-12.781299919039	2.2586440725822e-34	-8.27618603526923	1.59106238903888e-13
NLN	8.3124028480757	1.11227140189291e-13	7.36595337014734	1.92066745955123e-10	7.09271841060883	1.37815000738984e-09	0.559626462360789	1	-0.0842738152145076	1	-8.24795825914052	1.32282495550096e-13	-0.749970657002511	1
NME2	-2.94882981435097	1	-3.69003065057669	0.152250155960197	-4.3643384324251	0.00949934951720901	0.412340562550363	1	-4.037247338192	0.0329900451153355	-8.14982794086774	2.95927251315605e-13	0.922248010334874	1
NME6	1.74414098169951	1	0.40220667644953	1	-2.37687253021081	1	-6.66245987618686	2.49893556991329e-08	-6.80206176698434	9.10658733539357e-09	-14.2066295947857	9.57589679998822e-43	-3.003582114536	1
NMT1	-7.05529591221708	1.90318349119509e-09	-1.11150521512167	1	-6.10041010167739	1.01247414522265e-06	-6.24812674025849	3.70125451279067e-07	-10.8193697985776	3.16309771355184e-24	-6.73168057957084	1.16143970478813e-08	-1.66824282124567	1
NOMO1	-5.63854809856305	1.68403103837403e-05	-2.3405360547963	1	-5.34583715103551	7.88400877220532e-05	-1.15949908579188	1	-7.95684542822022	1.70480606328885e-12	-6.12922865307487	5.63393177556229e-07	2.38886880792375	1
NONO	-20.8152301349879	4.22454099536784e-93	-19.1856857468238	6.52232211801604e-79	-26.9482398945357	8.02753546526004e-157	-9.84310652545499	8.27313047078534e-20	-12.7878893688204	2.29928570323697e-34	-1.86175028426864	1	-3.23484418679633	0.934726113716171
NOVA1	-2.80162471466048	1	-2.4910925972773	1	-6.66935050759479	2.60808165401525e-08	4.29836857429398	0.0119409553683716	1.6301764415692	1	-7.95739632868769	1.38625111166803e-12	-2.93051214754011	1
NPEPPS	1.38935161067248	1	0.900736738179427	1	-0.0299458226585028	1	4.74510254159425	0.00154633346654683	0.179188944594747	1	-12.4715582543017	1.13441786174845e-32	-12.8980689888546	6.18433247604484e-35
NPM1	-2.58804966039326	1	-1.89520966993177	1	-3.77010841096246	0.108519020728523	-6.94348415050676	3.63800815133078e-09	-12.8048302411637	1.8518295700539e-34	-9.57293749567489	9.38871812133282e-19	-4.13274334774418	0.0319176025500294
NQO1	3.26429792414326	0.728645115278184	5.18353003047024	0.000187896806653908	5.19500058209494	0.000174420758199164	3.47844876155169	0.29856030719022	2.62306443199296	1	-20.0652461696727	1.93713225318697e-86	-3.1248108593297	1
NRAP	1.13241762772337	1	2.68288521445574	1	0.699259502209519	1	0.584085468140582	1	-2.75988136382183	1	-11.7440840374933	7.77836016052862e-29	-5.75888518297923	9.29690529341304e-06
NSFL1C	-15.5823664028756	1.27211696041836e-51	-10.2004825936597	2.44244682168684e-21	-15.2530825090303	2.0650874508769e-49	-12.0418252096779	2.59138534196329e-30	-17.3748222037479	1.64355090492098e-64	-4.01238247861551	0.026688398420436	-0.630431351140377	1
NSUN4	-11.184058043869	6.26669529419311e-26	-0.254383940525412	1	-15.46719077221	7.61458628063739e-51	-12.2048384166352	3.55860581585162e-31	-19.0234004890531	1.42791878920501e-77	-3.97464218780597	0.0309429777607487	-6.430841325222	1.45426917177239e-07
NT5C3A	-7.80680380808475	6.76309092521443e-12	-8.75967805462676	2.29683740218967e-15	-7.70674452732407	1.41071114802251e-11	-4.80463745983137	0.00115964056134015	-3.73223039821648	0.106473190813454	-5.63484095893378	1.02503680093004e-05	-2.7635655627148	1
NUDC	1.31673090056529	1	6.59539094252663	4.36436684084147e-08	0.443863298104685	1	-8.87893207668489	7.36482949611844e-16	-5.37697018878001	5.70395314294631e-05	-7.87987902933994	2.56587676089833e-12	-5.64933956597713	1.74755983588158e-05
NUDT21	-4.79938655018725	0.00141327294125586	-1.26532634018909	1	-5.9496720836648	2.53096774742181e-06	-6.33665628169013	2.12028917278199e-07	-1.43939120993868	1	-19.4648777345467	2.81892355328916e-81	-8.584839080138	1.14614219154603e-14
NUDT5	0.720981273033307	1	-4.06444571430113	0.0351952689635945	-0.878124855521218	1	-4.312295024058	0.0112290208745957	-4.83998696242288	0.000905038097785883	-6.3868036837766	1.11796651255888e-07	-1.20867510591851	1
NUFIP2	10.1655143290432	3.54130873662509e-21	8.24633837492835	1.87656726911634e-13	11.216581574389	4.23624143701226e-26	11.1294514754887	1.06603131008906e-25	13.8181277414802	2.4294032300062e-40	-17.5190502399169	1.28358331241199e-65	-5.02959769758654	0.000502323232689462
NUP43	-10.4748188506591	1.42632880570713e-22	-10.7171236436099	1.06079905330934e-23	-10.4112413895313	2.71886690555718e-22	-8.22125393922224	2.11455655580632e-13	-4.52415955525213	0.00397165600503255	0.491128336150667	1	1.22746611292826	1
NXF1	-1.85920016792143	1	-3.99447027567827	0.0466192804204822	-1.36493160895041	1	0.162749735351715	1	-0.808612149591937	1	-3.81110226004927	0.0579680287159805	-5.13288526345671	0.000296461884580568
OCLN	-0.633037269162446	1	-1.87653802176272	1	-2.79232944225944	1	-1.6046027800198	1	-0.242307988130518	1	-10.0881593724215	5.79019879063683e-21	-3.7611172966603	0.141583637573604
OGFR	0.564712488729946	1	-1.07867371930097	1	-0.0463082880631001	1	-0.775967471601733	1	-1.95431494176646	1	3.51930780536718	0.167444993464847	-1.57448497268178	1
OLA1	-0.299673998512996	1	1.02613153837121	1	3.73046255212739	0.125972886527866	-5.54325045874375	2.45839572251335e-05	3.66022532568861	0.138092467694205	-4.40437354572196	0.00499683911784433	-6.59761342360446	4.82592510893399e-08
OR5AK2	2.27757437143408	1	6.59535236769248	4.36436684084147e-08	2.65051231212062	1	3.52602807444954	0.25212490241693	-0.422252053393099	1	0.0665706635983063	1	0.740055422439006	1
OSTC	3.34801547354093	0.553468774299751	3.81742689204376	0.0938561064155516	5.98323419866887	2.07593636845381e-06	-4.20450684484009	0.017844667816027	-3.46805697706627	0.277320910182437	-8.52431221865912	1.29125195766964e-14	-1.81295942236801	1
OTUB1	-14.4717753621209	2.41705412997367e-44	-10.5497990839556	6.36831978219063e-23	-15.7978003120104	4.26222005371766e-53	-12.8523682465155	1.03103144363406e-34	-13.5640507020364	7.96829636522949e-39	-2.51429186810899	1	-9.99886900742417	1.99312648460971e-20
OXSM	6.5037752212921	8.27936607041194e-08	4.98384867581792	0.000522340770335185	1.47675383352604	1	-8.23606059337339	1.87050485477326e-13	-8.42639235405649	3.55059514096415e-14	-12.5392935793466	4.85065874757386e-33	-3.2254362562587	0.964739058343529
P4HB	-8.1940940979199	2.95915336607095e-13	-10.0065202593672	1.75785583508221e-20	-12.163443934321	6.20453371955653e-31	-19.78749297584	5.06323399283952e-84	-19.7766675853682	6.22376294911018e-84	2.32176494911495	1	0.802255640174597	1
PA2G4	0.402457831472641	1	2.66711466119091	1	4.51643591102652	0.00477957455604422	-12.2989600975042	1.11840450729062e-31	-11.4830713056501	1.86313559690534e-27	36.3323100945031	6.7251388910706e-286	-2.5858691783422	1
PABPC1	-13.7525404169639	6.48579774778753e-40	-12.1781374081772	5.24331335133632e-31	-7.50911468562351	6.41717860922944e-11	-19.2203007767983	3.31166559160685e-79	-29.3527102739476	2.95903860994175e-186	1.84217213589505	1	-5.23214948678735	0.000175089919648353
PABPC4	4.78127393563822	0.00153982023343528	5.58820362988581	2.09011205249463e-05	3.10949554273135	1	3.19975123880065	0.759255291901799	4.15740909313621	0.0198276412844549	-5.11854197441206	0.000167809160268107	-3.89967973435899	0.0829315308285516
PABPN1	3.15220215374615	1	2.03579670341594	1	1.47674053662446	1	-5.9418657888214	2.43471828452086e-06	-9.56772057443377	1.1693875251363e-18	-12.3636090396345	4.34711181078139e-32	-7.80674973621072	7.21197223155019e-12
PAFAH1B1	5.04431094080178	0.000420111403251189	2.93173519502215	1	-1.92396181941617	1	-2.37877605440805	1	3.18775330237846	0.712612567653366	-15.3721771042422	3.00879479823961e-50	-4.82992297234946	0.00134810261739254
PAFAH1B3	-1.25167920528535	1	2.65288603523017	1	1.41615140101711	1	-7.13722392854942	9.21871256089343e-10	-6.08470962625363	9.54627440804874e-07	-10.4949681776297	8.70996396281701e-23	2.56386092285083	1
PAICS	-1.49896407330611	1	3.23649963515719	0.742973040078676	-4.79233535511611	0.00132540239778278	-5.01088942056734	0.000417178623128119	-3.07304055390154	1	-4.04746758959426	0.02314331246843	-9.01330137693811	2.53929984079703e-16
PAIP1	7.75536895897946	1.01211957029945e-11	9.29702048837662	1.73468114420891e-17	7.30057857590538	3.04297937534192e-10	-7.18158745714205	6.69082913291698e-10	-2.20733003461763	1	-6.91676606516967	3.28531889497875e-09	2.22097726833319	1
PAPOLA	1.13888023936603	1	-2.89300664255316	1	-2.38294634145418	1	-8.76225029730185	2.06893373239596e-15	-7.76883897379849	7.54859728899474e-12	-11.6891282569062	1.48487533626108e-28	-7.11433585305076	1.33031915965617e-09
PAPSS1	-1.12414294666952	1	-2.1968654460751	1	-4.8299174960013	0.00110910783401664	-1.33387692061208	1	-2.04696718977425	1	-5.69794488636374	7.14222784108254e-06	-8.7459129258398	2.80064092890328e-15
PARK7	2.16056776413129	1	4.24463515595198	0.0163993076438226	5.7771317951994	7.05138629874795e-06	-7.77162578782013	7.87248396368798e-12	-3.78834440690215	0.0862914233565085	0.466658785377789	1	-0.628267682869271	1
PARP1	-8.77256654727274	2.10964205120477e-15	-5.80133590187519	6.1578185893657e-06	-5.01456132096112	0.000444372446131912	-12.8662534137883	8.62213517520347e-35	-9.6131967190085	7.54650126309455e-19	-8.06085610606319	6.05338128574362e-13	-6.48399974570264	1.02542082905969e-07
PCBP1	6.47821250544846	9.78276153893545e-08	7.36337296823042	1.95638599230349e-10	3.93296718948312	0.0578096451292375	-13.3106236499276	2.49793452233065e-37	-8.49802693458983	1.93611733318042e-14	-9.31797694085429	1.04942976074018e-17	-4.67167657045963	0.00287398579912837
PCBP2	4.77425290054506	0.0015927165391184	12.0972822025069	1.40387175141988e-30	3.66818385439884	0.158781678285632	4.66603776460725	0.00225077391320835	5.42896184953664	4.30789263237003e-05	-11.5046391661517	1.26261195395693e-27	-8.2382489250438	2.18261898733402e-13
PCBP3	-1.20603369007449	1	-2.24216423918092	1	-2.04153497871515	1	-0.541063727879973	1	-4.71806007548843	0.00162387057646463	1.55466171380239	1	-0.212741905604525	1
PCM1	1.8518481759112	1	5.84446382525798	4.78726716708109e-06	2.31940047090782	1	4.69433042028353	0.00197401267163402	4.66457799192054	0.00208744443305464	-5.76550853211023	4.85215419318532e-06	-6.88578017628138	6.72993375851595e-09
PCMT1	-2.98645848129793	1	-0.448483769075991	1	-1.54295499696724	1	-2.14052635033576	1	-2.02289677012482	1	0.639421569547004	1	1.86083435709388	1
PCNA	0.200617313272134	1	6.86798863387132	6.88248718911523e-09	-0.0233428963577663	1	12.3029767809086	1.06589094495643e-31	2.84236802122283	1	-26.3036865721305	2.33715834935272e-149	-6.91924360311868	5.33522243182343e-09
PCYT2	-9.68136616178184	4.4832958488381e-19	-9.9063406425605	4.80554230327321e-20	-10.0926349299686	7.26500247214459e-21	-6.18415404421266	5.51898870616034e-07	-8.32416636430512	8.42448714854181e-14	-5.84918728804782	3.01328185980161e-06	-0.841063806969347	1
PDCD6	9.92980815548926	3.84826079068637e-20	8.98846924340377	2.97076667284661e-16	8.92901257292428	5.02898790064773e-16	4.02627423855582	0.037797285849963	0.228369335814208	1	-5.1605432771677	0.000134690124328931	-7.56838405066456	4.56497642398909e-11
PDCD6IP	-1.25273536108933	1	1.07346187540852	1	0.207179690231354	1	-8.5405667699057	1.42781076162766e-14	-2.75208955886204	1	-17.5690659520003	5.33092995712116e-66	-4.75327116655124	0.00195147824585424
PDE12	-1.10531600558086	1	0.276221832587901	1	0.173250333102486	1	0.361395663569098	1	-3.81012926766349	0.0794474532646155	-12.1538520181599	5.71877302662936e-31	-2.67046638930071	1
PDE4A	-3.35783916633735	0.535740365551201	-4.05789253197881	0.0361478068178009	-4.14512969730869	0.0241131212906171	-2.82006315293298	1	0.412762725779225	1	1.30129809013347	1	-3.5476068406537	0.312942176490082
PDIA4	-9.20357310000609	4.23798580536553e-17	-11.1224975873497	1.23342022758748e-25	-13.6244491536585	3.7167390596591e-39	-6.59401722800804	3.94691604751667e-08	-7.12989904785395	9.09005243104446e-10	-4.83015881801123	0.000708041550511948	-7.71272770074134	1.50743770020944e-11
PDIA6	1.72297916819459	1	5.03186603834886	0.000410926427587141	1.37556580156437	1	0.0575654359411539	1	-2.80143323234577	1	-4.94365685543571	0.000402520689518091	0.514256083432025	1
PDLIM1	0.26522560469554	1	-1.76296179426862	1	0.494854998441176	1	-5.63843381427386	1.43632340525097e-05	-1.5870247018852	1	1.75157325241237	1	0.547461951528353	1
PDS5A	3.26095153818638	0.736188677792684	5.43594567044709	4.87288669912882e-05	4.91332131976027	0.000740548239522598	6.13458338494887	7.50513501323495e-07	6.52731180609803	5.7184317865587e-08	-3.24810000669598	0.413595207339614	-0.632543903094597	1
PEBP1	-7.34540594089238	2.29341540058726e-10	-3.64698993000339	0.177771313261977	-7.36502955229908	1.88973839850715e-10	-4.90403455542651	0.000711670750511766	-9.89884650262097	4.57739858652093e-20	-3.11521674965129	0.63046757530716	-1.4794940154979	1
PEG10	5.34650356945643	8.49170293104678e-05	2.57926275571046	1	3.98271080531006	0.0472166153008543	0.435435788499143	1	3.91316777024561	0.0539271738665319	-2.37167988943638	1	-4.31259163702334	0.0147637054170998
PELO	-10.0584896800349	1.05351696106251e-20	-1.38234479265112	1	-8.04997042236955	9.22548488370829e-13	-13.4990206822623	1.98719606722e-38	-22.61283968945	4.30283776319929e-110	-8.7834606067195	1.36010519763655e-15	-10.6615602216302	2.01421686177458e-23
PFKM	-5.53607908252073	2.98801134148464e-05	-8.21930755392017	2.34974386967996e-13	-5.78545740405081	6.72532143383461e-06	1.57006021206868	1	1.3751329952908	1	0.934849594404878	1	4.40326876678562	0.00990610619016726
PFKP	4.89981967036511	0.000863321918148802	5.63845159159222	1.57515985363204e-05	4.7702548396588	0.00147194396427351	-4.63723698955169	0.00256348771299165	-6.66291384580788	2.32478607294377e-08	-2.38188700227749	1	-3.08623087111972	1
PFN1	0.167400461922037	1	2.82670558292452	1	-0.330480253338965	1	-12.2642839292223	1.71416802466708e-31	-12.1831335087338	4.53797110549984e-31	-8.20229023056418	1.92689492196716e-13	-3.98754921725077	0.0584811975344537
PGAM1	-4.36726842500758	0.0104422361038107	-4.85457034828011	0.000992933334559178	-8.92046680610673	5.42798135274348e-16	-3.90887554419229	0.0601796385696888	-4.3165397922543	0.0101436236738843	3.33875559251298	0.307164186256415	2.12850838009455	1
PGAM2	0.650018263945669	1	2.95942070397442	1	0.752713463888097	1	-5.08874023041122	0.000280430069965826	-6.70833800821647	1.71656282011968e-08	-0.65325880439192	1	-2.91401117265644	1
PGAM4	-1.41029255057631	1	-2.26207715534424	1	-3.52448949106437	0.263065779698251	0.323374418728475	1	-1.92285285137077	1	-6.04782454844867	9.26400820621998e-07	5.37379118580395	8.1724026474068e-05
PGD	-5.16232709134296	0.000227801318964015	-3.83410312568775	0.0880902626294039	-5.22544789598534	0.000148368870276423	-8.06314125879747	7.67379884185457e-13	-10.223472300691	1.72318863493196e-21	1.76015221690151	1	1.30592305433383	1
PGK1	-4.88908950925565	0.000909704790112772	-4.98279290301235	0.000524573157926479	-4.57875108998903	0.00359240006112943	-10.2825194257855	9.69095954871264e-22	-16.348221721617	5.68782556998384e-57	-12.7971160552212	1.84446589148877e-34	-3.37227543922809	0.585961838301788
PGK2	-2.69290860338462	1	-2.68609424982374	1	-3.51314858747419	0.273668790753353	-0.754553769890515	1	-7.02257888021304	1.95811154018705e-09	-0.568885784588529	1	0.971381131766877	1
PGM1	0.996926414212816	1	5.3647061527808	7.15946179516726e-05	2.75929324389037	1	2.17692693222903	1	0.131742517717237	1	-7.55815792752436	3.11518936979657e-11	-4.89990841438219	0.000959772214292689
PGM2	-1.80145106231472	1	0.275371380102306	1	-3.47217215992786	0.313889208309144	-1.12273036648049	1	0.357292639442947	1	-5.05496118292835	0.000230305898389999	-1.96030736058462	1
PGRMC1	-1.49488361368772	1	-4.4554236958257	0.0064637762786171	-1.92701412528762	1	0.750341666413406	1	-1.06489737974449	1	-8.28404382977845	9.78687653195273e-14	0.0948371980079994	1
PHB	1.42467158871058	1	0.757939306869106	1	0.150825020260805	1	-2.11514511822791	1	-5.11752181814994	0.000224133212703536	-17.1298399067241	1.10412559094264e-62	-7.44822678802636	1.13712924373127e-10
PHB2	-3.60179617015934	0.225326618646028	1.31597193606731	1	0.0732383237442773	1	-7.54649095203058	4.47142129059754e-11	-16.2990204596257	1.27163255661597e-56	-4.37275498086669	0.00570501030427527	-5.34691672116201	9.45646680519078e-05
PHGDH	-3.60962220631625	0.218943304823042	-0.126897009148889	1	-3.37795589567702	0.431588341538793	1.93166066056422	1	5.06149734940266	0.000298671144229108	8.40407826722981	3.58787552578403e-14	-1.32067498500121	1
PHPT1	8.1454856576685	4.42360027143648e-13	8.18016287262488	3.24562238239503e-13	6.12803324836267	8.55020885245174e-07	1.14091437010521	1	1.32170600953798	1	-10.1448937769331	3.27161107099332e-21	-2.82937894886981	1
PHYHIPL	-3.40442203506357	0.455510024868374	-2.98313255555611	1	0.255541874988024	1	0.374185932749702	1	-3.57147829391088	0.191329892671041	1.00031125920013	1	-3.32818736640382	0.681821827002694
PIN4	-7.45875836169896	9.8696027376285e-11	-0.191458811688541	1	-3.63113234143383	0.180595476233882	-8.24480722082531	1.74525171182822e-13	1.45334600624508	1	-2.20522252802456	1	-3.84685348190636	0.102056731977788
PIP	-1.19827522203853	1	0.360336197270824	1	0.98253655927384	1	-8.87139623238393	7.86633042068408e-16	-5.63582371602056	1.35720131926263e-05	-6.61297279848317	2.5538747483145e-08	-0.161347139713789	1
PITRM1	-5.70521063048292	1.14572516761875e-05	-5.4589129401838	4.30194600766213e-05	-3.7275684803479	0.127215112823986	-0.912439343897365	1	-1.76362389637008	1	-5.53205029341894	1.81043214685855e-05	-3.34886908930614	0.634531417035863
PKM	-1.77058791866695	1	-1.1629778787523	1	-6.01297582929592	1.73405090545138e-06	-4.03419938916859	0.0365989056602305	-2.99821104038069	1	-23.3855785872698	7.99330352006837e-118	-12.0200588271061	3.71604305061664e-30
PKN2	-1.9142132627821	1	-4.23537521450557	0.017067144834082	-4.60680829614397	0.00316077107981574	-13.3935783975422	8.22759985348838e-38	-7.39646318137399	1.29649812156269e-10	-4.54447661558578	0.00269301690868228	-5.05406278509998	0.000442457036793302
PKP1	1.27713721519763	1	1.53303306306656	1	3.12998978410606	0.968460598641793	-3.2786287197256	0.590410328722196	-3.42507742384078	0.32206310211834	0.693257163865176	1	-1.51771203272402	1
PKP2	6.4769239626971	9.85727365866799e-08	8.27294600603003	1.50422915744314e-13	5.86679989483167	4.16740570501145e-06	-0.122826702860763	1	-3.41417438853947	0.33395269871618	3.99628677555796	0.0284399518166163	0.964350135518418	1
PLEC	-1.01656486931576	1	1.12771655006016	1	-0.325440398126373	1	3.59026803205198	0.200184888311674	5.3634142196719	6.14109084880605e-05	-0.456639185369958	1	2.18477793512863	1
PLIN2	-5.38175502381679	7.0222477165479e-05	-5.24849091361778	0.000133414676438729	-3.77559145289338	0.10647217162937	-6.46840037990956	9.05278429116817e-08	-0.842433268766685	1	-8.11966428505078	3.76784840931043e-13	-3.97419789308346	0.0615072608426221
PLIN3	-3.06737400422085	1	-5.59364286325862	2.0323164750961e-05	-7.70607085947605	1.41687658168967e-11	1.77358575568097	1	5.53219704971659	2.43508142789173e-05	-0.322489321665108	1	-0.081784911025191	1
PLRG1	7.25245698198593	4.55526700679698e-10	6.29156414971822	3.14911450737113e-07	-0.636250600721594	1	-4.04822286358788	0.0345257481855992	-10.9319953719357	9.24739310682116e-25	-4.37751296185448	0.00561607170478692	-3.62093911529149	0.238937972461168
PNN	-4.90654335430672	0.000835186514279263	-3.75795671602119	0.118030181399717	-3.35506926954831	0.465755817013878	-6.21429408148693	4.57300774344783e-07	-7.87320511577008	3.32188131769573e-12	-8.30058202916468	8.55477262777687e-14	-2.80232768551957	1
PNO1	-3.27010905288269	0.717065222794261	-0.476467256446164	1	-4.17335933366957	0.0214000532367118	-6.32426099322262	2.29002614204536e-07	-5.47650827528784	3.32724981079251e-05	-7.1411261650718	6.71127681676609e-10	-7.96897798768973	1.97969322010441e-12
PNP	-2.31768542983558	1	-3.46181094155851	0.344467617692394	2.07561817326557	1	-4.94820974488186	0.000571480708093743	-3.97167117149883	0.0428934846875333	0.593546155710969	1	1.96432399936312	1
POF1B	3.16199751862147	1	3.4115394473039	0.406962068911517	1.91742786481128	1	-6.58120596403399	4.29782451710846e-08	-3.67592106768518	0.130820023399593	5.47899592819417	2.42959844525224e-05	6.0694351630215	1.44534373566264e-06
POLDIP3	2.52446459346806	1	1.77856319381989	1	2.688983778667	1	2.60976251128461	1	0.812053428169098	1	-0.267888324244769	1	-0.676470433307265	1
POLR2B	-5.19186161389855	0.000194668622825967	-1.17752190921897	1	-5.84828768512835	4.63382887562255e-06	-3.95298170586867	0.0504779044890046	-17.7468739899641	2.34879871225211e-67	-13.9901322304004	2.04328762226687e-41	-1.86451263871465	1
PON2	-3.75619617566596	0.127143909779648	-5.46680869683986	4.12389095341692e-05	-0.753267763494465	1	3.98664850895218	0.0442957176249901	2.05551832521589	1	-2.85400987115511	1	-2.65215519358533	1
POR	8.30033500875635	1.22816960371898e-13	6.77917134430012	1.26547868455414e-08	9.80498886993366	1.29676203192195e-19	3.24066827277633	0.668991751876266	2.64764723920829	1	-2.1046832110144	1	-0.907575245356185	1
PPA1	1.12374954246101	1	-2.97569116542896	1	-2.23083875066366	1	-10.7436480345503	7.4404633680853e-24	-10.868559588516	1.85372186082255e-24	-9.98563690868832	1.62425098083611e-20	3.69264611960186	0.183316450177364
PPIA	3.05444571654215	1	3.15087426455528	0.979950954351739	3.46117737423149	0.32591790789315	-3.17518234747253	0.823583034651531	0.0304859917116717	1	-9.84698727186914	6.47671449422393e-20	-6.57968593635056	5.4357379759197e-08
PPIB	4.58690102630225	0.00384642113735943	7.80262530829943	6.79082583275859e-12	8.9780063677743	3.2369191315269e-16	-0.920313104481905	1	-0.791983550530639	1	-5.04741577438774	0.000239139130226064	1.15999307392428	1
PPID	-4.67762351949594	0.00251909881129383	0.600994698972908	1	-1.61727139332005	1	-0.906188772882161	1	-4.08936829013153	0.0265152903148121	0.970010838129095	1	3.48199437988239	0.396164533548534
PPP1CA	-4.5260057078413	0.00508521775787484	-4.46521717094009	0.00619903701789836	-7.40935143107617	1.36056706457418e-10	-5.52179250809969	2.77171415037104e-05	-8.6139484277108	7.12923195985634e-15	6.70948156219981	1.34573478463844e-08	1.6273422723742	1
PPP1CB	-6.89095754610377	6.04057041444418e-09	-6.28014879113042	3.38587405647591e-07	-14.4140292801446	5.52414606517529e-44	-2.96743305654781	1	-12.8211992465834	1.50206058660861e-34	-5.83653636472536	3.23513605019818e-06	0.27414847938105	1
PPP1CC	3.25392244833402	0.753510565089003	4.37975432646572	0.0091129710429473	1.96096865417186	1	-2.79444298194909	1	-1.41627602043222	1	0.731924089320015	1	-1.78302339380408	1
PPP1R7	-1.96870082011944	1	3.8280100097002	0.0900409022861347	-5.44871552311864	4.50018439236737e-05	-10.7625617328214	6.0658537801837e-24	-16.0343666383249	9.28676618639212e-55	-4.48328187623905	0.003557580642544	0.685613067337996	1
PPP2CA	0.211554664268344	1	6.17264924626047	6.64163788430618e-07	4.94181842070677	0.000640849500501433	-0.100928572419343	1	-4.20909901371863	0.0160500780446872	-14.6416184967497	1.79066240069137e-45	-11.4418680089511	3.4194169406223e-27
PPP2R1A	-11.549302242927	9.61534560760803e-28	-2.3898854444056	1	-10.5048572353575	1.01409904523357e-22	-10.5445790493847	6.25848659068814e-23	-8.43700770849369	3.24913869223278e-14	-6.62502688000005	2.36432982096834e-08	-10.1158190919656	6.10618914782477e-21
PPP4C	-10.2194985021131	2.0353303405025e-21	-6.57126180355995	5.11878053002467e-08	-6.02038041237528	1.6582926823562e-06	-18.655257074539	1.51303451778422e-74	-12.1257001094044	9.14792028592603e-31	-4.97748060533138	0.000340122996865362	-7.2771043615211	4.07568393997308e-10
PPP6C	1.76824575136443	1	3.18841741029613	0.868336984936282	-1.0753467935009	1	-2.61633301891633	1	-2.44099400151144	1	-25.4330108877063	1.46059437717471e-139	-6.62690136321049	3.96969960656025e-08
PQBP1	3.02685462978219	1	6.96811214051058	3.42422807700994e-09	6.44571931393789	1.14132992602614e-07	7.7321095961659	1.07153939570844e-11	6.35332467537914	1.77628799989931e-07	0.583197078171222	1	1.16819202078598	1
PRDX1	1.10789426916678	1	3.4054481970777	0.414828819110784	2.06318111764043	1	-3.47723916440944	0.299403970723449	-7.13832056669252	8.55971530797489e-10	-17.7906201045477	1.05189655876602e-67	-5.83610162220485	5.92608695546077e-06
PRDX2	2.45035218839741	1	3.76269629515872	0.116151075014277	-1.08232158267733	1	3.00544875214245	1	7.54857653814524	4.13638618000588e-11	0.292181051583593	1	-2.01793050714225	1
PRDX4	-4.27033859926019	0.0158873609212317	-2.71903289798666	1	-5.85169425649251	4.54962131242999e-06	-2.67367310216759	1	-3.35937206025535	0.403879439247323	2.41461457083933	1	0.482111534808301	1
PRDX5	-3.87152897137007	0.0820894927755116	-2.80020956719418	1	-5.41614180746957	5.37736476257605e-05	2.49823891894536	1	2.36283404151495	1	0.17988553021449	1	0.130987368569995	1
PRDX6	-4.18600150057741	0.0227980911218435	-2.91600911918335	1	-2.91750205512562	1	-4.73757448064575	0.00160271908091616	-6.39481741021418	1.361462006357e-07	2.84832085894375	1	3.37330508987062	0.584517559560329
PREP	1.49631922398716	1	3.21973669553365	0.786530418193419	6.21779255548269	4.88567392293954e-07	0.314183046628866	1	-0.570757639967818	1	-0.766759165713728	1	-1.19358707340619	1
PRKACB	-0.696849348437424	1	-2.242818227567	1	-3.48057892137419	0.305702483135887	-0.905807007705669	1	-4.2536021251899	0.0132946845965225	-1.16459885948623	1	0.177330929717884	1
PRKAR1A	6.05382851071169	1.4384772026942e-06	8.83936124003731	1.13210449134766e-15	6.78805319823364	1.16157193467315e-08	-9.89099332397545	5.14698783565906e-20	-9.36477710473793	8.05550047411393e-18	-14.9226231197245	2.77600020253703e-47	-1.90256858810835	1
PRKAR2A	-0.4548751660551	1	0.873779682135687	1	-1.92486944857821	1	-9.10610051417042	9.42774154711717e-17	-9.62097174485882	7.00378450880688e-19	1.12431098568656	1	-7.87015920120107	4.37070756734081e-12
PRKCSH	-10.7196676711096	1.04519097962999e-23	-5.89823053733776	3.50151629147323e-06	-7.1064945648498	1.24859683306208e-09	0.81503515154117	1	2.62670020395656	1	-0.927702670892077	1	2.78539326129738	1
PRKDC	0.0156800385797319	1	0.651878558141466	1	2.33177014483127	1	-2.28065763699236	1	-1.49031258121354	1	-22.0410976757565	1.5384345733706e-104	-8.40390750561633	5.42851643169144e-14
PRKRA	-17.6784242233439	8.21518499155977e-67	-14.1239075526873	3.57684372759918e-42	-18.2909303303424	1.30180087666292e-71	-8.56565200132107	1.15096080870347e-14	-3.82375846228794	0.0758366540101053	-2.1355610798013	1	-1.74469849919451	1
PRMT1	7.66935672613013	1.9809878358262e-11	5.81589069539394	5.66328446879301e-06	6.63411043229147	3.29077073399498e-08	-4.96594230113513	0.00052233366823381	-4.59787676270611	0.00283834184430498	-18.6116710337336	3.30015637281892e-74	-2.6631859901625	1
PRPF19	1.98061607262347	1	2.32406476024376	1	-3.66246218085591	0.162121914048819	-4.26486145694921	0.0138218159575561	-9.79406254748149	1.29310001929547e-19	-12.0607919903485	1.76604156559437e-30	-2.34716980344086	1
PRPF38A	-11.1420181327214	1.00411462537809e-25	0.23193529851748	1	-13.7133302573687	1.09751317340483e-39	1.01758196597736	1	7.44698807211725	8.91925631756435e-11	-7.31328848472282	1.93687107351547e-10	-2.77443401492363	1
PRPF40A	-11.7661310662688	7.55492594820559e-29	-6.27597219336726	3.47108824975307e-07	-10.9584848250455	7.55087985432444e-25	-7.61110208747922	2.73670835596337e-11	-4.98734796569682	0.000434005532090288	-10.4246703605013	1.8194683657029e-22	-0.796298903044599	1
PRPF4B	-10.5113029982618	9.7010319955214e-23	-12.7764261935938	2.88429920479299e-34	-11.3280315194827	1.19630312536941e-26	-6.94372294714374	3.63567973448091e-09	-14.6820202680744	1.04640344906127e-45	-2.37814847821314	1	-6.96641537494076	3.82339130762601e-09
PRPF6	2.05034496362342	1	11.9656063572892	6.8975581330023e-30	1.53036755022695	1	0.444901850531671	1	0.448109292408103	1	-20.9583445437666	2.0659944692174e-94	-3.61313819438347	0.245338340926935
PRPF8	2.083839036611	1	0.0340251093091918	1	2.98057632475974	1	-15.8136669233431	3.25090524186502e-53	-10.5923395480077	3.62861779874725e-23	-23.2066261712609	5.19907646044296e-116	-1.04437792391624	1
PRPS1	6.33992826921186	2.38377431552197e-07	9.3072228160726	1.57724529586029e-17	10.1038234064293	6.48710879708133e-21	1.528600448817	1	-1.38966102616466	1	-7.65469637823093	1.49202515345948e-11	-0.139377913020443	1
PRPS2	-4.66704906136067	0.00264917389644232	-2.82221510212902	1	0.297651607445415	1	-8.81551694410917	1.29379611962252e-15	-3.56047219963032	0.198791226461074	-4.40154282360198	0.00505174086533951	-0.839776034837418	1
PRRC2A	3.01047714351378	1	2.99643995456733	1	1.97205568977485	1	-5.59115083443228	1.88124979931046e-05	-5.70423722155909	9.19729351272444e-06	0.8463347914292	1	0.666397467493338	1
PRSS3	2.32786639517673	1	3.27133942862306	0.660432815029707	1.17133441260511	1	1.07682769596497	1	1.68547562353183	1	-5.57315766760386	1.45094522663886e-05	0.522407598550689	1
PRXL2A	-5.03440487051019	0.00044098878652947	-1.04872363263188	1	-7.67046462422241	1.8645537895226e-11	1.62294951328876	1	2.47921349108332	1	3.60405288393071	0.123437547230343	0.224296495999868	1
PSAT1	-7.37404877817487	1.8555081430157e-10	-4.76518807540942	0.00153553898066928	-6.78720813281255	1.16725034150594e-08	-5.53989359090642	2.50296091206357e-05	-1.50695995563906	1	5.9585529369378	1.58287316611814e-06	1.64150541397437	1
PSMA1	-6.32020835762504	2.69830824142642e-07	-0.792202783461819	1	-6.97101570314383	3.26617954974959e-09	-6.97232817679611	2.98333545267691e-09	-17.7417325623553	2.57190509041668e-67	-5.09550730105941	0.000188164461092577	-3.73284927205127	0.157519147979255
PSMA3	12.5332086125013	6.4119684075583e-33	13.6137430063483	4.36656002577375e-39	13.4160128997675	6.29501511025822e-38	-15.8851500396213	1.04316938641618e-53	-21.3165505520287	1.05552592009836e-97	-6.61992908566376	2.44013062307907e-08	-6.85090907609254	8.58571138445998e-09
PSMA4	-5.03835309533088	0.000432459796500552	3.09676633479116	1	-1.50622811307363	1	-7.42437040196091	1.12524411157612e-10	-6.05297293901794	1.16032558079934e-06	-14.1387465900495	2.51149335784166e-42	-7.66085125986733	2.24600886490164e-11
PSMA6	-6.89676396932041	5.80417058961824e-09	-1.82182904258806	1	-9.87727345806548	6.3308588392886e-20	-15.1309786804074	1.30015547069067e-48	-5.53074350065045	2.45215884964085e-05	-20.687460110912	5.87636267169075e-92	-3.51304203460073	0.353962901026279
PSMA7	-1.02458133543888	1	6.0885927182057	1.11515423122275e-06	-0.460591640200556	1	-13.3819326401185	9.61633988536947e-38	-10.0597102194709	9.12343343860262e-21	-15.1479107664048	9.29960202807512e-49	-8.90229251304524	6.93657790041491e-16
PSMB1	-1.08580110296497	1	-0.823636539179344	1	-3.12278487706633	0.989439991404272	-7.68237468820476	1.57884106369298e-11	-3.88547656584318	0.0598477960388662	-6.38135290146327	1.15674454259944e-07	-5.54223187337402	3.20441237176874e-05
PSMB2	-5.72549181415229	1.02000039353226e-05	-3.86355549885984	0.0784474395775893	-5.17053450823776	0.000198411557719372	-3.71920454040361	0.123508022883133	1.44593437519286	1	-8.16265312291468	2.66456440727293e-13	-4.76990486986257	0.0018062668205624
PSMB3	-12.2863768011973	1.39365438033249e-31	-11.9575112165064	7.59800140421462e-30	-21.8100539531436	2.49211133109863e-102	-10.4009786624116	2.83682061014326e-22	-18.3377335108126	5.37381098348892e-72	-19.5591230060052	4.46722285126368e-82	-6.17408639460774	7.53313696865081e-07
PSMB5	7.81002593293136	6.5981358171828e-12	9.836091439409	9.67339297312235e-20	0.331682143586331	1	-15.491122806895	5.14569513932936e-51	-23.0986959489081	6.34653878886709e-115	-17.8989287390452	1.51707594687368e-68	-4.43107188545486	0.00874835115652433
PSMC1	-9.95780757844704	2.90734755315874e-20	0.0234138208137392	1	-5.66571246490857	1.34994514045402e-05	-3.9920287217171	0.0433679085436121	-9.46013999789917	3.26598117852651e-18	-19.9742382923714	1.20241754734626e-85	-7.67548417448058	2.00885105838101e-11
PSMC2	-1.44363008657534	1	-6.52167507496145	7.10560867900432e-08	-2.92266197739761	1	-18.0555790531889	9.38441934031676e-70	-28.3413302185459	1.43446657929102e-173	-17.8404471564506	4.32448118581455e-68	-1.95380624153839	1
PSMC3	-1.66153810173317	1	-3.47037515097878	0.334707342881581	-1.92575664594954	1	-5.19059284761751	0.000165184940607305	0.159055223239764	1	-23.0845262130004	8.81517413979932e-115	-8.65620554008805	6.16001474489198e-15
PSMC4	6.44850719201298	1.18492107136613e-07	1.5376192086374	1	-4.09856734286309	0.0292663564667364	-21.1300199382365	5.6126389334681e-96	-23.8399495252812	1.71612025426269e-122	-10.9677250386965	5.38101696106964e-25	-7.52689335910626	6.27178610449605e-11
PSMC5	-2.01774953938515	1	2.90860395808087	1	-3.24771434593662	0.661951849439292	-23.4302559271422	2.81199144478393e-118	-21.7549408357181	8.23090530043463e-102	-16.4226664530442	1.6140521116536e-57	-3.83398398225232	0.10727027819
PSMC6	10.5532095653951	6.21981997743137e-23	13.5092633067221	1.80779552330736e-38	11.8173526942187	4.0167996946915e-29	-0.724016895914023	1	1.22652452011918	1	-7.28440447939849	2.39735970720205e-10	-4.64113445734297	0.00331948490538447
PSMD11	8.13397246330686	4.86072938957012e-13	9.6607556135905	5.41284278684209e-19	10.73323978917	8.81857619439415e-24	-2.35603604654932	1	-2.48914823542549	1	-18.0239295458075	1.60193763889546e-69	-3.87784971831863	0.0903138980315773
PSMD12	0.361197137850111	1	-2.49221846745299	1	-5.50331396809913	3.35073296111959e-05	-20.9225635703467	4.44135881013196e-94	-17.2177894041369	2.49992447970464e-63	-13.6241699866621	3.23044594215097e-39	-5.14486209631893	0.000278426096243607
PSMD13	-3.39888568870691	0.463477775297073	0.703960427870399	1	-0.922656020178825	1	-5.70829244393485	9.61991347737464e-06	-9.07064003176699	1.22106169538594e-16	-11.1935844573406	4.35717190183648e-26	-0.977488976221056	1
PSMD14	5.6364323594699	1.70310606377617e-05	11.5029259911377	1.62075317098767e-27	2.22720234872761	1	-5.09169584701346	0.000276802542041465	-8.17416908746931	2.91059808559409e-13	-16.5887500426654	1.03551405750339e-58	-7.8201498578073	6.48954016555743e-12
PSMD2	0.57503435457761	1	11.5098422066858	1.49706193928898e-27	1.32610533027085	1	-6.7148326966023	1.75290654312897e-08	-13.7892404261305	3.62130942232991e-40	-12.6283778328346	1.57887579452195e-33	-1.67495457269428	1
PSMD3	-7.26836384249798	4.05712429859642e-10	-1.3556179986405	1	-4.62583066522704	0.00290644930156328	-7.45316349838827	9.06725936221801e-11	-10.4471260691693	1.6855248192618e-22	1.93054060093376	1	-0.56784510519603	1
PSMD4	-4.53795957481659	0.00482241723499239	1.9141319419728	1	-0.977178528579566	1	-13.9795900043892	2.6354714572994e-41	-12.1834614339304	4.52356477144651e-31	-11.6111037529999	3.6878977601816e-28	-1.04207197557921	1
PSMD5	-10.3886387757374	3.52210939393586e-22	-12.5211272168359	7.40956796255542e-33	-9.5554960139545	1.47714982324524e-18	-5.57697538943681	2.03620749115248e-05	-2.21514030040008	1	-3.27839918908253	0.37583152631087	0.0681959246230189	1
PSMD6	-1.02142221329061	1	-1.01662921864805	1	-5.34607573033923	7.88261754866033e-05	-4.63109460226379	0.00263709773947328	-2.82079756933539	1	-16.9521395606564	2.30113867040055e-61	-5.78463145004055	8.00112972532738e-06
PSMD7	-5.93645440413867	2.93873132217471e-06	3.99415778030156	0.0466192804204822	-3.40076993692897	0.399818312764539	-8.50763492744675	1.89410744506922e-14	-13.7124111131829	1.04476582039699e-39	-19.2582009302174	1.5507416656704e-79	0.457621644640726	1
PSME1	-0.634710525486467	1	-2.58648793575855	1	-3.61648077977813	0.190073413510784	-5.55728877877824	2.27143712971646e-05	-7.2478233152768	3.8667611431036e-10	1.91190155307706	1	2.68974176485127	1
PSME3	-2.47610252323038	1	-4.24758104462976	0.0162068254362475	-10.7204836418745	1.01153804512277e-23	-17.3016010102176	5.98405336819223e-64	-7.72362877074468	1.07410624980975e-11	-13.2674400328927	3.96208746841718e-37	-6.12030044956241	1.0526076501338e-06
PSMG1	-6.45844996347287	1.11281428835732e-07	-6.78413394744071	1.22507401389598e-08	-12.0048115420097	4.26073065425177e-30	-6.20170843599042	4.94303321792765e-07	3.74124109521036	0.103276156669922	-6.63158819680931	2.26820209852467e-08	2.2134409576585	1
PSPC1	-3.86492517211681	0.084120309165684	-3.65009345927713	0.175899234434605	-8.48139801205912	2.53432116948002e-14	1.24790097284419	1	0.398986529024801	1	-5.55223662035279	1.61607469160068e-05	-4.20519967694676	0.0235027432910808
PSPH	-7.52961502318227	5.7862088696473e-11	-7.9240816028047	2.59258005552689e-12	-7.07274157995429	1.58737813849901e-09	4.1504684834291	0.0224957318347366	2.78312040516391	1	-4.37703420121693	0.00561607170478692	-4.87524514293261	0.00108021375358001
PTBP1	-2.13691486864004	1	-4.99643120305383	0.000489984359233735	-0.268770076366166	1	10.4264930526531	2.17342783937575e-22	14.4752754911053	2.14952310541547e-44	-13.5904821342103	5.10794137588244e-39	-1.15967948503516	1
PTBP3	1.67776144343856	1	-1.26317841001038	1	1.80143520313717	1	-1.75244752658152	1	-1.98198546362405	1	-11.5050846408675	1.25735320714684e-27	-0.873174998331437	1
PTCD3	0.795052006637282	1	6.451261832474	1.12031892026422e-07	2.39117408535798	1	-6.95587581605069	3.34260999944995e-09	-7.28781655034499	2.89186988337173e-10	-17.6320113488708	1.75714937495329e-66	-6.8023469208154	1.20220329368813e-08
PTGES2	2.09852514609514	1	1.23844497862695	1	0.81791009845898	1	1.0419501622241	1	2.89871258754715	1	-3.78112883042219	0.0647893240805836	-3.70399787718351	0.17551258420296
PTGES3	-2.23539879685145	1	1.35937842099268	1	0.247864041060657	1	-3.8068113617301	0.0889666619369893	-8.10590611239519	5.09926619230889e-13	-7.11801589601772	7.91625325720873e-10	-3.75135749369464	0.146859558127327
PTGR1	6.94398748694191	4.17396787645001e-09	7.21975758136388	5.61946777150412e-10	7.15396326456396	8.86916339001257e-10	4.79174432726735	0.00123507123119235	4.6181742763476	0.00258603549866714	-8.38456317237729	4.22590119260035e-14	-0.792546332169481	1
PTPN1	-5.95425295087721	2.64397604136198e-06	-7.61960457790982	2.81935019268508e-11	-7.14611296239855	9.38223569662764e-10	2.24514935006487	1	10.1189022652636	5.01044973639961e-21	4.83414460008993	0.000696677893681674	1.66033398718018	1
PUF60	-5.27249461885653	0.000126506877415288	-6.72963911449848	1.77738202176831e-08	-5.35300783014338	7.60371077500879e-05	-4.6668171677595	0.00224531553016198	-15.9713759256196	2.55067707847477e-54	-6.55666196804257	3.69771696175646e-08	-1.14260371078184	1
PUM1	1.09352723443283	1	2.69045182835769	1	2.07687394976204	1	-11.4787667389077	2.00884974242927e-27	-15.1784926224782	6.14159017603175e-49	0.502235160344308	1	-1.53958843395864	1
PUM2	2.31670794211475	1	9.57924742786722	1.18771859093958e-18	4.60932961125292	0.0031267235377516	-0.977426814450681	1	-4.72874711399012	0.0015474804260563	5.08586056599259	0.000197253976637059	3.84673713183957	0.102056731977788
PURA	2.185553113377	1	0.781723493069464	1	3.45295728517654	0.334903984543623	3.57025060742218	0.215410476727041	5.98823301752114	1.71403464961075e-06	-3.56525683950071	0.142492016075972	-2.23031533186126	1
PURB	0.937393236784586	1	0.514407614670128	1	2.9592739384571	1	-2.76225013664312	1	-0.211622822074198	1	-2.42246309347982	1	2.59405840013052	1
PUS1	3.2152844250414	0.853565430607658	3.48397041292514	0.318651993450314	3.52015609182637	0.266970305297273	0.427245528904857	1	-3.05660957899654	1	-9.49831149115141	1.91349008047388e-18	0.342106486777586	1
PVALB	-1.96372173223129	1	-6.35383633275062	2.1085032137182e-07	-6.65560000232104	2.84968101749362e-08	-5.08427161493396	0.000286743706527347	-3.86806129077553	0.0639574868018343	-0.135803844974848	1	-0.17029022769857	1
PYCR2	1.42456150910003	1	2.61476327295157	1	2.08726768684083	1	-8.08526676958906	6.42612912143614e-13	-7.71470348279296	1.15079368129696e-11	2.84684335151491	1	2.6054067010068	1
PYGL	2.08119166343559	1	1.25142989403183	1	5.9937309281425	1.94826564531023e-06	1.21870622121701	1	2.69193252927136	1	-4.57148159049292	0.00238753906262745	2.58917227344721	1
PYGM	-5.58531956195043	2.27672372524162e-05	-2.18519114693169	1	-5.54151883454783	2.71672539889581e-05	-5.64794745430924	1.36070071550126e-05	-0.835553165249914	1	-2.73948062922589	1	-1.86444264245764	1
PYM1	-2.21788229770387	1	-3.89945648181879	0.0681610659852383	-3.56461156837003	0.227747142925683	3.87863745817297	0.0675427556180075	7.56695923554809	3.59902145413362e-11	-8.98591554518385	2.23745602745983e-16	-1.11597957779983	1
QARS1	-5.54068972279044	2.91340300790404e-05	-1.77169871676266	1	-7.45890610600318	9.38742736463619e-11	-7.55521530907104	4.19422026172186e-11	-7.58545799477605	3.12761026824842e-11	-6.77161361526991	8.88930149730431e-09	-0.997369833286603	1
QDPR	0.0558478821851232	1	0.894103036181966	1	-2.34211457789304	1	-0.893110537948856	1	-0.614217371198957	1	1.77228113563286	1	-2.89393037724519	1
QKI	4.64106431614491	0.00299132377579928	2.54445318308438	1	5.25398443030013	0.000128154226764235	1.743683934503	1	1.52646981967977	1	1.83864820853345	1	8.56041910646437	1.41584563867899e-14
QRSL1	-0.850667344592117	1	-2.70958588037489	1	-5.61482865405722	1.79836007684589e-05	-11.1999648682056	4.82947946699102e-26	-9.2296615725435	2.84519748827991e-17	-8.73268918739767	2.12628063569151e-15	-4.22306493671634	0.0218107122538691
RAB10	2.20179318533577	1	2.10591310433502	1	-0.667341755474544	1	-7.353905198461	1.89803308927556e-10	-5.90670898115878	2.80254616065643e-06	5.18838322920288	0.000116458113565044	1.48219104232159	1
RAB11A	1.54372527142615	1	0.380703621562828	1	1.98136012801571	1	-8.20032188346005	2.5077245100856e-13	-7.38010446068408	1.4646114821887e-10	1.04840432512567	1	-3.42740829792531	0.482013314961934
RAB14	-4.32254942997752	0.0127090886736177	-2.10411141858611	1	-2.98925850984002	1	1.02196728767917	1	2.83156762272754	1	0.345782906416726	1	-5.09266099537776	0.000364724075529435
RAB1A	-2.11670473329215	1	-1.20735108006501	1	-6.62213663936616	3.56521854352555e-08	-5.43236817447082	4.54898257903222e-05	-4.72221813689313	0.00159567810365779	-17.4775170451773	2.65906488285061e-65	-4.70750167325708	0.00242495772954726
RAB1B	1.90903906091498	1	1.81981313374469	1	3.50424464543715	0.281153352133809	-0.853438297995732	1	3.14419716331012	0.816670009612249	-6.00640123098748	1.18933397167447e-06	-2.46228619404578	1
RAB2A	5.0816807475868	0.000346425671287936	7.17692034939897	7.67892350879311e-10	3.5863399340941	0.211942305572073	-0.0618978868696134	1	0.185464297391412	1	0.235593295100988	1	7.96904084961264	1.97969322010441e-12
RAB5A	-6.23951594283913	4.51216977130488e-07	-2.44809869988517	1	-7.95194034699617	2.03259223606298e-12	2.71726061178812	1	-3.2441829517059	0.591296084065635	-13.4430811472553	3.77615033694607e-38	-3.29048725300915	0.776108896601074
RAB5B	-3.57359432464833	0.24894482390529	-0.655822717726288	1	-1.07029005933266	1	2.4025869327811	1	4.93440032348511	0.000565997629070684	-2.27026676000247	1	4.06175516004042	0.0429092322388214
RAB5C	1.37832089529528	1	0.631297708692749	1	-0.0339924331059605	1	1.27198351162427	1	0.343468896768837	1	-9.6538079239353	4.29113881336659e-19	4.67775834813259	0.0027929701142188
RAB6A	-2.48867302685983	1	-2.3343824330764	1	-5.91632908183839	3.09124648234727e-06	10.3294994429755	5.95530635285066e-22	14.7592187480941	3.34659310716283e-46	-3.50789627114649	0.173698841112978	2.01443781891118	1
RAB6D	-2.87218867428559	1	-4.03755750950982	0.0392657111207	-4.3474697821814	0.0102048324532661	-2.53512163445944	1	2.95419528338414	1	-4.45562081013886	0.00403196725601415	-0.746883173280634	1
RAB7A	5.19679762104344	0.000189774825557269	-3.42272264342355	0.392442920969375	-2.18830200604758	1	-2.79859656333991	1	-6.2710577174168	2.9979264933796e-07	-14.4630385559767	2.41453603275908e-44	-5.85490163109358	5.30749187046367e-06
RAB8A	-0.0759885608227928	1	3.76971863573136	0.113094727449202	-1.58732386245238	1	2.59737349674185	1	5.07260456001055	0.000282140915448681	-12.2893181329491	1.08646384183202e-31	-0.0810442173177318	1
RACK1	-5.560994566974	2.60462544090728e-05	-7.64610419705223	2.29947402143635e-11	-4.07233196997588	0.0325813435445387	-12.4215741656178	2.44503952199678e-32	-4.52219670645827	0.00400255480454453	-5.79733400402168	4.04938275958264e-06	-10.1631825884598	3.76310996748433e-21
RAD23B	-8.90655651682187	6.38022653786872e-16	-10.9718337693599	6.58799034410124e-25	-11.8087550898956	4.4458734715716e-29	-12.9871408395565	1.79325072036938e-35	-8.88187690716016	6.70563920820541e-16	-1.46147677143158	1	-4.81299355363681	0.00146455795891968
RALY	-1.64710259101424	1	-2.68838863727612	1	-2.72074154761988	1	-2.40001058659274	1	-3.75332945061673	0.0985932183098273	-8.96975980896434	2.58530706194218e-16	-4.74306025202282	0.00204829755805981
RAN	-8.27372898115268	1.5320305535112e-13	-6.14679087596516	7.79593330420771e-07	-4.17610231261793	0.0211734187316887	-10.5053472061158	9.48446261763045e-23	-6.9097910773132	4.31492141689508e-09	-5.77581475543964	4.57192109287325e-06	-6.26922109724539	4.13295941542677e-07
RANBP1	-0.383478238356146	1	1.64314870370983	1	-1.53850287994576	1	-0.914861231531268	1	-16.4893978713291	5.56227102604572e-58	2.25269471277036	1	-3.16478041735299	1
RANGAP1	-2.50266689642372	1	1.12150676830749	1	-1.59501749369296	1	-6.18201297075804	5.58211839126131e-07	-16.6684579076151	2.8337487911125e-59	-16.6889234643921	1.94871117023424e-59	-4.35811321942871	0.0121349378287596
RARS1	-9.46113156032208	3.76520861464351e-18	-6.45768575990118	1.07485691004275e-07	-1.99330351360196	1	-11.3811027098991	6.17032964039374e-27	-5.47099590259734	3.42795452644978e-05	-4.6555397259783	0.00161243412660156	-1.05180535720563	1
RARS2	-3.06340224396886	1	5.45583533129868	4.37226049174978e-05	-2.14536047499729	1	-7.89613422170291	2.94591363429275e-12	-9.85976679844537	6.754232607408e-20	-10.3919242701903	2.56360353986233e-22	-0.348967436822098	1
RAVER1	-1.1806770258445	1	-1.82495890064966	1	-1.42699628253534	1	-10.0407143448122	1.14870271805817e-20	-10.5821570383522	4.04188120483141e-23	-6.88291707427502	4.13992516782932e-09	-3.16863410021154	1
RAVER2	-7.91389509384167	2.88872971926757e-12	-0.947096755546593	1	-4.87181033644996	0.000906758444292583	3.04307044556631	1	2.82657379969315	1	-3.94875856228192	0.03431765476222	2.62317268676201	1
RBBP4	-5.15783570166878	0.000233082694206477	-7.52261023272802	5.91700309223741e-11	0.950525486720016	1	-10.4008055586167	2.8395207218095e-22	-9.82337556195504	9.68927974575179e-20	-18.3515701483901	4.07942041398558e-72	-5.39552758848115	7.26951326565994e-05
RBBP7	-2.31184393720177	1	-6.33163399576642	2.43306105174951e-07	-2.95381575332868	1	-5.77700742741393	6.47868727214524e-06	1.40717140778735	1	6.47391169118587	6.36014871874544e-08	-0.23076018543885	1
RBFOX2	-1.98383179656231	1	-4.86104857870761	0.000962148483548924	-7.99073819117504	1.48887784792443e-12	-10.1690333004823	3.11309912598617e-21	-12.7933830159312	2.14414280391702e-34	-2.69469084645019	1	5.56290987103556	2.8574203180915e-05
RBM10	-10.5907539955299	4.17085248941962e-23	-12.174346373467	5.4884504194147e-31	-13.0248960937061	1.138460655496e-35	1.45846989431504	1	-1.62882528885434	1	-8.13481227265285	3.33362354787047e-13	-3.62574387910283	0.235402883122171
RBM12	-6.19958998496777	5.80823150659725e-07	-3.02206203891626	1	-7.07070846732848	1.6092704025163e-09	-12.3001479012469	1.10298301161384e-31	-13.2861234173175	3.37996095809918e-37	-11.2829277118236	1.58555987262503e-26	-1.06838922845035	1
RBM12B	-3.44903589636332	0.389313600392491	0.890635888203751	1	-2.60970955452004	1	-1.48673196221629	1	-4.92431768378256	0.000595126145224458	-3.36503892141028	0.282406261862855	0.0556013852208226	1
RBM14	-1.01083947801814	1	0.188269291593416	1	-0.104235922955909	1	5.46022272289558	3.9041640114653e-05	6.25137297488376	3.38914330081047e-07	2.73011423955412	1	-4.96042025670074	0.000711849231001641
RBM15	0.592139745485646	1	0.382478610370878	1	-0.0971847633686113	1	-8.87050282204793	7.92241974942872e-16	-1.98831817085229	1	-9.28763836117464	1.39292846494928e-17	-1.3313138400077	1
RBM22	-0.191330005268442	1	-1.33175936410802	1	-2.6921680591045	1	-6.42157204228254	1.22735481568712e-07	-9.18402750214339	4.33534040623792e-17	-9.46030448833795	2.74193664518708e-18	-2.65135951218871	1
RBM25	-1.68170858710863	1	1.68989236181662	1	-1.26846290908705	1	-5.32511223907486	8.10152499807622e-05	-10.9043044556883	1.25321057454574e-24	-12.4583893926191	1.33692372916461e-32	-7.94322459987629	2.43481837473307e-12
RBM26	1.69723929560529	1	0.666819798562351	1	0.415308479885171	1	-4.44810368793409	0.0061248619530613	-2.42853571846762	1	-12.8738286185699	6.86880661811636e-35	-0.0529322120118891	1
RBM3	0.491745305872638	1	0.834150495151454	1	0.494198287157195	1	1.09898422475368	1	2.70353216709687	1	-5.51310940314171	2.01305438066625e-05	-1.49209897665621	1
RBM39	-10.7425499846035	8.1655362317918e-24	-13.6057065072669	4.87039079515626e-39	-20.7004290560537	4.58649611128821e-92	-1.90656464900914	1	-8.96229168271262	3.2690333506312e-16	-2.43351310944325	1	-2.02663463059356	1
RBM4	-2.17473643172616	1	-3.45063103494274	0.357378383542032	-0.920439187816604	1	-0.635640138133529	1	-0.994835044776991	1	-12.3078015559426	8.66732805283146e-32	-8.09072999443107	7.37793956119371e-13
RBM45	1.1238301051134	1	5.64642625249055	1.50548180358184e-05	7.22924487911643	5.13371132377561e-10	-11.8090675414679	4.21912855021788e-29	-9.1425561272269	6.34330292079034e-17	-6.15321166460949	4.85947893738864e-07	-3.54268110817584	0.318449402188205
RBM47	10.2632846824149	1.29747072517287e-21	12.5081040919567	8.71663866781865e-33	13.6140814675545	4.28032483794079e-39	2.82350431897866	1	4.82111640130674	0.000992161300590711	-3.53281891896268	0.159527746622316	2.74341811629302	1
RBM4B	2.81180218049488	1	3.02057158735176	1	1.95058613124637	1	0.0414514277260953	1	4.59219072326589	0.00291241845907715	-9.67257934935406	3.58035614991364e-19	-2.88585805690105	1
RBM8A	-8.76278527942836	2.29914525288059e-15	-6.04571178567459	1.44884258918707e-06	-3.44739799049632	0.340740493056036	-13.9111016800528	6.86647270540014e-41	-7.82573588200807	4.8349869488691e-12	-12.3271854935269	6.82228016950948e-32	-2.15966587933432	1
RBMS1	-4.34121413238305	0.0117183870552819	-6.56152992408591	5.45366880742127e-08	-10.8834118283633	1.72030322143991e-24	-9.03495440022991	1.8031383235746e-16	-8.10111848742488	5.29858631141313e-13	-5.84283536066016	3.125371705083e-06	-1.75032518950088	1
RBMS2	-4.85769446175648	0.00106171868911119	-0.0644728350698269	1	-4.76824755989308	0.00148482437820079	-0.775568636945625	1	-1.10407958465987	1	-1.46872184651389	1	2.3212112209966	1
RBMX	-7.15508815005153	9.28172804491871e-10	-9.00279099108301	2.61200543710912e-16	-11.7905256642257	5.51686106134219e-29	-4.69352963541139	0.00197907397473993	-0.970305641915078	1	-5.55597104863081	1.58465690373157e-05	-0.64135653855529	1
RBMXL1	3.69719261610542	0.158701769757335	0.25576183603304	1	2.56828577408343	1	-6.16901386557173	6.05398556523885e-07	-8.55061564420284	1.23168295178138e-14	2.08191840283813	1	0.714273003255913	1
RBPMS	0.707505707942145	1	-5.18633168255165	0.000185307857001424	-1.20829430987692	1	-2.35555731274454	1	-1.79697351647183	1	3.69299950501493	0.0895362796716946	3.32667258159148	0.684659800823769
RBPMS2	3.1254398303537	1	2.31826235043966	1	0.953902243493152	1	2.07640155492961	1	2.80289070330746	1	-1.15739415087719	1	0.102864061318748	1
RCC1	3.08503172325958	1	8.28973730329852	1.30750686173961e-13	11.0323401489945	3.33270784632526e-25	0.482715984258012	1	-0.857443771727425	1	-15.7543005521627	7.76400763676778e-53	0.498992942798933	1
RCC2	-4.93304901014156	0.00073103115645089	-2.22861148495067	1	-3.10740280610774	1	-5.28302246672143	0.000101782910701195	-4.42798991557689	0.00615396298475129	5.44671947780501	2.89886153535707e-05	-0.376515784496919	1
RCN2	0.424299012355207	1	-0.985991476012292	1	-0.16091417291572	1	1.7912267552627	1	0.0272305406449535	1	-10.7531680072077	5.57717239908936e-24	-0.281913878271955	1
RCOR2	4.01607479156826	0.046038525710046	4.86951320168074	0.000925193924354025	3.54160299124505	0.247371617743069	4.92441904980006	0.00064389233811553	6.01835131632126	1.43076392224251e-06	-0.883809855457663	1	-2.98370068894077	1
RDH11	1.86494586846754	1	2.08428305606421	1	2.01544233953077	1	1.87652203380999	1	6.83411228142119	7.31902547326659e-09	-2.19141552874444	1	-1.90820744242887	1
REEP6	0.646464097957012	1	0.631211234213426	1	-0.49536494987768	1	-3.87760401064006	0.0677247298897423	-7.3704449129373	1.56964943014584e-10	6.62125331859651	2.42192880846612e-08	3.52705249747291	0.336590962611877
RHOA	-3.08456619194638	1	-2.25133596737322	1	-1.41118645813218	1	-6.26142196191065	3.41045546302465e-07	-5.88177142944881	3.24718901148557e-06	-5.74142684609148	5.57659758675376e-06	-1.27247260258043	1
RHOC	0.559704642132809	1	3.52637286984217	0.274683279523908	0.942857621094898	1	-10.085914876328	7.26959136943012e-21	-7.19050762527455	5.88058442367692e-10	3.94884217859417	0.03431765476222	-3.0926812067206	1
RIPOR1	-0.825934955485759	1	0.210549988252181	1	-1.26286595939223	1	0.135659013522932	1	-1.08983212173656	1	-1.35371412379249	1	2.39015508625421	1
RNF213	-2.96944695640439	1	-5.08088352792833	0.000319706589939736	-3.58432523769686	0.212987329532362	2.69068205528731	1	4.95281333276956	0.000515694370422132	2.6979096510219	1	-0.658875040001074	1
RNH1	6.79555508401337	1.16743775801992e-08	9.63725066998194	6.79592598948554e-19	5.59958998887775	1.959517511586e-05	0.098192518747872	1	-5.70540154447655	9.1462477202176e-06	-1.70025623540054	1	-3.66520465210141	0.203396940648923
RNMT	-8.30124908307676	1.21978572978559e-13	-0.155779358023152	1	0.761322807765543	1	-1.16151978309155	1	-2.57416938535604	1	-14.2946513643714	2.72674187712597e-43	0.304371956744925	1
RNPS1	2.23711329946657	1	6.3795977480927	1.78441496554826e-07	1.66471620595044	1	-9.57500802608228	1.13663925956614e-18	-0.0584650517184615	1	-8.10532318442093	4.22422124399269e-13	0.669682361510879	1
RNY1	1.58259482374863	1	11.2291962414715	3.71399384785009e-26	4.98731958631458	0.000510597699183837	-13.5481603056792	1.01957174903173e-38	-21.0456050380142	3.31683458458543e-95	-13.1906941139291	1.09789312469658e-36	-4.11631032835017	0.0342252437717855
RNY3	-0.0291380795610024	1	5.87751495459052	3.95647547312722e-06	-8.04040894348677	9.96570694304787e-13	-9.5544023760916	1.38469343166524e-18	-11.5670313922855	7.04095326233404e-28	1.89748135244885	1	-4.70630214879713	0.00243674046648083
RNY4	-3.30861933796003	0.630986075812493	14.0087381974379	1.8207621780351e-41	-1.13538325479265	1	-8.85637944108572	8.98461921715682e-16	-12.8190208750812	1.54357607824205e-34	-11.28669475324	1.52059693589824e-26	-2.47455156267627	1
RNY5	2.41666443742155	1	5.33303121581564	8.48997090766063e-05	2.26138900240696	1	1.63988877304025	1	-0.738385057625157	1	1.63901417166729	1	-1.97006453210198	1
RO60	-2.47359625322775	1	-4.08940355191785	0.0317010662456449	-2.39512908827506	1	-2.95207349925286	1	-0.919324988282814	1	6.31758085640759	1.73760892751949e-07	-0.170954435614901	1
RPA1	-5.46320633783041	4.48906112716226e-05	-7.30591701473881	2.99064961388277e-10	-4.66601393210064	0.00241072626715918	-9.36041249232705	8.79245784398123e-18	-10.3676599934319	3.87605787463396e-22	-8.75854790241025	1.69301109293626e-15	-3.78379209840523	0.130052675277919
RPL10	-2.82651937845514	1	6.0095883072671	1.80043191002973e-06	0.178157120338076	1	-4.43004803981771	0.00663253175040863	-8.66865759591502	4.42491612445936e-15	-11.1190598869081	1.00523456394924e-25	-2.61930095124116	1
RPL10A	-2.35980788776837	1	-0.507083015802824	1	-3.84417622017571	0.0824934019909085	-5.40239655349296	5.36572062428913e-05	-2.58419052116259	1	-23.8116507050703	3.38712922591943e-122	-10.6561378718539	2.13349565721454e-23
RPL11	-4.23997136106083	0.0180850579414763	0.976003934493707	1	0.992540106135747	1	-16.0291746329477	1.03998582511666e-54	-12.5830141779942	3.12904664658081e-33	-14.5938358734134	3.60598258220221e-45	-5.52050163793457	3.62371636055938e-05
RPL12	-5.02234596538395	0.000469095560286614	-6.63880320388735	3.27941167353226e-08	-13.5103484597108	1.75688680588599e-38	-14.7643282625524	3.1869829364591e-46	-4.84332941637075	0.000891215767646565	5.06053707163753	0.000224089357414134	-2.33113353988974	1
RPL13	0.155004087087278	1	1.52467778100327	1	-3.57566327330026	0.2197355307004	-23.93049176552	1.97682061481843e-123	-19.0977788569031	3.4486772397548e-78	-16.126466747534	2.02509896228796e-55	2.10456791208648	1
RPL13A	2.72512724968365	1	5.59239886173964	2.0446964742647e-05	0.338683894161761	1	-3.57305056158895	0.213472191860729	-5.65367801861176	1.22499225860626e-05	-17.2243499598988	2.17097799127974e-63	-5.45777408241494	5.14926121352238e-05
RPL14	-3.79991463411066	0.108125217593487	5.05208144308406	0.000371468078804812	-2.52236649853333	1	1.90351541480428	1	-6.71034002344194	1.69511647894278e-08	-14.5508999844713	6.7438455538252e-45	-10.790954505236	4.98328984872756e-24
RPL15	2.08083564932877	1	0.0979347303902911	1	-6.08235166242408	1.13221424115693e-06	-3.5646560155266	0.219693213311802	-5.41496103874297	4.6466955974714e-05	-18.6727550789222	1.05416900478897e-74	-8.73988681664653	2.95180268374746e-15
RPL18	0.312636150985744	1	3.50842746147242	0.29209516320288	1.65428390563972	1	1.47886045132113	1	1.99949716418075	1	-4.17356588652107	0.0136740212952258	-6.78368802057365	1.3659242333244e-08
RPL18A	-15.0469714340527	4.78499720376731e-48	-16.0981591344097	3.49797305340257e-55	-14.3490092119612	1.41247646536119e-43	-7.2384199990974	4.42139354970597e-10	-8.55004529820369	1.23655414705647e-14	-6.86017748772172	4.84176316198367e-09	-4.72805470854184	0.00220107362171518
RPL19	-3.6245126035778	0.207286942279513	0.526416683788775	1	-3.47876256492861	0.307278161013824	-6.49140444815756	7.7981533363014e-08	-6.62145476436231	3.0659691173457e-08	-12.3040445388056	9.07157867430921e-32	-1.09923752570451	1
RPL21	-7.42260409872796	1.29309460869467e-10	-5.52446664610771	2.9876116056839e-05	-8.20184639620594	2.66076257944485e-13	-6.43995411268196	1.0899278074918e-07	-4.30861498423485	0.0104810679927992	-10.6627547401187	1.46705611034261e-23	-5.81143342904404	6.85058216736488e-06
RPL22	3.14008296193563	1	5.18237938505823	0.000188840955113707	3.67974076815053	0.151989730295209	1.51186183572549	1	5.6670948699486	1.13576847996478e-05	-13.7251222051387	8.10711839630921e-40	-2.57879416810278	1
RPL23	0.449758907701032	1	6.09438904174657	1.0776893109579e-06	-1.53881539133747	1	-4.85624957869573	0.000900813176812566	-5.43279625506996	4.22185602271921e-05	-22.9709120807369	1.21044774334809e-113	-4.06995756756073	0.0415201622260067
RPL23A	0.0813427592571252	1	-1.13896155444749	1	-1.11200686511505	1	-3.97836974196806	0.0457970095559909	-5.59221718005572	1.7374581385895e-05	-11.4340548315089	2.84292802229759e-27	3.18949142892501	1
RPL24	-9.20279553574434	4.2652869223254e-17	-7.79158408197967	7.40489901271698e-12	-14.0277071060134	1.37582358097196e-41	-10.366000085243	4.07494751610647e-22	-9.79548111790097	1.27625352979731e-19	-20.8196472586654	3.76353144459882e-93	-8.17714756244669	3.62430571152542e-13
RPL26	-11.057098274008	2.59459412451401e-25	-6.78124672636948	1.24862076685252e-08	-8.86116940972898	9.20856865072984e-16	4.44939378466075	0.00609680063317385	-9.70401227341424	3.13059800173027e-19	-12.7036967158061	6.07441145366971e-34	-6.25317515806368	4.57290737705444e-07
RPL27A	1.17176829024016	1	6.14883422162104	7.70397988451197e-07	-4.70864971402255	0.00197744998740901	-3.12156582343255	0.978612630734531	-4.27148560202307	0.0123301166939714	-18.3222654836188	6.98194369746205e-72	-7.64034973099247	2.6320848110881e-11
RPL28	-5.41029908893339	6.00881956534141e-05	-8.41922690661239	4.39992031066108e-14	-9.5666170158329	1.3277412678658e-18	-7.89682152549652	2.93258228216678e-12	-7.8555691084383	3.8204254884262e-12	-8.57389602470227	8.43351988512996e-15	-6.79824713017559	1.23584935107913e-08
RPL29	-2.29266202377576	1	1.90788593015142	1	-4.63684606698884	0.00276644751740812	-1.92609342390358	1	-5.88612048389751	3.17083645096418e-06	-18.457027814778	5.83762818225374e-73	-4.73264826230267	0.00215404261088122
RPL3	-8.73753586549704	2.87091327681971e-15	-3.88858530125567	0.0710853141639391	-7.84427829625388	4.78560057336341e-12	-2.04245392978987	1	-11.9370777243224	8.93409081265272e-30	-18.1525038002245	1.55679920798836e-70	-4.25939689626428	0.0186326112050932
RPL30	9.48709988274672	2.93850826583142e-18	12.7139945555359	6.41767637190938e-34	4.80370970105682	0.00125536597616394	0.236430569647306	1	-8.47577733013979	2.34215567933704e-14	-14.4797710451534	1.89635914160907e-44	-7.68899406948938	1.81366419095199e-11
RPL34	-4.21766210201943	0.0199206621496811	4.15463487774566	0.0241423272701164	-6.37672829535418	1.78559153339637e-07	-14.4341929551295	4.02026461613668e-44	-30.7392131229703	2.28708380320065e-204	-19.3707749932697	1.75824041439019e-80	-4.32760508717186	0.0138529536549716
RPL36A	-8.51759442440883	1.94993124235605e-14	0.756885768558436	1	-2.7251765262068	1	-3.47680689876958	0.299403970723449	-2.79362408994278	1	-23.8075266342726	3.73445038701392e-122	-8.02011601666491	1.31211506619619e-12
RPL37A	-4.11440967967084	0.0305879147903384	-3.73192686897611	0.129974140208326	-15.6422137420256	4.95588522581595e-52	-9.37665817795863	7.54512991630883e-18	-5.03763438425446	0.000337259765261649	-13.7323781965234	7.34110285686556e-40	-8.61215570313393	9.04846062198096e-15
RPL4	-3.095311889462	1	-0.592699465394672	1	-4.53291813686646	0.00443288662855218	-5.20143070340765	0.000156626085277	1.23897922184787	1	-13.3697706510379	1.01083159732238e-37	-3.07576070575744	1
RPL5	-8.98559468100366	3.13181362093032e-16	-4.61822712031336	0.00307690845636098	-6.66824615118809	2.62502634382318e-08	-5.01948676502007	0.000399452900311331	-5.1182584751105	0.000223568108440069	-8.11648432290075	3.86305556776685e-13	-3.60221849710433	0.255565522078006
RPL6	5.56825436257645	2.50614124486101e-05	8.29987137428776	1.20170471914294e-13	10.3173150800716	7.2380225906753e-22	-8.0973608516685	5.84670237577316e-13	-2.13935468697728	1	-12.1237389335092	8.23887709423578e-31	-5.2613223101452	0.000150174219576776
RPL7	-3.75945337626556	0.125840620128424	-1.67970540060283	1	-2.20349547262304	1	-12.5900784995186	2.94505224839282e-33	-9.25007155099391	2.35335223453472e-17	-10.7607423329288	5.142497916133e-24	0.649635216120867	1
RPL7A	-2.83319108894753	1	-2.81932284428035	1	-8.97277010276293	3.39171975543795e-16	-8.91746724782279	5.21918173294374e-16	-1.39711456363558	1	-11.2971094902558	1.35337086540839e-26	-2.12123829678809	1
RPL8	11.2809854264216	2.09340341666747e-26	11.0373635089175	3.18943292089249e-25	1.49975938416398	1	-8.24333517218206	1.76519259476012e-13	-8.5886387780496	8.87097728273581e-15	-12.7542812182654	3.1869068686382e-34	-3.70585267913723	0.174443652266563
RPL9	1.73456702531813	1	3.68067822455206	0.157479950755161	0.205514709376112	1	-7.28097135193929	3.2512798919292e-10	-16.0856973502098	4.06587078906213e-55	-13.9676314788788	2.80053980381386e-41	-5.27721396900193	0.000137983165883137
RPLP0	8.59294904049185	1.01633399757352e-14	10.4203455952044	2.49679714945125e-22	3.20919869153701	0.753376989145368	-6.33153689550701	2.18943460491655e-07	-10.5773310236591	4.25172216873654e-23	-17.9779258097223	3.67324095467095e-69	-7.45151522310932	1.11005913835222e-10
RPN1	-3.62319499912178	0.208055190826492	-5.91838758161762	3.10808129344839e-06	-11.984011992565	5.46446750190224e-30	-12.260994993628	1.78372094456953e-31	-7.73587862351785	9.76595213100048e-12	-5.8020938514864	3.94916067488982e-06	-2.27801216956431	1
RPN2	-6.92204248773703	4.86579193663702e-09	-1.42895476926344	1	-2.21727861660139	1	-13.4939114637133	2.12816003945273e-38	-5.34491214990399	6.76647657000386e-05	-11.5065280339863	1.23771444546933e-27	1.22316990997671	1
RPS10	-2.58338127960852	1	2.6624787618332	1	1.99011567751324	1	-1.30465726302052	1	-11.0487767536702	2.54444355947563e-25	-14.2958366543008	2.68303197585573e-43	-3.56751628067462	0.291187843464583
RPS11	-1.53358170804061	1	6.69716861335839	2.21208743073401e-08	-1.47136904403203	1	-12.8688351962718	8.34549059961477e-35	-23.1071151602529	5.22675107166534e-115	-18.0905833817323	4.79384885348665e-70	-1.80206547704939	1
RPS12	2.38536134771973	1	9.66575793601804	5.15901617385097e-19	-0.377985408422364	1	-4.00748441351796	0.0408716941987536	-10.5385404576093	6.41536591311161e-23	-11.6137057861689	3.5808518769132e-28	-4.01370927033169	0.0524797815575079
RPS13	-2.82047771323281	1	1.63889597213011	1	-2.11970063119556	1	-15.6484815022717	4.40612698542179e-52	-9.38682377838363	6.5485230553549e-18	-14.7817006531571	2.26470328265406e-46	-4.10861102971905	0.0352668605599619
RPS14	3.15998430893045	1	6.89863107570067	5.57614044385646e-09	2.32533644475357	1	-2.98569796845182	1	-3.51056452980333	0.239228600238198	-5.23014760193868	9.34948632106929e-05	-3.38763525913522	0.556228800817035
RPS15	-13.5218456330188	1.52833128581978e-38	-4.72610701892802	0.00185151836171919	-11.4614362252477	2.58822576151842e-27	-2.5487039255116	1	-12.8213097055329	1.50116785328994e-34	-6.52770833051133	4.47450004654756e-08	-10.7722687046178	6.09660636526557e-24
RPS16	-10.2476300106315	1.52449940835611e-21	-2.24215853120632	1	-5.49601286208781	3.48072871900511e-05	-7.34831225132498	1.97513551520893e-10	-9.09591183714188	9.72665198681458e-17	-10.3775502269334	2.97722296235724e-22	-6.76440152584202	1.5581463324041e-08
RPS17	-1.36101976376197	1	3.32759783488379	0.544860955907967	2.19576470572628	1	-18.1280117384381	2.52477651788591e-70	-16.3079145688271	1.10025674786607e-56	-14.2663762347171	4.07707418835163e-43	-6.69695539269788	2.47281204822012e-08
RPS18	-11.1509206683315	9.09252678953572e-26	0.947670248652747	1	-6.76896742901222	1.32039420825331e-08	-5.95635665400558	2.23103511225219e-06	-0.372501386737911	1	-13.430623342334	4.46033453247216e-38	-1.24073303211038	1
RPS19	-16.9063441472877	5.38944722323434e-61	-9.05277613653757	1.66000195985339e-16	-18.5760403457833	6.69462871641075e-74	-9.03668969148752	1.77636790202252e-16	-12.4417939666527	1.84895262941777e-32	-18.7650136450212	1.86682981433936e-75	-5.12448080021709	0.00030909966383299
RPS2	4.23229652838093	0.0186904259096373	4.1124966629228	0.0287681300693273	3.64693101981303	0.171177280241737	-5.13570356190297	0.000220093811559122	-7.87709501872317	3.22347054533319e-12	-8.65637265827947	4.14936425209811e-15	-3.3812404834408	0.568615751967804
RPS20	-9.90670489202588	4.84645135793871e-20	-7.49627138867752	7.21589957943467e-11	-2.64547804753478	1	-7.57139118795159	3.71463777474953e-11	-11.0623536292254	2.18906868385693e-25	-19.9240867652941	3.27072467564456e-85	-3.08899045542737	1
RPS23	-4.83559070327922	0.00118413735006833	-0.0248023223913238	1	-4.35516891991858	0.00989254713395588	-9.89860128858641	4.77859614994556e-20	-4.64520843510173	0.00228300758410008	-10.6326389295744	2.02099240123149e-23	-4.55842240086243	0.00490138747251073
RPS25	-4.1394162696844	0.0275418806069785	-1.32918210125275	1	-6.66041627470721	2.76329720919714e-08	-11.9538183346893	7.49072715700299e-30	-10.8240241723183	3.00910062098453e-24	7.97109574899216	1.24560687400542e-12	-11.6650777155175	2.55278107379201e-28
RPS26	-6.52495366057096	7.20358922492248e-08	0.469926971781387	1	-4.78552434907568	0.00136944831287289	0.0707363306111426	1	0.812664059611975	1	-10.3370066451682	4.52914408621816e-22	-1.17149336930504	1
RPS27A	-9.8097595831475	1.26844829508229e-19	-4.07294921436339	0.033980574198541	-5.01946436849819	0.00043369787026371	-13.3691445929291	1.14118714837123e-37	-9.1642569839771	5.20347141971949e-17	-11.5087297033643	1.20771435871797e-27	-3.80265202664325	0.120966282686424
RPS28	-2.39975123468946	1	-5.53981453571079	2.74632476532572e-05	-6.23350493102132	4.42885714751768e-07	-15.4794892785743	6.15647979651436e-51	-9.2139103106297	3.28920890875053e-17	-12.2466104749592	1.83748161000298e-31	-7.61409191217662	3.22379869521967e-11
RPS3	8.34271414428786	8.62541769034452e-14	15.2017777492968	4.57035273484105e-49	-0.204315938321733	1	-5.48507001952605	3.40150573462951e-05	-3.06551597903475	1	-21.6714484558582	5.03281479735167e-101	-7.12896455665977	1.20037473567197e-09
RPS3A	-3.02083231070877	1	-3.49210587500796	0.309581449968067	-2.74534259873191	1	-6.0818440977286	1.03957055987637e-06	-2.38544306013443	1	-8.92075325158467	4.01068333802738e-16	-2.60804094876939	1
RPS4X	4.57629013755017	0.00404193104165533	11.402204509051	5.17732581764436e-27	0.779487153486872	1	-11.3233235003577	1.19293631428925e-26	-11.7029336949614	1.43683393293324e-28	-9.96096670031716	2.07787320579501e-20	-10.3803432493878	3.97604472889638e-22
RPS5	0.498328891653356	1	9.14636635375197	7.0421380096021e-17	4.09684498696662	0.0294429862142478	-5.08905984958541	0.000280317728905625	-3.73426800765152	0.105803207806616	-12.0895566450468	1.24729452045129e-30	-4.15725203898145	0.0288870888963726
RPS6	2.35528105702073	1	2.67415131627611	1	-2.15869760527519	1	-9.6508779590021	5.45363272603399e-19	-9.97057189025594	2.23293731296196e-20	-7.00322509381868	1.7959798094054e-09	-4.52867957264735	0.00561483420049454
RPS6KA3	0.71661264070857	1	2.32204430843179	1	-2.18626382832206	1	1.63707665504802	1	2.60848971552872	1	10.1189313775363	4.24395503892886e-21	5.86016673311194	5.15116557494257e-06
RPS8	-1.12340537014029	1	9.00552018073064	2.54999220041104e-16	-0.932505306817081	1	-5.05708964382137	0.000329919948617117	-10.210572099722	1.96661508142354e-21	-21.8633051900935	7.67270895411855e-103	-7.16208760189962	9.46340209293545e-10
RPS9	-1.84358264726949	1	9.58044100375446	1.17503829430176e-18	5.48926715854256	3.61226272097919e-05	-7.84251953116535	4.5042691743238e-12	-2.70559879143658	1	-12.2912892068807	1.06130135231402e-31	-5.81477774978682	6.72109488703247e-06
RPSA	0.164540527067222	1	3.95919839705617	0.0538444509852817	1.403615216309	1	0.832925929550784	1	-3.8198067846424	0.076794845246164	-5.47266661185133	2.51358830652649e-05	-4.45182168228415	0.00796955890327312
RRBP1	0.25955785501203	1	0.404440816854836	1	0.470104515221852	1	4.21485225441838	0.0170710221377464	3.6230018320667	0.158414844896042	-5.20103220698798	0.0001090016134887	-0.698885038676468	1
RRM1	2.25275795609828	1	3.4181577815386	0.398454175687001	-1.82944068303405	1	-3.2068359715849	0.742145317745214	-5.18026217020082	0.000162192361815264	-16.4821410406174	6.05000820357211e-58	-5.08866169769163	0.000371417214343408
RTCA	0.135804951969889	1	3.35593258540627	0.493570566349599	-0.581900838528619	1	-8.62524874791916	6.87500065184709e-15	-4.16662677959228	0.0191048519692571	-10.4450744156619	1.47080589481682e-22	-1.53536575358163	1
RTCB	-2.1774750003394	1	1.51483083284634	1	-8.53159145427805	1.64701107655841e-14	-13.3113881465932	2.47449098587843e-37	-5.35692245028381	6.34885736922571e-05	-11.3859135734439	4.92487162169321e-27	-0.884928398665563	1
RTN4	-0.524996065651998	1	2.89014661012557	1	1.32228564004064	1	0.424044179927781	1	-0.556417255435123	1	-7.69211559315821	1.12014652510302e-11	-1.99061828284609	1
RTRAF	3.22659547591765	0.824292588292108	4.28958372417913	0.0135688308474927	8.34425869805261	8.09780218323061e-14	0.510043257481386	1	2.59810134622796	1	2.97356626006281	0.980221612556944	0.637355123616711	1
RUVBL1	-2.8540550935729	1	-1.31459833576012	1	0.775082301991499	1	-8.2017029925987	2.48144514378973e-13	-1.37516277842601	1	-13.3162419048386	2.06923110268625e-37	-6.8146192675838	1.10486557174367e-08
RUVBL2	-4.71769621208598	0.00208236962453178	-1.16017508734655	1	-0.562198117202437	1	-6.91502732920096	4.44384526182877e-09	-10.0320625679751	1.20658441741788e-20	-13.8110609175749	2.48097861148325e-40	-4.90760325195976	0.000924719355265004
S100A11	0.950763132373024	1	2.68385331315521	1	1.46379304806729	1	-2.67218600148733	1	-3.44087628439122	0.30499246505823	-13.1381330549458	2.19383947534198e-36	0.804515262516293	1
S100A4	2.27755793567726	1	1.7464499282252	1	0.303329788035924	1	4.5116530379309	0.00460562327624062	4.17135879853385	0.0187426180234592	-2.73573889737789	1	-0.281647780333704	1
S100A6	-0.959757813153008	1	0.29344574756492	1	0.442123112768598	1	2.99302675622705	1	-0.219497767922925	1	-1.51164328837207	1	-0.0863697533411385	1
S100P	-3.30289617302573	0.643048971297847	-8.90915794788144	6.07289225526834e-16	-6.20370700309532	5.32733715830827e-07	6.03598517026416	1.37772305798643e-06	9.49752237889565	2.2869976959771e-18	0.525059370606842	1	3.35809789718559	0.614504763819332
SAE1	-6.3767714958019	1.88456114536155e-07	-1.26904592243092	1	-9.95206548101035	2.9986108417773e-20	-10.8014300933296	3.9784946756427e-24	-9.51685184339578	1.90286100825283e-18	-14.2025702074028	1.01383319098512e-42	-3.97942632757192	0.060377460913012
SAFB	3.87025868904735	0.0824097039488986	3.61554067242996	0.199614459301795	4.30523968151819	0.0123102117134638	1.76356152060167	1	3.08645984072778	0.966188808771316	-9.3790703744267	5.91691233656745e-18	-0.480821391036441	1
SAFB2	8.93737021488343	4.83430679123603e-16	11.5670824872932	7.70837098098109e-28	13.5564683521573	9.39467565392272e-39	0.405473284426245	1	4.5767555583236	0.00312624680383052	-11.8924318843719	1.33465166804122e-29	-9.34631736238722	1.15981802810456e-17
SAP18	-3.83350609064349	0.0949999130244508	1.368820456641	1	-0.641556473709693	1	-0.788385069242034	1	-8.16395793556396	3.16440524250327e-13	2.15722721470328	1	-5.31893456756959	0.000110013001248858
SAR1A	-8.26943513780749	1.58687712436587e-13	-6.45831011860184	1.07149144393416e-07	-6.54221992925929	6.06122763698277e-08	-0.751138562126594	1	1.90520307096302	1	0.254088363754001	1	1.05447553526625	1
SARNP	-5.83512287799744	5.37509395254914e-06	-4.29269862604835	0.0134327552089518	-1.97123367910262	1	-23.6901009893766	6.10684064179174e-121	-17.5805008736276	4.47223559690406e-66	-8.0905806792407	4.75047612416229e-13	4.55254501937055	0.00503507737053026
SARS2	3.65497642064582	0.185702454882207	10.8912990368682	1.59664217779695e-24	-0.15827561201019	1	-6.61452222819767	3.44051616815787e-08	-17.7880671623516	1.12803482666077e-67	-15.2192000019114	3.14637432787896e-49	-8.35450176933704	8.24653765790731e-14
SBDS	1.69114916184251	1	6.88708110262985	6.03656843510158e-09	9.13224328645065	7.94396932000419e-17	-4.18132216944292	0.019678701452949	-6.79451927656546	9.57420458045018e-09	-12.1245052789826	8.17000605558683e-31	-6.99449725717344	3.13597489600966e-09
SCAF8	-2.33764515382044	1	-0.817315244256146	1	-3.63571454205465	0.177969571923312	-7.56947092715327	3.76621052158055e-11	0.125398304528487	1	-7.92820718198335	1.74753084961505e-12	-3.62169849444545	0.238530216785273
SCCPDH	-0.0902903596311701	1	2.82456580233226	1	-0.326106618656607	1	0.825222654489624	1	2.32132651717704	1	-0.518372352933595	1	1.51455498758029	1
SCFD1	-0.0162915984350646	1	2.69116125618878	1	-0.849643214372179	1	-6.30376718810951	2.61156577512103e-07	-10.0186491135926	1.37954348458743e-20	-8.24272493003552	1.38032455457585e-13	-2.48457375336266	1
SCIN	-3.22036927464681	0.841127975891336	2.42601886385196	1	2.34783065856012	1	-1.56499964144454	1	-6.70215842093981	1.78665995507137e-08	-1.0176397273551	1	-0.838985008188108	1
SEC22B	-1.99057708348841	1	4.29031468436295	0.0135520018339056	-4.72062132827447	0.00186924619836813	-10.5544236749258	5.64079414350877e-23	-3.58533307866602	0.1824633626662	-15.0290337678352	5.62480493337792e-48	-6.32766218932231	2.83749760062931e-07
SEC24C	3.31148309293221	0.626419221095256	2.27799469682752	1	3.61669512510229	0.190073413510784	1.87992155215263	1	-0.812883025910828	1	-0.433134770085785	1	-7.00263756345936	2.96150704285711e-09
SEC61B	-1.79693025726754	1	-6.69240611921766	2.283118117029e-08	-1.70490777183742	1	-0.260308541033703	1	-6.96270915696093	2.98408695330035e-09	-6.09967467171	6.74906955529655e-07	-4.87805041704619	0.0010671098445968
SEC63	-3.4414818239009	0.399190763422519	-5.75171940493674	8.20681718396034e-06	-1.05061993387728	1	-11.8110003069351	4.12667256777024e-29	-2.15019103855562	1	-11.619364233883	3.35472213264547e-28	-3.96088423550633	0.0648906026238243
SELENOO	10.8088977120738	3.98311582777393e-24	10.275752370143	1.12296108396644e-21	9.25524597120912	2.54134142858964e-17	1.23506858255717	1	-2.07280013421722	1	-0.707914940217724	1	0.291287052011012	1
SEPTIN10	-3.21346956607847	0.85658570091085	-0.695507200953961	1	-3.16512712233486	0.869635319860364	3.28363809973161	0.583090848529305	-2.2781705060961	1	-1.21632912495165	1	-5.41362844052971	6.58981933987739e-05
SEPTIN11	3.32081554473888	0.607372046474263	0.455926363201095	1	1.28448046872898	1	-3.51948011484235	0.257706495141866	-2.91244949256061	1	1.57781930410344	1	2.244210762204	1
SEPTIN2	2.72268474131125	1	5.16138852970401	0.000210562233334858	5.16033614924259	0.000209037788324773	-0.464223449069981	1	-1.05302076878985	1	-7.41750401869344	8.99884436026792e-11	-0.412137018250105	1
SEPTIN6	-1.43296588654231	1	-2.64792624852107	1	-4.84346550383751	0.00103989013821071	2.19801059019268	1	-4.2151507294188	0.0156506360928547	-8.49076221502603	1.72235134526116e-14	-0.776794030982062	1
SEPTIN7	-2.03563274279352	1	4.67643533941679	0.00233815571488778	1.26996306580011	1	-1.77761236840588	1	0.362848407575739	1	-12.6994390648915	6.40812159173457e-34	-2.36404647786724	1
SEPTIN9	-6.21635071956103	5.22588967639848e-07	-5.04432259870477	0.000385950977305307	0.636233128618044	1	2.55395317198307	1	2.52081121885824	1	-6.07169420920606	8.0117399415651e-07	-3.00928102534441	1
SERBP1	-8.26387261860302	1.65981829715003e-13	-6.4725598046638	9.78017085053521e-08	-8.34726839813368	7.90114798900311e-14	-5.15010225808129	0.000204630758367323	-6.18544242996369	5.12148969960679e-07	-6.59275085832862	2.91863530187734e-08	-0.860149224752045	1
SERPINB1	-2.89017485789095	1	-2.10837525325397	1	-2.27855890491575	1	0.157255484756808	1	0.850203896076222	1	-1.48430800416484	1	1.52229445814329	1
SERPINB6	-5.34754597877521	8.45187196758273e-05	-3.59436245384939	0.215273715029891	-4.17906494231622	0.0209287720381178	0.207881239118281	1	-0.250996229223959	1	-3.73189938238229	0.0781070207566845	-0.149847166504394	1
SERPINH1	5.42484827289089	5.54516229223447e-05	5.249879128585	0.000132717567090413	4.77761186177659	0.00142088886102185	-7.0306916119526	1.97497302196202e-09	-2.32949121052998	1	4.06198844679916	0.0217981055943679	4.49590546227006	0.00651180417664154
SET	6.43136287251652	1.32408690819359e-07	10.113369289982	5.94758644466748e-21	8.21002784185136	2.49000501867538e-13	5.32740614537298	8.00986831951476e-05	6.21464406677243	4.27475699455071e-07	-9.81180864825507	9.15435346024266e-20	-7.39630504411188	1.67891335630816e-10
SF1	-6.95030130531777	3.99499511227107e-09	-8.17668281972961	3.33487058206181e-13	-6.44112276030825	1.17525563199048e-07	-10.9293268727264	9.81551335067161e-25	-5.13950393015924	0.000200262859350788	-13.0069492824864	1.22214602859714e-35	-7.31720241653089	3.02819778192284e-10
SF3A1	-1.76932422901086	1	5.04685942352909	0.000381312692939964	-1.43930833019994	1	-3.48873674874147	0.287788144208876	-8.05559582392483	7.6877986344109e-13	-13.6269720119555	3.11157050650393e-39	-6.61758491023855	4.22437486602926e-08
SF3B1	-4.84310889242532	0.00114146108541277	-5.68952495669778	1.1771138243141e-05	-6.59235535376501	4.35500304283324e-08	-19.6019517090664	1.97018732089855e-82	-14.5909621988884	3.97918155361675e-45	-5.10601796639855	0.000178657003100098	-9.88164884041159	6.4454218404746e-20
SF3B2	6.32730469546671	2.57962764036096e-07	7.38797602982311	1.63094186759414e-10	3.73411641408695	0.124516108063061	-4.87071749734969	0.000838400697172482	-6.63574743639873	2.789529950344e-08	-4.9997986565008	0.000305315932003684	-1.96617775816221	1
SF3B3	1.67666000962672	1	9.35491935483214	1.0081453707399e-17	3.3567732463369	0.463683610418381	-8.96002432706238	3.55444430332794e-16	-16.6378773184754	4.71673879080954e-59	-21.0633499232331	2.26880549609269e-95	-5.72202971442888	1.15258486991908e-05
SF3B4	2.90016947145165	1	2.02511154012395	1	2.72834987409498	1	-15.0816669989243	2.74521617942621e-48	-16.678601553382	2.39324468733362e-59	-16.077579434959	4.45198574806523e-55	-12.552665337705	5.1387764065748e-33
SFN	0.299517438839644	1	3.32560770720248	0.547883494429936	-3.70079944709796	0.14077344614075	-2.00451391048381	1	1.04011342395413	1	-7.03533143843396	1.43326077581145e-09	-5.48123420947948	4.52357087779315e-05
SFPQ	-2.59014226800045	1	5.42751695445433	5.09719487077313e-05	-3.31438138196508	0.531789148394688	-10.3793429263071	3.54685720525768e-22	-3.80532832146514	0.0808628579872523	-11.510043838493	1.19062560418164e-27	-3.06695423047025	1
SFXN1	0.786228391007915	1	4.51432333960543	0.00496085298462647	-3.10080996346717	1	-0.35042292076838	1	-3.49105562153339	0.255953754842945	-4.5969600785543	0.00211777661280696	2.6486072560149	1
SH3BGRL3	5.72134563639662	1.04415447429469e-05	8.45776691228381	3.16698677583768e-14	5.72894220786618	9.35804614050548e-06	3.71009554082044	0.127830705217411	2.19198262633937	1	3.04909503521306	0.773522363852631	0.444579795491755	1
SHFL	-3.0140633701377	1	-3.1962427670713	0.850694758554443	-6.82722246140977	8.87387536908709e-09	2.64059634621045	1	3.83479951361948	0.0728867181589981	1.54031661822422	1	-0.36063362738135	1
SHMT1	-5.73055483699169	9.91016322423678e-06	-4.29044454140029	0.0135520018339056	-4.08124091131242	0.0314467174039025	-1.5937451019117	1	0.807846682527383	1	0.0754678341256129	1	-2.88816944512123	1
SIRT3	-0.54327447809405	1	1.48268854991816	1	2.36543806298412	1	-7.51351686400908	5.73870449714823e-11	-10.85272645198	2.20275586696098e-24	-3.19224126081017	0.494106765270948	-1.65119301777415	1
SLC25A1	1.32065920537346	1	4.13887853327027	0.0257567652324874	-1.36057540426802	1	-8.21377107553667	2.2485110687184e-13	-17.1360975100838	1.021053694029e-62	-4.81054667217011	0.000778178320505463	-11.5184933396914	1.41054402092107e-27
SLC25A11	-1.34883700710086	1	0.528791167869183	1	-1.11690951001429	1	3.81084117261432	0.0880826486203018	2.74020091006106	1	3.55703716475185	0.146273833504952	1.92864937708534	1
SLC25A13	8.97438668550858	3.4648067093926e-16	12.1195175017822	1.0713989746225e-30	8.67604729412045	4.73684660766258e-15	0.00885806391930332	1	0.733584796637388	1	-6.11837180821402	6.02196145952408e-07	-4.83531616644174	0.00131338967131245
SLC25A3	1.76409482234959	1	6.00296024790003	1.87358249781508e-06	-0.682261393230739	1	-9.01285281627073	2.20238792955799e-16	-0.748964679600845	1	-10.3690624018345	3.25042962090529e-22	-4.22170504061118	0.0219184976866779
SLC25A5	6.44295177018402	1.22796192177052e-07	10.5046628878513	1.02605591448948e-22	6.92410472867352	4.53219714019699e-09	-1.85303673555736	1	-1.77887503405161	1	-1.04646996773934	1	-3.04473629169624	1
SLC25A6	-3.24100286126283	0.787317023040316	-3.81044646694576	0.0963596329482142	-4.65867573660567	0.00249189790731929	-2.67790621585378	1	-6.57299841552088	4.22603696517195e-08	7.9692788381391	1.26245955946145e-12	1.99616459391701	1
SLC30A1	-6.06100998263269	1.37704285602268e-06	-2.94259985028283	1	-4.20891285973468	0.0185266874033201	12.7671972946317	3.08243912221574e-34	16.9315707836135	3.36182936054985e-61	1.87022868955245	1	2.11077533659252	1
SLC9A3R1	0.806354904507203	1	-2.09859425063858	1	-0.528924560771695	1	10.4922806559771	1.08829813098842e-22	9.98964375925624	1.84584845931367e-20	-7.13483643995672	7.01572773215195e-10	-4.15114580989428	0.0296079349364317
SLCO2A1	-2.15115897073716	1	-0.481835405647585	1	-1.1196694855031	1	2.3133032995413	1	4.65490663788666	0.00218461964835217	-1.86689294403247	1	-3.89564141530166	0.0842277101743784
SLIRP	-3.19266153929084	0.914882784263972	3.51840878497611	0.282627116423531	0.262277659521078	1	3.42791028867014	0.353391171880915	-0.0321016723718055	1	-6.75211544644752	1.0111917337063e-08	-0.291202995143953	1
SLTM	-12.4778129719051	1.28651910627649e-32	-12.6168117399823	2.21083186438893e-33	-13.140990190505	2.47295105467993e-36	-2.13871682032055	1	-4.47747893323851	0.00490187611360806	-3.05309871373465	0.765540998924888	0.907718934812743	1
SMARCA4	20.8632448218283	1.55080325451984e-93	25.3152173259457	2.91477787445815e-138	24.4303443119605	1.09108142650237e-128	14.6225638889469	2.57924081871283e-45	18.0538644167209	9.53327434306351e-70	-17.935724748938	7.84924246148169e-69	0.392942978849925	1
SMARCA5	-4.27758280480149	0.0154358822667516	-4.73742133180871	0.00175328419843839	-5.0486923166683	0.000375003924658901	-8.4773696080345	2.45314535329962e-14	-2.77594107725634	1	-9.41359097256788	4.26728179979267e-18	-6.77713757810003	1.42805875822761e-08
SMC2	-9.97513655049249	2.44398205460745e-20	-8.52534790018115	1.77336811684494e-14	-9.77102540011639	1.80961738248816e-19	-6.63257857761563	3.05791925433307e-08	-14.202965750041	1.07837851403669e-42	-11.3038998223231	1.25391908615176e-26	-12.4645960877511	1.55591043607822e-32
SMC4	-2.80144716721041	1	4.04901673425547	0.0374434187207387	0.812559801705871	1	-4.22246993044775	0.0165764795967704	-8.37906651993427	5.30823727563468e-14	-21.2719579384657	2.71934091539255e-97	-5.23498518006993	0.000172588014768381
SMG1	6.07928501749807	1.23254725909593e-06	3.65394852418775	0.17353597791361	-0.210381712256584	1	0.380043519967801	1	-9.51974554561206	1.85235059717889e-18	-6.80911038027803	6.87428785552859e-09	-3.25149873817683	0.883946795977395
SMG6	-6.78246474539845	1.2747597144081e-08	-6.45874781364999	1.06945319533611e-07	-6.91419064537815	4.85599369761176e-09	-5.21737963398613	0.000144270299123709	-5.76627507878764	6.41858526327161e-06	-2.1109847962459	1	-2.3689162879274	1
SMG8	-5.83765066837194	5.29949545621757e-06	-3.43054988241044	0.382498098970716	-8.34113393733325	8.3073507877042e-14	-13.729190363127	8.55387496143809e-40	-14.6257918959437	2.38861547368516e-45	-2.25418764581623	1	1.6058867096526	1
SMS	-3.59862778079645	0.22776927113902	-7.53135598997678	5.53883301534979e-11	-5.18196277434036	0.000186848149125916	-6.73259841759139	1.55493389609664e-08	-6.0930978864409	9.08119622045763e-07	-0.926851371872318	1	2.30817658382927	1
SMU1	0.330251244062311	1	6.79476951015917	1.14018608369801e-08	1.60516084587027	1	-4.28967886709057	0.0123999637841636	-7.64970398894933	1.90564589009607e-11	-17.9186724686541	1.06491462940626e-68	-7.07075452694118	1.82138534147893e-09
SND1	0.928688865716488	1	2.20571114212562	1	-1.70721537957795	1	-2.82485764873158	1	0.679761503575149	1	-1.32097501008999	1	-1.71915222558315	1
SNRNP200	-1.56353626301187	1	1.23504037998475	1	-0.64775080306537	1	-11.7956302500152	4.94566794961323e-29	-8.20151059789663	2.3239987348898e-13	-8.45054785866597	2.42389030327068e-14	-1.81476258182593	1
SNRNP70	-5.59217607503528	2.19083694400877e-05	-7.22049368544265	5.59431093879413e-10	-7.9321594857938	2.37981203547868e-12	-6.24636984429151	3.73890578865661e-07	-9.65897628818535	4.85017824687464e-19	-8.19027171289951	2.12679868556415e-13	-3.0078682620507	1
SNRPA	-0.575831970861319	1	-4.61248424538906	0.00315920460693694	-5.04593514435955	0.0003800017481072	-1.67036386475841	1	-4.29005221425409	0.011378802037824	-13.5655220940157	7.17519208643102e-39	-4.97887135941696	0.000648515180674677
SNRPA1	-8.28835122960993	1.35727962189004e-13	-7.85896728180619	4.34565610347052e-12	-5.22862654581639	0.00014601170690637	-4.49202675740208	0.0050442218421458	-8.95479354542844	3.49221640582697e-16	-13.7060729584788	1.05328889853836e-39	-11.8964143260366	1.64434640684782e-29
SNRPB	3.89283174492949	0.0753014633897394	7.9317488392355	2.44387731729923e-12	5.23738071819811	0.000139743743273486	3.01473128137452	1	2.5167190332432	1	-10.2208365158617	1.50517199521543e-21	-4.06806236422713	0.0418118231269324
SNRPB2	-9.8824315295221	6.1670398114263e-20	1.39783621480565	1	-4.1972100331398	0.0194290556686615	-2.94418299364976	1	-10.5220817363923	7.63431048405195e-23	-17.5950328269592	3.37469334140828e-66	-5.76886764714643	8.77865440067182e-06
SNRPC	-15.4166210658823	1.67685189435111e-50	-16.3795046137502	3.57132441870473e-57	-16.7043230127726	1.61766172940952e-59	2.45322928950078	1	-2.96270622885682	1	-9.33966040276202	8.57228656898518e-18	-2.15745919412963	1
SNRPD1	-3.14428393176291	1	0.304555411726034	1	1.43966475909058	1	-15.1658764633555	7.65161122568612e-49	-15.4176442624512	1.56205704022882e-50	-23.6482074305558	1.64654393084634e-120	-8.51670151064281	2.06515658162659e-14
SNRPD2	-1.33502455781222	1	-2.23004779455421	1	-1.5064804943427	1	-17.9927433387634	2.91821140134923e-69	-17.0223840690057	7.1621150178751e-62	-19.9347743402767	2.64388551570884e-85	-11.7653183014371	7.83420124486266e-29
SNRPD3	2.99793053557427	1	4.52219044052602	0.00479219145730761	1.33101378533523	1	-9.94521848041567	3.00312804360512e-20	-18.0108766395277	2.0713483136805e-69	-22.9423351741024	2.33382144783344e-113	-11.2322442767421	3.74097412922296e-26
SNRPE	4.28144096763947	0.0151891953653004	8.80657007707555	1.51614296058412e-15	4.30920640307898	0.0121078798636279	-4.89199713270355	0.000754623318427754	-8.93862033468096	4.03122569547037e-16	-17.926134457727	9.31960835130573e-69	-7.99378847164481	1.62259202890737e-12
SNRPF	-9.31132273745561	1.55540162845978e-17	-1.87666535252716	1	-6.95554408089494	3.63496079360804e-09	-1.38071184218153	1	-7.00265222984832	2.25292081934315e-09	-5.58795361632087	1.33491134690962e-05	4.09440157510768	0.0374585246914193
SNRPN	0.921505494414824	1	1.35602165799958	1	1.78635460682447	1	-1.30390992605748	1	1.96931697601643	1	3.31380580808753	0.332247804002755	2.25492778780511	1
SNU13	3.94209447657079	0.0619530025094961	3.06787828958505	1	3.28851666899289	0.582143220884563	-5.24105378245417	0.000127091085283781	-3.02167631000609	1	-14.9319146750898	2.41907974723708e-47	0.18639639867081	1
SNW1	4.26270825020445	0.0164196839107503	-0.0899094708890933	1	4.69879773412447	0.00207264396761263	-5.58733148896187	1.92077573612806e-05	1.69028192381242	1	-21.3163321407718	1.05565674042194e-97	-4.70891979036996	0.00241313013651386
SNX5	0.237475742640611	1	1.03687775633535	1	-3.82390210903299	0.0890594254529681	-4.65238485239167	0.00239197998617413	-4.55724526388975	0.00341552387825546	-2.03611842813405	1	-7.1175905042267	1.30038839458767e-09
SOAT1	1.92106027146257	1	0.341591610471832	1	3.81404172713449	0.0922808494467293	-2.73325846096587	1	-5.74040413346412	7.47106440655186e-06	-15.2385300091641	2.34305585970192e-49	-5.09300643251046	0.000364412347602172
SORBS3	-2.02117128046009	1	-1.58942217274357	1	-3.94790223180846	0.0543989007200639	-0.752945149665401	1	-0.0389986910600689	1	-0.8292043369786	1	-0.198135393863324	1
SORD	-4.09810393797416	0.0327406916679834	-2.72143240448401	1	-1.9648748039255	1	-3.76191295286431	0.105386710657728	-1.4180498101604	1	1.05542163184494	1	0.0832063996031839	1
SPAG17	7.76947688801168	9.07113701219416e-12	8.17757625511869	3.31314016841927e-13	7.60841985615661	3.00219536255774e-11	-0.215182613990135	1	-2.13344479525749	1	2.94260178425866	1	-1.3588980563846	1
SPATS2L	0.151640777360088	1	0.781011111373138	1	4.19084649409674	0.0198987602871913	6.71985088705995	1.69540698550699e-08	9.09530542160657	9.771654798533e-17	-5.65115648306518	9.33919457404445e-06	-0.0726733002186621	1
SPR	2.07612987502687	1	1.37391531134339	1	2.21678874407551	1	-4.20111211223611	0.0180878374835174	-3.04333105065271	1	-4.6045607858776	0.00204601952278173	-0.150034078656268	1
SPTAN1	-0.050714264619489	1	0.994567555999792	1	-1.20396880051527	1	-0.235979294351167	1	-1.93764701887688	1	-6.20322571749799	3.56244120977865e-07	3.50759057410329	0.360843145998502
SPTBN1	3.68084903057358	0.168997414617371	3.61423448506787	0.200322168286306	5.38376291047794	6.41912236263446e-05	1.65501464066084	1	-1.33303824711475	1	-2.70227387291476	1	-2.1581554749939	1
SPTLC1	0.908437873580893	1	1.02813098597831	1	1.23775838515425	1	4.77614431225113	0.00133122694298041	1.00562256943261	1	-3.90803130885985	0.0397328838459358	-9.75485322188808	2.26149372117185e-19
SQSTM1	-5.24313176350734	0.000148085541758327	-0.818110539762583	1	-4.8222858473265	0.00114957116002654	-1.13886897114527	1	-2.73361697479617	1	-5.5731128805857	1.45094522663886e-05	-7.79378405898662	7.98588640845587e-12
SRBD1	-5.334813504142	9.03824527767265e-05	0.77057366388994	1	-4.07760317121946	0.0318971409503101	-3.61694492641246	0.181543325741276	-1.89205400285363	1	-12.5563255628189	3.91938283420412e-33	-7.66663448794915	2.14883274627209e-11
SRI	-2.71067130410885	1	-2.89284846618111	1	-4.47992568282579	0.00564497889462923	0.877337903844708	1	0.344033190686006	1	-5.67740209776004	8.02756245294686e-06	-3.90342676899218	0.0817523000058958
SRP14	-3.91148935333365	0.0700807272967451	2.13312340360903	1	-0.360404952023009	1	-5.208110372977	0.00015147411203508	1.34094790501077	1	-13.2927482740925	2.83089784529719e-37	-3.31204219674426	0.720564733310915
SRP54	-6.8015136411961	1.12221744147409e-08	-1.11017146827231	1	-8.13949725795321	4.44553301079011e-13	4.43187199027874	0.00658600255287609	1.85058255724928	1	-15.4633911246191	7.34811947488953e-51	-6.46990966583978	1.12476566996097e-07
SRP72	-6.97519191510539	3.35082548015191e-09	-5.79547671429855	6.36309736812751e-06	-5.45527738762094	4.34689479503203e-05	-7.52065369827097	5.43940321506574e-11	-8.26429340639656	1.38557253044472e-13	-12.9691683227909	1.99841675768489e-35	-6.72248816781945	2.07766750974751e-08
SRP9	-2.51310223605476	1	-5.28757038764222	0.00010858166395762	-1.8164915960752	1	0.437633649342328	1	1.18909249661156	1	3.932976224804	0.0363289333862409	-1.33435695585712	1
SRPRB	3.65327429943743	0.186679431318851	2.91475115996352	1	0.184507561596069	1	-1.05378294458594	1	-3.82171075806458	0.0763367499722727	-14.5441745093095	7.43406186869689e-45	-0.761706552834753	1
SRRM1	-1.47411670055053	1	0.421078188585494	1	-1.64892753076747	1	-1.09523587355683	1	-1.03616579553772	1	-8.09889077382071	4.44809665103367e-13	-3.26694134694105	0.838201916247866
SRRM2	3.49801813310338	0.327173025218834	3.58716983220513	0.220963448493853	2.58304243925824	1	0.41459237294051	1	-1.87839764840392	1	-16.4123515914677	1.91152222769878e-57	0.0365586321633099	1
SRRT	-3.78148677663453	0.115673722204257	-0.199775727207445	1	3.02525825408828	1	-2.17483272116792	1	-2.45018495900718	1	-10.299255467441	6.69612465112698e-22	-2.2664141105167	1
SRSF1	-8.4283934492224	4.18429011737411e-14	-4.00078625780031	0.0455184345589653	-9.34902157934432	1.05446990967934e-17	-15.2964378711376	1.04015447365119e-49	-13.8852830614853	9.5451335729859e-41	-13.9319904900359	4.60789277397889e-41	-10.2399934382917	1.70881343018815e-21
SRSF10	1.87199707319779	1	-0.130916278952656	1	0.824728831151011	1	-4.97971571619749	0.000488408272392743	-12.069814870901	1.80380216039575e-30	0.919362460394099	1	-0.669079705265378	1
SRSF11	-3.48442526163112	0.343757041526159	-0.599257244160179	1	-1.80353811273658	1	-10.4422417861015	1.84293222285445e-22	-11.6554200566151	2.51058456877487e-28	-12.4292646370603	1.92353340339253e-32	-4.217339053483	0.0223223533463057
SRSF12	-3.67378655932462	0.17350121048606	-5.2366248234168	0.000142115958063606	-3.16295228224437	0.87459640005352	-7.62042176069388	2.54870971531492e-11	-8.26010934396403	1.43355997399055e-13	4.790267915453	0.000857540176563799	3.54956023955491	0.311015385410099
SRSF2	-2.29648315867474	1	5.39763734138998	5.99614728954529e-05	2.52162726538781	1	1.61037137506465	1	-3.31667066459277	0.467327252496237	-3.25196041675586	0.410310895681359	-3.62779685876412	0.233825318839507
SRSF3	2.60945912333641	1	1.74811224764873	1	-8.67443235796715	4.80039248071344e-15	-21.6220583533642	1.48491848457238e-100	-15.6994726320782	1.92003238452386e-52	-8.69089551996044	3.0709295788883e-15	-2.29314671189692	1
SRSF4	-0.045248461832011	1	0.103602992204478	1	-2.52623445664877	1	-7.09128370230238	1.28223053936437e-09	-7.61455466402048	2.50049061510807e-11	1.66091898385462	1	4.45643575018779	0.00781668802405191
SRSF5	-2.76892769043553	1	-2.10464021831088	1	-1.80035870145247	1	-5.76694552723472	6.86129591691318e-06	-10.2064318913176	2.05047755615914e-21	-6.71635379409645	1.28566374835956e-08	-5.17195825874334	0.000241151126735831
SRSF6	-3.78891888203965	0.112419098250773	-2.61542062406306	1	-3.10710269237525	1	-12.458699313743	1.53739347439992e-32	-14.383774919926	8.07361455185874e-44	-4.12551353992435	0.0167198604841476	-1.90123481310163	1
SRSF7	1.0402194675614	1	-1.15635762717826	1	0.676528586382615	1	-6.86817753340254	6.13857391668899e-09	-7.79883195518631	5.97960419953098e-12	-14.3373505573749	1.47915035021817e-43	-7.230898015257	5.72414023591997e-10
SRSF9	4.50423828930171	0.0056286658900483	5.87163448382704	4.09511847227624e-06	4.20886531861795	0.0185266874033201	-0.774043389120367	1	-4.95567141166993	0.000508891459924337	-8.43237485316286	2.82492433588085e-14	-3.09773944724356	1
SSB	2.55113757449126	1	3.02425052876378	1	3.40428482938895	0.39537174578105	4.90114144963365	0.000721280345327269	0.209543389238482	1	-6.52243533034082	4.62780026567345e-08	-4.413254685394	0.00948019496219977
SSBP1	-13.3944117029543	8.55299856217174e-38	-3.53425975853825	0.267433017600862	-12.9211571361887	4.3976021929762e-35	-11.0195935649882	3.62476592896332e-25	-11.8067700771731	4.22074263353079e-29	-5.242895045502	8.7574362179047e-05	-4.50744884837804	0.00618718720817499
SSR3	1.78313870460933	1	0.785828769524048	1	2.87222029224322	1	-8.78997676655133	1.62006944084903e-15	-3.82829832872342	0.074709699993877	-6.56045883814969	3.61013761694069e-08	-0.86290928449062	1
SSR4	-1.55966718154162	1	-0.517380139672241	1	-1.77287214643936	1	2.76189417320557	1	2.09279926664128	1	-3.32070706809048	0.325038803083071	1.83494401367777	1
SSRP1	3.53775490935365	0.283288204219969	2.32545257661347	1	2.61337770373605	1	2.72973066470545	1	2.21442543447195	1	-8.63896985247747	4.82705409711469e-15	-0.676605098586995	1
ST13	-0.832132335839795	1	-2.58023932489336	1	-5.65035156586809	1.47470537578446e-05	-2.10733260629395	1	0.375176105856056	1	-4.99347412902004	0.000314304483908658	1.66145355294476	1
STAT1	-2.7989274314634	1	-3.69732080785717	0.148380991967834	-1.74320385298064	1	1.05223935322866	1	2.56300933307366	1	2.3815388471982	1	-4.32175599952886	0.0141944553497257
STAU1	-0.764906172013284	1	-1.85162371324732	1	-1.56168394012312	1	-1.92000129211126	1	0.282208018054794	1	0.0819246621990855	1	2.81373094840759	1
STAU2	-8.78746431703351	1.85097870612053e-15	-6.12799870005457	8.75674518474913e-07	-6.23674684290125	4.34254713201708e-07	0.645638526370086	1	-0.354633710747336	1	-3.19555729010383	0.489859364943528	-2.23584561002163	1
STIP1	-5.56708961599237	2.52035407923483e-05	-7.89783358528669	3.19550575559139e-12	-10.550965454313	6.21936134183084e-23	0.875186784426303	1	-3.29534341175462	0.500606184533214	-0.818843971664402	1	-1.47063435582135	1
STMN2	3.21136846729533	0.861320886305698	2.09339286852364	1	1.34646806271485	1	-2.77788070314039	1	1.20233309202636	1	1.50935556655767	1	2.02159172164686	1
STOML2	7.46037470999421	9.75790178837649e-11	10.0653877604051	9.68855328368348e-21	8.02841589987104	1.09798059233184e-12	-2.68713643811924	1	-8.90309071637773	5.54533233416663e-16	-10.7170099129848	8.20716641210892e-24	1.10262625968933	1
STRAP	-1.15530580653773	1	-1.75561914242705	1	-1.36690960098094	1	1.21134646616473	1	-4.70428705099182	0.00173233134317058	-13.1191907213056	2.80704089769977e-36	-9.34153940781187	1.21242860090058e-17
STRBP	3.04582185853815	1	8.55749033857275	1.34499315999559e-14	7.65877382855409	2.03860274564843e-11	6.47648841196312	8.59951074611334e-08	6.48800616208053	7.39057075439474e-08	-3.99116841918316	0.0289951177761621	1.71318521962531	1
STT3A	5.526910723045	3.14185629637499e-05	6.1120740122533	9.65743494837305e-07	8.69659065403382	3.96041154583145e-15	-7.03432598462281	1.92617906019809e-09	-5.60272573883799	1.63741401416139e-05	6.22304974585187	3.1546600479457e-07	-2.74875090988422	1
STT3B	-1.00632997292916	1	2.57248256191699	1	1.02761057989033	1	-0.927397766222596	1	4.67781380998754	0.00196875803085712	-1.23199703711862	1	1.97076190090305	1
STX7	5.97594518534132	2.31962554464587e-06	7.34055574981866	2.31639825576986e-10	8.65252761682324	5.79268368764601e-15	-10.5992846310983	3.50413005069786e-23	-12.2578772326676	1.81404861992566e-31	-10.2181499577095	1.54582422870944e-21	-2.34602403128061	1
SUB1	-12.1755374194962	5.44668076148915e-31	-16.3747201100654	3.86063780690724e-57	-19.5144863390855	1.10316559692981e-81	-0.185764210761096	1	-2.10577641978134	1	-3.47211279284976	0.196224145368761	-3.97394344668805	0.0615072608426221
SUGP2	-1.68924221387891	1	4.62710947321937	0.00295160411799769	2.11129224760939	1	-2.11060032112934	1	-0.250327164001779	1	-10.1678545354618	2.58812139182315e-21	-6.14559032208374	9.01029962013584e-07
SUGT1	-7.38094021434969	1.76351000287951e-10	-9.28382629062326	1.96199018613644e-17	-8.60821996530077	8.50375194354965e-15	1.64932467637462	1	-1.60698025264489	1	-14.908102662387	3.44770084245673e-47	-8.24875750601092	2.00062288721761e-13
SULT2A1	6.25588690378637	4.0672574896679e-07	5.66876038244102	1.32615275427756e-05	5.78020808131736	6.93111010416225e-06	-3.88609677254577	0.0657054477065552	-0.793844485353392	1	-5.79876300199433	4.02171316916635e-06	2.11723527794674	1
SULT2B1	-0.498041610241109	1	-2.03234868646869	1	0.843124314287298	1	-0.460497165878193	1	-3.10484325949215	0.913823430464851	-0.0514967516836503	1	5.25244318863313	0.000157449412011723
SUMO2	-15.9609038768447	3.17951798018078e-54	-8.72237211541986	3.19019384378387e-15	-15.1194184174547	1.58110563866572e-48	-5.95752501783371	2.21770926691133e-06	-0.784728689834168	1	-19.3799143409943	1.47335277938396e-80	-5.27595720930979	0.000138800214450204
SUPT16H	-10.4342851675436	2.1838564498382e-22	-1.31501288145418	1	-3.43730569184389	0.353106793086802	0.202735825342831	1	-4.66658244744435	0.00207638036972131	-9.16769949612889	4.23784720323094e-17	-2.34637749656236	1
SURF4	1.3098698126357	1	1.58529781145181	1	-0.515476271818688	1	3.31803334870688	0.518273975317618	0.827717696826132	1	-2.54813012237672	1	-0.949417331714974	1
SYMPK	-0.00481730927851245	1	-0.775640305185153	1	-2.80493317762035	1	-11.4475744651675	2.87762651632368e-27	-10.133838083375	4.30484549592821e-21	-12.4832763110577	9.80121616135391e-33	-5.72527990624947	1.13176622212539e-05
SYNCRIP	-0.170442424741808	1	-3.81056962902126	0.0963596329482142	-12.059580088209	2.19624752858245e-30	-10.6011572743368	3.43760407379377e-23	-11.3560612964005	7.99196448868788e-27	-10.7511306943484	5.6958994154258e-24	-1.95254538314997	1
SYNE2	-5.44294376622261	5.02060927572429e-05	-1.73384661648876	1	-8.41179785387405	4.59090271790131e-14	-2.20165445864639	1	-4.50905406921574	0.00425216054266511	1.42112248517048	1	3.0512042625791	1
TACO1	7.56927545997693	4.282304993708e-11	10.5930382760073	4.01892729361944e-23	9.63571189539676	6.80812990682828e-19	3.20903089688302	0.739166645877319	-0.466108404667972	1	-7.77203054337844	6.00910223835029e-12	-5.17689927867521	0.000235079295422249
TAF15	-6.08109807694084	1.21988218368492e-06	-9.18593558775951	4.88344874141182e-17	-7.37723758045973	1.72920002488056e-10	-5.49182279533492	3.27792501440957e-05	-7.99467974252096	1.2588386230217e-12	-4.41036990283922	0.00488108514946357	-1.00943875949111	1
TAGLN2	1.30382979920394	1	2.40034098375735	1	-1.09093674306257	1	3.53118567875529	0.247807035313877	4.07746819685165	0.0278635980783118	-8.61622076243493	5.86126322010288e-15	-7.67527801364694	2.01043405149526e-11
TALDO1	0.307528863646976	1	0.517396059297222	1	-1.77365709272035	1	2.1485452282765	1	1.81982268840515	1	-15.5141023836829	3.34759509780065e-51	-3.73468996012471	0.156559503982559
TARDBP	-3.84585554977178	0.0907000556000493	-6.63321003813937	3.39960121373281e-08	-11.7412693651842	9.86608833004715e-29	-15.5359443786355	2.56382589648654e-51	-18.9365905996005	7.44582301483238e-77	-21.2309524009228	6.50764983356623e-97	-1.87770712358455	1
TARS1	-7.9161998896447	2.83815705664283e-12	-1.36623981228172	1	-5.4483132498266	4.50528732250917e-05	-0.686747077993697	1	-3.91553094581907	0.0536722563621506	-10.988850481272	4.26344405764088e-25	-3.56714798746414	0.291236367322088
TARS2	-3.92710093280925	0.0658575453327744	2.93022065639718	1	-3.11670556632918	1	-5.74816053467399	7.65061875853775e-06	-10.3392897975232	5.20408067189852e-22	-20.2908888849511	2.02131653338251e-88	-5.65044203178803	1.7379884550655e-05
TBCB	-3.12782907437345	1	2.22843332713174	1	0.297748204530103	1	-4.66088965606712	0.00230466900903511	0.119259436191534	1	-15.3740425641029	2.92582681119978e-50	-12.077768679465	1.84659325722627e-30
TBCD	-3.40298238943214	0.457250395614592	-2.9927999008852	1	-0.878931305329091	1	-13.2295130674015	7.36134712125886e-37	-6.18070760796381	5.26473039090207e-07	-6.9917528777719	1.9437449730021e-09	-0.0889178247603157	1
TBCE	-3.66952934362609	0.17617314764656	-3.19546565592432	0.850694758554443	-8.68814070320156	4.26261154680795e-15	6.39349211003194	1.46898266709011e-07	1.14828685859883	1	-20.9478530558613	2.57326841589105e-94	-0.854050509351855	1
TBL2	-5.3347893837338	9.03824527767265e-05	-5.73597813572897	8.98737336520269e-06	-7.01344585203545	2.41587219924798e-09	0.794225562492422	1	-1.66357661425615	1	4.29755529952603	0.00796110976708964	-1.64334629352183	1
TCERG1	1.97850508040677	1	4.89556757542361	0.000815546369302324	0.416065127351345	1	10.420361416078	2.31620993520684e-22	11.2743772091443	2.02486320626627e-26	-3.25093302476598	0.410646217217941	-1.9557187478336	1
TCP1	-1.69815999751403	1	-4.33294876950516	0.0112403771403884	0.866013585802288	1	-13.7362350606099	7.76733590599039e-40	-7.56016334120976	3.7881226404812e-11	-12.0362238841297	2.376901464873e-30	-11.131473683315	1.16114226412362e-25
TDRD3	2.60101945012707	1	0.532368520974714	1	2.44823003244481	1	-3.23489043793561	0.68024383725164	-3.97482470027594	0.0424699614417367	-14.1774401446701	1.44949677858204e-42	-2.49184658104526	1
TECR	2.3210297225143	1	2.00468639539342	1	0.243907771016249	1	-3.27979248742268	0.589019251628077	-6.61333345808702	3.23154202746194e-08	0.683950089691149	1	-3.93068343441849	0.0733543047094545
TERF2IP	2.1160900759168	1	2.4946129344155	1	1.81063845522734	1	-1.0912904818172	1	-0.562539042100795	1	-4.33560019258359	0.00673030429066111	0.360620210231773	1
TES	-3.83948659827226	0.0929620616547683	-3.11634521709988	1	-5.67427137519042	1.28694895106015e-05	-6.21765166290883	4.4812947496641e-07	-3.50364756039083	0.245069854464705	-4.50774019747909	0.00319746072503828	-4.18045019473846	0.0261548345005381
TFAM	0.284344597369568	1	4.82468865260702	0.0011484193138769	1.97289085186938	1	0.677136324103116	1	0.78878744402697	1	-7.57249529645503	2.79351449897997e-11	-4.91383237411277	0.000896703712201887
TGM2	3.26699804460701	0.722817966937965	1.66810690493473	1	5.31132461010078	9.4900875585443e-05	-8.61921691811134	7.24021436749836e-15	-9.13343952834789	6.89447342563114e-17	-1.50094640121529	1	0.899798099544567	1
TGM3	3.70329056542915	0.155359247143022	1.13778223205946	1	1.83294474673976	1	-1.46526446032037	1	1.00751220019871	1	-11.0669569286845	1.7964362066728e-25	-4.32925274203369	0.0137796471845591
THOC2	-1.18199087847701	1	2.67019960679526	1	2.89807715548315	1	-4.26788685520442	0.0136554688960195	-10.8403936210106	2.51863574825823e-24	-14.0342204783233	1.1001251393536e-41	-8.78007465431659	2.06984957544074e-15
THRAP3	2.94481128028394	1	3.69976543919926	0.147174800048818	1.83748253811049	1	6.67653435939814	2.27287956781202e-08	7.92230947266245	2.24746155976831e-12	1.30359080254507	1	2.76270965773202	1
THUMPD1	2.0188080874448	1	1.67955066328377	1	-2.55621291710202	1	-3.81529096697484	0.0866463706719183	-4.25428476426028	0.0132751667397213	-15.328452528497	5.89859332219732e-50	-0.147930703859321	1
TIA1	-4.3471269446615	0.0114208023625948	-1.15493874913905	1	-3.65923120655856	0.163926522456214	-5.87031625731395	3.74069561497779e-06	-1.4585631180723	1	-5.41502829212182	3.45613648596241e-05	-5.64445253555961	1.79627133323313e-05
TIAL1	-0.296529996577008	1	2.3760404139523	1	-4.94834031202417	0.000620497883546822	-1.76806469588278	1	-3.94827761565045	0.0471505790394261	-5.71335915362483	6.54636260426687e-06	-3.93011708966962	0.0734423970961026
TIPRL	-0.193556859778135	1	0.683854020791066	1	-2.74468336128075	1	-9.63952817315405	6.0861248693996e-19	-3.89436118921831	0.0579916754572254	-16.8569318551392	1.15609461236337e-60	-7.94159191316342	2.46509353455619e-12
TJP2	-2.54774780812326	1	-4.43411057909815	0.00711889387225403	-2.74798947403041	1	-3.05471868981857	1	-6.31723074805019	2.23418846235428e-07	4.6798318025108	0.00143842290029364	1.62341731341818	1
TKT	-7.47114150797343	9.00758814371725e-11	-6.18017956632686	6.34524728843641e-07	-12.7016601557179	7.42130731509943e-34	-8.75221668949421	2.2572918866623e-15	-4.58479324067084	0.00301291000251178	0.169643970776895	1	-4.09301324360555	0.0376410197233282
TLN1	-10.3449231197917	5.55559342510283e-22	-6.61653053660772	3.79861930826234e-08	-10.071860000802	8.96858999055956e-21	-4.33509424190183	0.0101405591670912	-2.7475799483445	1	-11.0253475242909	2.84941555257404e-25	-0.894133142399979	1
TMCO1	-3.20470984718817	0.880143512285868	-4.92508245952986	0.000702425475345596	-3.82383208615944	0.0890594254529681	-1.78804746697316	1	-3.73530293249786	0.105556506428845	-6.53312158373885	4.322099574335e-08	4.52360369729862	0.00574517587630817
TMED10	-0.847990702667879	1	5.31822738884659	9.19995328342269e-05	-0.407437081534295	1	-12.4627971198794	1.46157888512771e-32	-11.5817060665383	5.93877777801793e-28	-11.6026240660117	4.06826830484599e-28	-4.3105187081792	0.0148865052135059
TMEM109	-3.23645375906704	0.797553647994622	-7.30185391199793	3.07954848274344e-10	-2.78163218652943	1	-3.86153621607896	0.0718874830231353	-5.67616692889153	1.08130897187377e-05	-2.86500183460776	1	-5.72041654166293	1.16251957371377e-05
TMEM209	-1.6884870723645	1	-3.03825064196229	1	-0.521124867711945	1	3.28308461488463	0.583210138629307	9.2054164466591	3.55664591393423e-17	-10.3321483975753	4.75950576737641e-22	-3.95830303081167	0.0655202444516241
TMEM33	-15.6317682437001	5.87447636352141e-52	-13.1538935454523	2.10930079439163e-36	-13.7591467534523	5.83429930707105e-40	-7.85699354017623	4.02119325544809e-12	-9.61220817666423	7.61222062124599e-19	3.64504230559043	0.106404431975214	1.2182888831953	1
TMEM40	11.8817592775729	1.90817250217585e-29	13.8925091521983	9.2692018870974e-41	9.98051922459595	2.25374657572217e-20	5.02418887775645	0.000390801466094553	6.33455800854553	2.0017701324109e-07	-0.365419381346231	1	-2.60790496172684	1
TMPO	-6.99942106644415	2.82724567389479e-09	-2.18890582301396	1	-4.67545140940876	0.00231713100157726	-3.40427690592316	0.38476890102881	-0.3053830553429	1	-2.20181539080943	1	-3.01229081548086	1
TMPRSS2	3.38323405151316	0.489284484152356	5.38638327678537	6.36222766632815e-05	1.24200999306738	1	4.64738654615735	0.00244729484161788	-0.621105035855543	1	-0.441151826609261	1	-2.04354521915769	1
TNNT3	-1.1317524141797	1	-0.645617408297154	1	-4.61168810674137	0.00309544287140377	4.7883386929418	0.00125453071981617	8.36817393345484	5.81668659499008e-14	-1.45463980400536	1	-0.390197309550275	1
TNPO1	14.3604690829583	1.21010228326271e-43	11.5294619001846	1.19315360976403e-27	8.6164871285291	7.9188368488324e-15	-1.38306644169283	1	-3.36146346323638	0.401608576321543	-19.116896998475	2.34530514127553e-78	-4.411924726507	0.00952838343103528
TOMM22	-4.64037983653134	0.00299777182745286	9.45493305505066	3.91106770424529e-18	-5.50179085476466	3.37605588467478e-05	-3.00024239201093	1	-3.82523151793583	0.0755152656526104	-6.01298165223976	1.14384961921202e-06	2.18084108164211	1
TOMM34	-2.72784778150252	1	3.00699182233194	1	-0.807762156397929	1	3.44683111757053	0.33181377089628	3.15260170347411	0.799402851039282	-0.842460841693915	1	-1.92758472191471	1
TOMM70	0.0472686850494065	1	8.95927811359399	3.86617289074987e-16	3.13307448495611	0.963529445313603	-10.9582609881789	7.13893523814209e-25	-14.7174990244861	6.20171624410861e-46	-6.97893103749905	2.12368178174129e-09	-1.1884132788967	1
TOP1	2.16695166404951	1	7.23850439099087	4.90859606061601e-10	3.98132892598068	0.0474234770552424	-2.93665227369682	1	-3.05331677116251	1	-12.2439410645601	1.89713536687374e-31	-7.52019065247511	6.59638860274273e-11
TPI1	-6.30896176627919	2.89621815149904e-07	-1.48397685453697	1	-8.60057079611783	9.07427664734942e-15	-17.7275738078863	3.37030396025384e-67	-16.6531219839685	3.65917766901634e-59	-10.488462162285	9.32118404127589e-23	-1.7699787511508	1
TPM1	-0.745926334294901	1	1.47558144556306	1	-1.8882489657498	1	-0.716211734123006	1	0.474393045131146	1	-6.91156506986787	3.40328255651003e-09	0.576552994757185	1
TPM2	4.5558667212878	0.00443966780318341	6.60450295900063	4.1081884298299e-08	7.22734410130377	5.20112764915759e-10	-1.23585022881055	1	-4.19706851845806	0.016845430792939	-4.35826854206328	0.00608282966052131	-5.00488961986623	0.000568442488342373
TPM3	-1.95424117162726	1	1.16453544481561	1	0.0697605707247828	1	7.34788223803122	1.97948467137753e-10	10.4222502989284	2.18823104142874e-22	-9.82271965145068	8.22449904339171e-20	-1.00095455292882	1
TPM4	3.54277033250479	0.278351000714859	5.98902173864867	2.03084884666861e-06	2.89758303422006	1	6.44445896158223	1.05920343141027e-07	10.9958839879712	4.56771357847303e-25	-4.13867947148529	0.0158586995943639	-1.78255655030809	1
TPT1	4.78681778059858	0.00150129642067166	2.05847687992939	1	0.9230663003689	1	3.04494388816553	1	3.10386766899569	0.913823430464851	-7.19269230032632	4.63739805361107e-10	-1.0870030393675	1
TRA2A	3.33013814232012	0.588523711706819	1.07907374337425	1	3.37093943587313	0.441233593566098	0.382580713641956	1	-3.34131227571485	0.429424416887015	-1.09976731707609	1	-1.1892764543981	1
TRA2B	5.78364820387914	7.28053380486804e-06	9.80865303664043	1.26899922817035e-19	6.96157979491866	3.48927563375476e-09	2.67337852980474	1	3.1402448945954	0.825271780072362	9.46169456730588	2.70875283194441e-18	1.48895483128139	1
TRAM1	5.38323521479419	6.9720370856103e-05	5.65252710829759	1.45615490837718e-05	8.62491552411988	7.36968391734428e-15	-3.16142698612688	0.860349985982414	-6.26404256239462	3.13227716650288e-07	1.17275400578624	1	2.43245170951781	1
TRIM25	-6.58464202303029	4.86077532999488e-08	-5.86692101285499	4.20432047564644e-06	-9.36302700716882	9.24388438288508e-18	-10.8050856042434	3.82642412500167e-24	-6.70653064312383	1.73595534766481e-08	-22.3582403751699	1.33021358530201e-107	-0.0281591118063429	1
TRIM28	1.40383682177815	1	0.777020454095656	1	4.63483835384372	0.00278986091331749	-8.39588680390883	4.90134402964398e-14	-12.6164058827178	2.05249679609292e-33	-1.2285796224285	1	-1.93388144242974	1
TRIM56	8.34723100171171	8.30896457880165e-14	8.09156486688103	6.70316246387115e-13	8.35257526452	7.56736117598136e-14	0.541059287972593	1	-2.84258776988687	1	-1.06895930478205	1	-1.83087974922541	1
TRIM71	-6.69232702584832	2.35683712218404e-08	-1.14765038961122	1	-3.83316522974878	0.0858968410099819	1.92847301233538	1	3.81715141649076	0.0774907609493026	-0.690416661249361	1	0.724024026144135	1
TRIP10	-6.42639947053086	1.36672203375203e-07	-3.55504222814979	0.248292381079279	-6.20210465624143	5.37630513427354e-07	-2.30102174074086	1	-3.04388479895739	1	-2.50060752244886	1	0.478627445287095	1
TRMT1	-0.537914157535446	1	-0.0685248651103199	1	1.0319937849829	1	-0.0628580001128225	1	3.32067627746996	0.461570098870008	-3.40815966460776	0.243951749597632	2.56122306853368	1
TRMT10C	4.37719135446678	0.0100021728329587	6.02287784799134	1.66202476471056e-06	3.73501836473956	0.124258385861749	-8.91359146970615	5.400033552053e-16	-9.71185428122024	2.90150147919263e-19	-7.55687827548673	3.14184935384623e-11	-6.33061564746728	2.78614990855845e-07
TRMT112	5.93562465951992	2.95070632921466e-06	9.09529410688255	1.12536661200465e-16	2.95350700334401	1	-7.48829394261723	6.94955248008952e-11	-11.0108798495363	3.87111138107862e-25	-6.66820597636956	1.77380199153933e-08	0.0690837723766706	1
TRMU	8.20029579438682	2.81281006831817e-13	10.5336352695558	7.55671999563949e-23	13.9562939181901	3.75298576657842e-41	-0.233356693853937	1	0.413236132676592	1	-10.9316645941119	8.00409280469416e-25	-5.34173334668505	9.72174823695325e-05
TSN	1.92924637204628	1	1.76324874556342	1	2.25206546514162	1	2.84930778186962	1	1.66726499678586	1	-3.43657607845565	0.221507945564016	-1.17311870003663	1
TTN	1.06961831054828	1	2.34044914341587	1	4.25872823057657	0.0150905438616421	-1.04988337598996	1	3.89396279215138	0.0579916754572254	-15.7365118299775	1.02767427234679e-52	0.344930554928448	1
TUBA1A	-5.07586108162437	0.000356814176074942	-10.2790657916273	1.08677215018292e-21	-12.1047472276719	1.26887480778814e-30	-12.1846951803546	4.54939272371007e-31	-14.2804877533216	3.5674732114087e-43	-17.2909204156573	6.86121899826824e-64	-6.69392915502215	2.52234945103632e-08
TUBA1B	-3.82897251056484	0.0966382126803587	-9.96225029136672	2.74461365283819e-20	-12.6240720979376	1.98966756913302e-33	-22.3185654929671	3.25974729924903e-107	-25.1390344928157	2.4903899864283e-136	-10.8405092718794	2.1703254846152e-24	-5.80768313226728	6.99942925688164e-06
TUBA1C	4.39990703388611	0.00904282152169961	7.87206597516588	3.92087290644298e-12	6.83318144265478	8.52111478974187e-09	-9.50295846998117	2.26451403906679e-18	-10.6694840364729	1.5922700540723e-23	3.49218167564007	0.183013245927467	4.88097200268595	0.00105247537075555
TUBB	-3.45878292055853	0.376037079594375	-2.48165679320439	1	-5.4634011317938	4.16650942256962e-05	-6.1841651060595	5.51898870616034e-07	-10.6038504061411	3.21131949711137e-23	-16.1915705387518	7.05567537805353e-56	-3.75333748184829	0.145878386956271
TUBB2A	1.23747516205897	1	-1.18695194345608	1	1.30623103997903	1	-5.38839767882462	5.77950449084944e-05	-5.0483623503779	0.000319504781333377	-0.403777465137938	1	-1.51963879447274	1
TUBB2B	-1.85650983211526	1	1.30056611900353	1	1.97661823424412	1	-6.41769083233021	1.25766397292837e-07	-5.6574407681019	1.19998163449673e-05	2.10986309998514	1	-0.463452921527175	1
TUBB3	2.69564446516132	1	5.02145550919945	0.000432814874088103	7.87655364041263	3.70187931338334e-12	-6.00854300236949	1.62675033529874e-06	-5.33254445455076	7.23439994923898e-05	-6.22422182344174	3.13600875354392e-07	-1.21421147197601	1
TUBB4B	-2.04010026961546	1	0.306385068667493	1	0.527825666162791	1	-4.22777978251362	0.0162137916488976	0.224452448783216	1	4.68720348272747	0.00139035706606057	-2.45896858848299	1
TUBB6	6.54793997409843	6.20113338838824e-08	7.26615002154508	4.0094752839985e-10	2.82218610073749	1	7.79320532694934	6.65062750154684e-12	6.4357206680615	1.04209744932256e-07	-7.15471857763969	6.10389784432652e-10	-4.20360651222179	0.0236425904684524
TUBB8	5.03905452591388	0.00043134589754226	2.64547730618011	1	3.69176144382109	0.145649924654361	-5.42762967538581	4.66567245392855e-05	-2.30417897359814	1	-10.6991046874929	9.94778126523231e-24	-2.24515918582283	1
TWF1	-2.56073091518365	1	-4.01705475931434	0.0426653447862894	-4.61371172319255	0.00306939771039581	-8.64701651810343	5.68809332563179e-15	-11.4423122460894	2.97542152615619e-27	4.74416834033184	0.00106357263128803	-1.80173824121836	1
TXN	-5.79969462745231	6.62364830299376e-06	0.475820950673996	1	-3.0782843195102	1	-7.68531096833379	1.54457319036455e-11	-8.88138924231472	6.7285039837031e-16	-10.9270785380799	8.41042329378651e-25	-2.56335787066967	1
TXNDC5	-2.28172068345004	1	2.61455496070554	1	0.926723945823336	1	-1.8086968282622	1	0.505753012170739	1	3.78194165805168	0.0647336923816015	-0.68858712407146	1
TXNL1	2.00438542225894	1	1.75680460840758	1	1.0215237188761	1	-6.89738581920994	5.02138393655115e-09	-0.467391262674668	1	-1.34369001623648	1	0.0965147319250143	1
TXNRD1	4.01643265846238	0.046027789431578	6.51121977395477	7.60338456660566e-08	1.7656482182141	1	-9.29567594112421	1.61778805931257e-17	-12.749613231975	3.75641578225821e-34	-19.7990987554812	3.93078257565386e-84	-3.16323167217555	1
U2AF1	-5.1439433489734	0.000250736604348122	-4.65756783893176	0.00255653635501989	-14.033361124948	1.27136510091408e-41	-13.7254190795818	9.00366639786986e-40	-14.9752441786304	1.33219611269666e-47	-5.89192371087543	2.3514285328107e-06	-0.408976702402188	1
U2AF2	-0.1231970166523	1	7.6623124199449	2.03067593417449e-11	6.36507965574489	1.92455774203357e-07	-1.22620079500178	1	2.72793313974689	1	-17.4150508282132	7.91638175004034e-65	-7.67941532963412	1.94975890963263e-11
U2SURP	2.41392316400035	1	6.08182962866981	1.16204775152038e-06	6.27199434275938	3.4825412790943e-07	-1.94221030497161	1	-2.74307715630707	1	-25.2063523556113	4.57576513754714e-137	-9.41398292988788	6.11436175068017e-18
UBA1	4.07126137004705	0.0366592501229688	17.8428547525246	4.39174139195771e-68	-1.66411844330685	1	-13.7564604395993	5.88278787580752e-40	-17.3409216737393	2.96376763120743e-64	-17.1683197244173	5.69917440059287e-63	-9.88981542265938	5.9453115818372e-20
UBA2	-0.623614748070162	1	-2.14335154233743	1	-3.58464318411618	0.212987329532362	-22.0141185554245	2.81595110522969e-104	-7.34787026911886	1.8568140947573e-10	-19.5652337694015	3.96572315801089e-82	-10.1100906808396	6.46898867513677e-21
UBA5	-6.76090926408143	1.47687273481902e-08	-4.26786439001627	0.0149001691695453	-2.4745207921412	1	-17.9193313357006	1.09403927554322e-68	-24.7482751550027	4.32292736781863e-132	-13.1279237990405	2.50598963405314e-36	-6.58257766610448	5.33564750448507e-08
UBAP2	-1.96534377721727	1	-3.13474137903909	1	-4.86787010946301	0.000922764788685241	1.73243480349926	1	3.43620889271578	0.309705866291656	-0.394477850868743	1	1.75069437594011	1
UBAP2L	-1.43945257589152	1	3.11849732460163	1	1.88347436633061	1	-3.68644264359451	0.139402738361113	-2.17058812306202	1	8.11047548422293	4.0539336896551e-13	0.980075483264569	1
UBE2D2	4.98535778038331	0.000564665470738765	5.75576318714556	8.02136417628123e-06	5.68163753385446	1.23405330607819e-05	-0.564570112849533	1	-0.0750299412057893	1	1.92015608239206	1	2.36179796215266	1
UBE2K	-7.34473153901862	2.30294678315662e-10	-6.7231174749222	1.85703647082645e-08	-6.56091912194295	5.36375532018739e-08	-3.02592115297771	1	-4.19563303087712	0.0168980630268288	-8.2119907538018	1.78174295015625e-13	-5.99433971657295	2.29444472737961e-06
UBE2L3	8.20951949292749	2.60716533622022e-13	8.80531093261377	1.53195642345535e-15	7.68981604738699	1.60755274538863e-11	-4.67827915148087	0.00212630009305395	-10.091706776761	6.59462079130958e-21	-21.9205060710824	2.18931362378421e-103	-3.27749968199615	0.810674243494494
UBE2M	6.87268084645294	6.85509913761682e-09	4.84674308531239	0.00103164932849538	-3.4204396599433	0.373869620980582	-11.9017828179528	1.39825518563238e-29	-12.041303905826	2.54746870551501e-30	-2.10816811072021	1	-6.37104602810597	2.14966058368519e-07
UBE2N	-4.70754417127284	0.00218376218229533	0.0472268210260381	1	-6.18438077698119	6.00398831654246e-07	-15.7264159378963	1.29306896577429e-52	-13.3942836901445	7.93431813034452e-38	-23.5046218818005	4.88367182551835e-119	-5.96517559883743	2.73451254281191e-06
UBE2V1	4.32135445716103	0.0127626170019538	5.71741840858644	1.00042984232793e-05	2.8846218245263	1	-1.21285481287818	1	-1.36974487970881	1	-11.9077853873779	1.11144369351808e-29	2.21759313471839	1
UBP1	-8.99026324238705	3.00406276970518e-16	-8.41549003273673	4.5385680664704e-14	-9.07838447426017	1.30144176113561e-16	0.0567542160908111	1	3.4608575626496	0.284305628970312	-0.958615037102038	1	0.672961031584572	1
UBR4	-19.0849938774306	4.50595276279193e-78	-13.8098949847517	2.92578407907178e-40	-21.2605077873428	3.5236559052855e-97	-6.61900903905781	3.34493637238393e-08	-11.3816365530251	5.96748006670548e-27	5.55882393911377	1.56440732256395e-05	-3.76577963915497	0.139133290958319
UBXN1	1.30606503230838	1	2.01730782270184	1	2.79761471718151	1	-1.26436275535795	1	-3.71945456665353	0.111606281504644	-0.420792809099404	1	1.39909818141584	1
UCHL1	1.80469365365175	1	3.11915587302764	1	4.19239214619445	0.019791230674423	1.59896667464783	1	0.790725511539096	1	-5.09949630878294	0.000184582712789627	-0.0374295384433855	1
UGDH	5.55299824652087	2.72105755703672e-05	5.13624251527223	0.000240205034878479	2.87756438492683	1	3.88253171350563	0.0665731967749493	0.834331952259945	1	-0.415871682612171	1	-1.51277392371604	1
UGP2	-16.4772861214219	7.11153524873057e-58	-19.2299528817757	2.78266785009327e-79	-23.8239239962319	2.52728748974013e-122	-11.0469442260948	2.67855549132342e-25	-3.26229295132292	0.558100099125572	-16.5055995133164	4.10972165285933e-58	-6.18384524895008	7.09415619824632e-07
UHRF1	8.25998466378459	1.71332833860017e-13	7.33644308510268	2.38647387764454e-10	5.92782677676239	2.88858827139757e-06	-13.4199160278383	5.78258096694384e-38	-20.6439077647584	1.46283947645542e-91	-12.528573841502	5.54768751670925e-33	-7.20746362091711	6.7948365057003e-10
UMPS	-8.95291389305091	4.20310978186856e-16	-11.8363040325527	3.24066123986708e-29	-12.8660200143234	8.97681141692842e-35	-11.763473257028	7.23069386200773e-29	-12.1770982287267	4.88239877403918e-31	-5.25210922480643	8.34538204394368e-05	-8.14512707637894	4.72089208123616e-13
UPF1	4.73096173813859	0.00195749768973908	8.25425000746422	1.75787938521428e-13	7.0410430667819	1.98629061543884e-09	-1.24750254008754	1	-9.43936057765787	3.97939875544171e-18	-12.1590147350286	5.37377910707814e-31	-3.22089578847656	0.978876042695686
UPP1	-0.963668188938614	1	2.75796425829631	1	-0.258784454518254	1	5.72311587820133	8.83767551506557e-06	3.66665637248611	0.134912724788289	-3.71894518057832	0.0818230918402489	-4.8909730600889	0.00100238359791029
UQCRFS1	7.06611507196769	1.76220426078199e-09	9.35939745585707	9.67123949118021e-18	4.35496705998353	0.00989254713395588	1.32474374499807	1	4.66628433823899	0.00207638036972131	0.372878075593262	1	-3.03531824344245	1
USO1	-0.923751332769892	1	-1.35634649697876	1	0.0815697391633116	1	-1.03479681424083	1	-6.76803832581382	1.14744819387207e-08	-14.7983665802921	1.76948032687442e-46	-2.55100002120665	1
USP10	2.32011884492027	1	0.607951311612067	1	-0.377151827707828	1	-5.33096914696663	7.86404632810109e-05	-8.31403658464111	9.16681099834496e-14	-11.2961649635022	1.36663052130808e-26	-0.988772134628409	1
USP14	-1.44111168098114	1	0.525654975158191	1	-1.90426495023697	1	-10.38048891304	3.51062060727428e-22	-13.7961090918261	3.29505274850572e-40	5.86070144254759	2.8208060507837e-06	1.43688609555468	1
USP5	0.807989105454254	1	3.49363198379039	0.308293806546504	0.0178923329743934	1	-9.49434463393059	2.45755384026578e-18	-20.1227467160357	6.14850751925265e-87	-2.95643166925274	1	-5.34724124219232	9.44846382474914e-05
USP7	-7.7459535027131	1.08907573203241e-11	-6.99309456829979	2.87441408406542e-09	-12.9373221673102	3.56655248264891e-35	-24.0015990409946	3.5883910781865e-124	-20.2796036743791	2.56800882241071e-88	-10.6101274729791	2.56688668246831e-23	-1.23275928515164	1
VAPA	3.7161358884404	0.148280632143526	5.62338778929582	1.71706792320113e-05	-0.428353360740547	1	0.38129512214096	1	1.16868723669866	1	-3.64671535678747	0.105979936432251	-2.51633002154494	1
VARS1	1.01854673939292	1	1.36084353335551	1	-2.90630398378137	1	-9.94520965070466	3.00312804360512e-20	-16.0406027383948	8.40632677840998e-55	-11.8760160560259	1.62279631418104e-29	-5.47925090357142	4.57029433073188e-05
VASP	6.03866305440121	1.57882691885657e-06	9.58565590268415	1.11808255417495e-18	10.3417006274672	5.62242790175674e-22	-5.89252171611506	3.27858331476302e-06	-5.63067047986638	1.39659094815083e-05	-4.45556913748991	0.00403196725601415	-4.16036760372425	0.0285326717581446
VAT1	0.47519937496478	1	2.83327753548695	1	-2.41209338812743	1	-0.375108767119599	1	1.27911220069691	1	-2.39883847421208	1	0.812878797459704	1
VBP1	2.54275084841799	1	3.29262008309751	0.614410117665932	-0.217245133283512	1	0.0726637023069052	1	-3.2992214823755	0.495431788820704	-10.6349788326254	1.97294873664942e-23	-4.6505317992185	0.00317505901475427
VCL	-2.32617649691535	1	0.966679680335649	1	1.72240904829908	1	-17.0054789574301	9.76028188035714e-62	-14.8809396762774	5.47436649285374e-47	-3.90940387646809	0.0396003415784874	-0.649294613879131	1
VCP	-2.15869348594105	1	-2.93097576327341	1	-5.52741702923732	2.93456790044876e-05	-16.8866012697013	7.36281805787544e-61	-23.5833466137826	7.60957336100927e-120	-14.5573945777806	6.14336645516623e-45	-6.65478617523627	3.28822456777841e-08
VDAC1	-0.761639089017922	1	4.8889839709648	0.000841269303454058	-1.00810890239363	1	1.75479218129412	1	-1.0101333810999	1	1.01068641511364	1	1.21710815859679	1
VDAC2	4.73208135305884	0.00194895102335813	7.24738054690211	4.6017634032249e-10	5.29279157855117	0.000104562044350041	3.77607588156622	0.0998926829439883	0.348463299489003	1	-8.44290443942532	2.58472711999209e-14	5.79873053103908	7.37011378974467e-06
VDAC3	-2.94223199461993	1	-1.01501461164181	1	-1.76354910100592	1	0.0980676753782371	1	-0.615480188501652	1	1.25173629224638	1	-1.35896086850907	1
VIL1	2.40565418698087	1	0.895535687267164	1	-0.300426534574931	1	3.74172192508356	0.113313482896321	0.145684699641898	1	-1.8413719890033	1	0.095671242472337	1
VIM	7.95221775190688	2.12514171173388e-12	9.34991661981	1.05611085213587e-17	6.93917240340284	4.07813298570173e-09	6.25225641691368	3.60871476575744e-07	2.90839134957971	1	-7.75953118302342	6.62345143878662e-12	1.01620115230592	1
VIRMA	-2.57969939197825	1	5.72583328331468	9.53106453521277e-06	2.31943011816953	1	3.39325239658558	0.39921285115018	-1.83443531731096	1	-9.26295151899047	1.75392468037501e-17	-4.11119531907635	0.0349137428599092
VPS35	1.30555809389231	1	2.79372758171517	1	2.76258976857355	1	-1.35883894168988	1	4.23760486790653	0.0142327651795409	-18.9499482113202	5.67109237716758e-77	-12.2280228696691	2.9401235574526e-31
VTA1	-3.58018273544948	0.244124698573882	-2.73558193780531	1	0.026903662621109	1	-12.5436651090466	5.29219083794166e-33	-13.5272861534031	1.3135717617224e-38	-4.15156359324963	0.0150246223379502	-2.80333149309421	1
WARS1	5.66917319530624	1.41192450224135e-05	6.38558782374485	1.71764760713726e-07	7.26337286430657	3.99831062934401e-10	-8.47123223664804	2.5835046856732e-14	-5.58189979098708	1.8413881559144e-05	-8.59307280118523	7.15494041184541e-15	-4.92325269868639	0.000856281279984187
WBP11	-8.78080301361047	1.96234730965875e-15	-2.33369249836149	1	-3.4918288833913	0.294071713715794	-19.6179820684413	1.43866492451617e-82	-5.15571809696386	0.000184442361594597	-10.7278285416441	7.31608662479512e-24	-4.23199016542292	0.0209859080794464
WDR1	0.532414160006847	1	6.48242027703848	9.18875124735605e-08	3.71887406466226	0.131474098975533	-8.07181172491504	7.15482903443835e-13	-2.31804017700388	1	-17.7082129532976	4.55532832521208e-67	-8.10081600234482	6.79667470962393e-13
WDR12	-8.62717882823543	7.54605754623018e-15	-0.115521208536779	1	-5.51338548963753	3.17148474938433e-05	-2.06470048512874	1	-10.1778915090521	2.74532114134806e-21	-3.5125542751184	0.171315039304564	-3.81302503755617	0.116447405094486
WDR33	-8.117875881952	5.53640681808844e-13	-12.510691618062	8.44381405592836e-33	-10.1379552502953	4.58458422383946e-21	-18.11178053181	3.38851478170681e-70	-6.97285064135331	2.77971172097711e-09	-15.6709335521099	2.88524118806958e-52	0.0467224868006458	1
WDR5	0.993925855169127	1	1.63282936196414	1	-1.52356107066189	1	-4.64325987033653	0.00249327950050459	-4.91118710135989	0.000634591855407594	-14.2781813193466	3.44506972554647e-43	-0.210331926330988	1
XAB2	-5.01471611987194	0.000487566540114136	0.862155613117799	1	-1.90766742671012	1	-13.6838875070156	1.5942876401375e-39	-4.73582791483138	0.00149877738756755	1.89346019833653	1	2.1660807704691	1
XPNPEP3	1.66749485901893	1	5.46147392524257	4.24505652535981e-05	0.983848139802628	1	1.07608419010207	1	-0.0168015677772231	1	-0.656721692447069	1	1.42090952366451	1
XPO1	1.9050421718443	1	3.88619581371869	0.0716864758481296	-8.6665048483866	5.13762682224391e-15	-16.4593422511376	9.3656047531261e-58	-9.31079062591592	1.33482268702469e-17	-16.7976038602116	3.14326289649413e-60	-10.7734791561351	6.02155062804511e-24
XRCC5	-2.34971245217541	1	6.70855380514215	2.04818327298053e-08	-5.62221244837808	1.72690926563349e-05	-5.34672973846156	7.22729723186902e-05	3.6693072706012	0.134007945877029	-12.66743072707	9.63213828859226e-34	-4.70848915085378	0.00241573737306482
XRCC6	-7.3518188634177	2.18795458211405e-10	-3.51700008745207	0.283694864770988	-6.25018718198177	3.99302070246806e-07	-9.87570379074985	5.98507456723897e-20	0.78397157776937	1	-7.93116626406691	1.70855599715952e-12	-2.20547804540212	1
XRN2	-1.08755127144255	1	2.66299031091693	1	-4.25277788641852	0.0154550796665528	-8.07954090660073	6.72864385298721e-13	-11.5617519066901	7.48115607692468e-28	-17.4453075042161	4.6712729461394e-65	-5.68356071701244	1.43395800247065e-05
YARS1	5.05502660623527	0.000397625633574215	7.51745806768813	6.1492460860781e-11	3.45381514513172	0.334393237611925	-2.00024057496157	1	-5.03775118817235	0.000337259765261649	-5.80872045422148	3.80860192722627e-06	-4.28673994549007	0.0165358679363863
YBX1	4.45751508651248	0.0069482940454242	6.98423166497571	3.05895606305752e-09	4.58049280076129	0.00357046166565751	-15.1890711029808	5.37706277480583e-49	-17.550219887473	7.61957394252566e-66	-11.1697002866995	5.69725256412103e-26	-5.69674112924525	1.32987736042468e-05
YBX3	5.65290121225406	1.55080034319223e-05	3.15263069227425	0.977310487221021	4.3485898299384	0.0101665646160149	2.23440429110716	1	3.56705045387226	0.19422983062148	1.98764094827956	1	1.67662716321566	1
YLPM1	-1.30764449404997	1	1.01975161218077	1	-2.06939773705628	1	-4.48702777818157	0.00514954703440538	-10.3644417508707	4.00516971590632e-22	-5.11421764910915	0.000171383902852437	1.45929592091042	1
YTHDC1	0.018920312594524	1	5.59723113451962	1.99506862134654e-05	1.51948094464562	1	-1.11685942623344	1	-8.05510465195463	7.71079219128056e-13	-18.9358834699253	7.40212885722379e-77	-8.33235527729741	9.92998809390227e-14
YTHDF1	3.62666020156133	0.206145495271364	4.57139328966892	0.00383233167280928	7.34493888740174	2.1923358701562e-10	-2.42133594488577	1	-3.62555737268286	0.157144683998213	-3.86186925306828	0.0477096603013886	-2.26186182574062	1
YTHDF2	-7.76844673251339	9.13725669498109e-12	-4.86181705057791	0.000959583065397289	-9.19011519535047	4.65803597487312e-17	1.61400178683109	1	-2.7217521603619	1	-2.60892796549395	1	-11.2390245212582	3.46713342684826e-26
YTHDF3	-1.3315638370622	1	-3.09793162715835	1	-0.0827660477051045	1	-5.19428348014929	0.000162352737260379	-1.62753631382546	1	-2.18365539372449	1	1.6041186405376	1
YWHAB	-6.19743867512159	5.88241219572806e-07	-2.73231798313306	1	-7.94437651805821	2.15857948727773e-12	-3.15874285799949	0.866728222199277	-2.51418995178092	1	-1.42341142218784	1	1.9167216916812	1
YWHAE	9.16089621769325	6.28939876688851e-17	10.8984369346579	1.47740288136392e-24	9.13367428067742	7.84624408356021e-17	-4.54342449671688	0.00399056451904023	-5.29371246725284	8.91742317218638e-05	-1.47947274830029	1	-0.237310851781617	1
YWHAG	-2.91045095545706	1	0.594837354315786	1	-3.64401086843476	0.172863817875635	-5.18621814577117	0.000168896035447911	-6.04227689434117	1.23538919936409e-06	-8.57897251115044	8.07913489011036e-15	-2.71782633182213	1
YWHAH	4.25787776692195	0.0167371528978715	4.71152999006864	0.00197920444529067	4.11859579930726	0.0269118796200748	0.0965619561772321	1	-3.67722201506277	0.130589254044721	-9.13690120893787	5.62982769450192e-17	-0.0735769782608818	1
YWHAQ	-3.44423274780613	0.395723596795816	-4.34387960549551	0.0107091014357149	-3.83753531444633	0.0845072495046502	-2.80914018413108	1	-3.70051981678994	0.120058317759083	-0.371598721068534	1	0.804882817023316	1
YWHAZ	-1.66643174269475	1	-3.53150322997203	0.269822744554404	-7.44585901846225	1.03539291547176e-10	-4.07389233160226	0.0311153893003109	-4.74609951071743	0.00142882558592058	-23.0759333353051	1.07447738714022e-114	-9.02314254724268	2.32300054850682e-16
ZC3H15	10.3577646160033	4.86202028361315e-22	13.9355008337667	5.08457046337147e-41	12.208724338985	3.56580392730953e-31	9.83546106276648	8.91836733645678e-20	3.67892298813455	0.129992641176209	1.12805036602529	1	4.62524847980436	0.00357687005247735
ZC3H4	-24.2315875020383	1.38863629414973e-126	-19.2488160619724	1.93530604747803e-79	-17.3358170303544	3.3576383088304e-64	-8.73667724324934	2.58552285318208e-15	-7.46698944435118	7.67991250573623e-11	-7.88784221360725	2.41045619658365e-12	-4.32244938714012	0.0141653356582073
ZC3H7A	-4.78645197208258	0.00150233651290384	-5.48469042373874	3.74017280085916e-05	-4.88813761956834	0.000838207166146811	0.544274289486457	1	-2.1071883813107	1	3.32900319474228	0.31638137877159	-0.0662400846024774	1
ZC3HAV1	4.94764076266056	0.000679070146865339	3.01673903634606	1	7.93012489208303	2.41693867843949e-12	2.31164255748471	1	3.10554484299077	0.913557623051183	-4.87237282368769	0.000575587662008656	-0.66262258292502	1
ZC3HAV1L	-3.48202380405226	0.346357059130416	-2.83362332152505	1	-5.03832420229614	0.000394955031955565	-2.61421480295351	1	-3.21935724084912	0.642391578025488	7.01197721914832	1.69180898934661e-09	3.70910694886323	0.172425007587308
ZC4H2	1.23363958852371	1	5.47647336699341	3.90931324499318e-05	0.482935099474409	1	1.22771257772507	1	2.22820864958875	1	-2.74889507703747	1	-2.00515260143857	1
ZCCHC3	-2.5540743951414	1	0.855126185292554	1	1.07229505121169	1	-2.0280979945922	1	1.08250464554134	1	-3.45576528722278	0.207969775350561	-2.60173996184055	1
ZFR	-1.16805591284537	1	1.18820219795248	1	-1.78477802839248	1	9.06575379570277	1.36367679340443e-16	10.2381376578437	1.48235742176889e-21	-1.51658690805551	1	-7.05339641289973	2.06205555882582e-09
ZNF326	7.55738924876289	4.68813501434694e-11	8.04928279261339	9.45235004820478e-13	6.356337319022	2.0352172490638e-07	0.856591526545441	1	1.00160198387386	1	1.34759641131749	1	2.18317121575347	1
ZNF385B	-2.1333573959803	1	0.235449812037758	1	-2.38509302157368	1	-0.336597417651335	1	-1.64177479927933	1	-0.120078903399878	1	1.55777371035553	1
ZNF438	-6.55785758605907	5.80798237577248e-08	-9.05094504094397	1.68666170067409e-16	-5.52384751399866	2.99153109209335e-05	-3.68115922445807	0.142091682090467	-2.53100075064193	1	6.76152087846055	9.49026905900527e-09	3.05424002828912	1
ZNF638	2.03293639769834	1	4.86261254215292	0.000956891863610086	0.28970878149769	1	1.67248560560667	1	0.894923911942563	1	-0.410913014389932	1	3.27546969275684	0.81541011955836
ZNF749	3.08671025125702	1	3.03217489457806	1	2.32330436774332	1	0.553478654023508	1	-2.0566784221093	1	-9.64769008543809	4.54992389224047e-19	0.857485759524938	1
ZNF787	6.51862092469957	7.50722118332758e-08	7.57770836481679	3.88641633574623e-11	5.41143866537965	5.51430006370992e-05	-0.422823803133438	1	3.68974722978099	0.125033679369325	3.78025487057448	0.0648605105264718	1.09994788428749	1
ZSWIM8	4.17002589842617	0.0243347455800077	5.99760124575757	1.93244640614357e-06	5.3514712349638	7.65984823915842e-05	-7.84767132136466	4.32733715332644e-12	-7.49346969358074	6.28505185422783e-11	0.564914358175688	1	-4.53687440745925	0.00541251915191876
