# Supplementary material for: Discovery and functional interrogation of SARS-CoV-2 RNA-host protein interactions
Source: Cell. 2021 Apr 29;184(9):2394–2411.e16. doi: 10.1016/j.cell.2021.03.012 (PMC7951565; doi:10.1016/j.cell.2021.03.012)
Supplement: Table S6. Mitochondria CRISPR mini-pool screen, related to Figure 7 — Results for SARS-CoV-2 and six other viruses. Z-scores and FDRs are included for each gene and condition. [file mmc6.csv]

Gene	mito_rcVSV_z	mito_rcVSV_fdr	mito_hku5_z	mito_hku5_fdr	mito_sars2_z	mito_sars2_fdr	mito_mers_z	mito_mers_fdr	mito_t1015n_z	mito_t1015n_fdr	mito_emcv_z	mito_emcv_fdr	mito_iav_z	mito_iav_fdr
AADAT	-3.35964751225849	0.526002914378199	-2.39333685536558	1	-6.64515284280078	2.32629186269275e-08	-2.4313497743024	1	-0.330856010879759	1	-9.74273164522343	1.24044878873667e-19	-9.81451838798001	6.7861708908843e-20
AARS2	0.230754189856852	1	3.19060375641302	0.789385735730773	-2.34150516478014	1	-5.7297805411993	6.3554330301944e-06	-8.25885253476062	1.05750160686922e-13	-12.0628961012368	1.179169554316e-30	-18.2873841727267	9.01165367183708e-72
AASS	4.45750974404673	0.00628512900742744	1.83592047340558	1	3.08967449316495	0.945774555989065	0.815176760894545	1	0.131700572650501	1	-10.5761301229618	2.53394375973557e-23	-1.33673299762553	1
ABAT	-1.13524537358109	1	1.34222559218056	1	-1.58150212626411	1	4.61291153563101	0.00215607559619492	-1.43898591526356	1	-5.26910442009345	5.44251136859943e-05	0.800896220588452	1
ABCB10	-2.77564591554031	1	-3.48328056858196	0.290251060963436	-3.03791758349557	1	-2.07917680062042	1	-4.30390297754253	0.00785375032416701	-5.50887616601604	1.5059197462435e-05	-2.17157301473569	1
ABCB7	4.86949200511241	0.00088501438459765	7.91808404091832	2.0574216962206e-12	2.39839133013109	1	20.1023821302173	6.18948691833515e-87	12.6717235091438	7.05784159922022e-34	-16.0538382819142	4.39557425789305e-55	-7.66205651799047	1.1454490242454e-11
ABCB8	-2.77793646532656	1	-2.8906743263356	1	1.39958729974027	1	3.52518470605809	0.190011236712544	2.94985851805197	1	-0.406058908282047	1	-1.95128488837175	1
ABCD1	1.43738212194489	1	1.31175540962121	1	-1.27678117472112	1	-3.08113662205032	0.807239776652045	-0.766570441940561	1	-3.03605372974421	0.596844649896863	-2.18203213924636	1
ABCG2	-1.78570942311603	1	-1.40473620284683	1	-2.55219936451898	1	-5.65050620387776	1.00464948603737e-05	-4.85984592773784	0.000617929768826563	2.14604898158486	1	3.82250662967561	0.0501987317881819
ABHD10	0.206647968940793	1	3.86202989845616	0.0700556028215323	0.49093709300165	1	3.41622970617024	0.278106621793419	1.36612833013881	1	-11.5489639644724	5.20768145839174e-28	-4.28728744619522	0.00739750876300928
ABHD6	3.00462502769528	1	0.776281122330118	1	3.43838873869736	0.296104601587547	-0.0237123684739074	1	-4.55924952682616	0.00256683724750196	3.75704482184978	0.0500321278734454	3.90605893022547	0.0363568894740145
ABL1	-1.16477584650334	1	1.71710259214101	1	4.33249523054199	0.0089489316748387	-2.4084559171149	1	-8.45240088467571	2.0803676313841e-14	-3.94138903963578	0.024546366010602	-21.4786018304083	2.1695857698763e-99
ACAA2	-2.12593179206691	1	-2.90945797065428	1	-2.11544253059103	1	-9.77596500837842	1.14232008855062e-19	-10.5588002909501	3.65865467679784e-23	-0.187443970801644	1	-9.11682573028557	5.21385089731412e-17
ACAD8	0.49343116382114	1	1.48417146443562	1	-0.401953016523973	1	-1.6706430455314	1	-2.93025594274175	1	-0.274029465466239	1	-0.582610468333651	1
ACAD9	1.1896635268545	1	0.956187833180301	1	5.25099095874726	0.000104687909573894	1.42468734115064	1	2.9296923485599	1	-8.1661160929634	1.74525287998763e-13	3.88278428812896	0.0396545943377941
ACADL	-5.94642557290581	2.28566923360911e-06	-8.81025546063682	1.07879891021059e-15	-10.6956307456533	9.0367489775087e-24	-2.70481091373818	1	1.58732835272267	1	-3.61648285670643	0.0839158971049954	-0.538646067134096	1
ACADS	2.28392608024545	1	6.83165082668732	6.92529505723949e-09	3.86336297092173	0.0615101520088464	-2.80356163851018	1	2.8463209552249	1	-10.3156849503934	3.89044429903142e-22	-4.35920074263494	0.0053781791276644
ACADSB	-2.22036459846419	1	-2.52708098328506	1	-0.963349909689866	1	1.10194045295822	1	-1.71176592832892	1	-1.19342856520378	1	-4.38835832026627	0.00472827322097936
ACADVL	-1.95668994094433	1	-1.96536496078472	1	-3.97675364925551	0.0393325727547676	-0.269519093421774	1	1.19786872596412	1	-10.3675272369049	2.27172557903117e-22	-1.59637590433717	1
ACAT1	3.19685102304977	0.905867045084965	1.87411260193007	1	7.570536080271	2.95119620108494e-11	3.67028164563014	0.112419480083522	4.68375996600395	0.00143364852103318	0.626992893097125	1	-4.47674446797026	0.00319833260646754
ACE2	18.9393210598474	4.80860973585465e-77	23.9111929984827	2.08258287830707e-123	34.7462002110613	1.40621794739184e-261	-2.97648821010559	1	-10.1329509500996	3.06572183565523e-21	-6.43974564563255	5.56483557711751e-08	-1.96836305427965	1
ACN9	1.82434246387284	1	0.186919352464999	1	3.06078543386938	1	3.09153837798086	0.7845416275714	2.87979606061502	1	-4.52159597605095	0.00219109180763597	-2.64282281825234	1
ACO2	-0.965873799639535	1	3.16279249634599	0.861012820159962	2.35096846222851	1	8.66287289558349	3.53756322157085e-15	-0.653054094214829	1	-11.7654366427407	4.13513239438663e-29	-2.89176327997942	1
ACOD1	-1.18460425246618	1	-0.170591270209264	1	-2.36461115285593	1	-1.37571844333334	1	-0.760620404207814	1	-4.93472012920393	0.000298588672795967	1.90736421793796	1
ACOT13	4.10197807314446	0.0301489961493304	5.55708137228119	2.05193524777957e-05	3.95576999631849	0.04272157840282	1.12720797141441	1	0.728440363980328	1	3.80773279040587	0.0410922818417006	4.75445710749578	0.000880932186960229
ACOT7	-2.17618521793925	1	-1.18162518057038	1	-2.21192023132092	1	5.39300678236125	4.25430384438551e-05	3.13504798047756	0.629151519887895	1.26413735519047	1	0.717658960924233	1
ACOT9	2.89847864246262	1	2.89169640103588	1	-2.65522004100829	1	5.52970602774057	1.97593008385828e-05	4.17381368724097	0.0138089206254111	-10.2170464698684	1.07283932511049e-21	-13.1603108687559	1.16551875121979e-36
ACP6	2.61980418837215	1	3.89239857643944	0.0623340236392964	6.20527248721193	4.13338739421295e-07	-2.48705535406127	1	-2.52059305875851	1	-6.53990350632621	2.88709543080858e-08	4.43479024544782	0.00385237064348791
ACSF2	0.172444483142777	1	-0.393053023837856	1	0.130983368649941	1	-4.97510191683415	0.000382802188494428	-5.45744843796919	2.79671679368682e-05	-9.1801980767113	2.5731891240175e-17	3.40907643935392	0.220971090472536
ACSL1	-1.47238854395903	1	-1.7439758923691	1	0.665565622089786	1	-6.13495261290844	5.59662704092287e-07	-6.02325219232716	1.04363733375965e-06	-9.48963657059691	1.4142309754531e-18	-9.72597302885231	1.62160458959176e-19
ACSL3	0.740742762474994	1	2.40852864682453	1	7.72103015322976	9.23145987966348e-12	-4.25495973632003	0.0108097791118482	-10.6872150845364	9.26432810821255e-24	-18.3237463348111	4.52609951740911e-72	-15.2658009493473	1.06615769596439e-49
ACSL4	-11.7510680717053	6.17824109180707e-29	-12.1847387608618	3.30619955035482e-31	-17.4262506306348	4.59490346738155e-65	-0.595334441976289	1	-2.4205960069562	1	-9.15077935709135	3.36884646582265e-17	-2.58562998638566	1
ACSL5	2.0085204768033	1	6.05625078032864	1.08399309233484e-06	4.03578392677246	0.0308563005642026	-4.41975391473681	0.00523710798761194	-3.83040609625284	0.0550107380346969	-1.26723150769792	1	-2.8184263514273	1
ACSL6	2.61307294298656	1	4.25031851744323	0.0140461112814789	1.97263459915682	1	8.84541167179691	7.05822137260061e-16	3.45168972786653	0.221163911080156	-5.52999771206779	1.34398545480328e-05	-7.82891100007434	3.10523832363217e-12
ACSM1	0.851311520085571	1	1.78228891394099	1	1.08020352748876	1	4.04376342104073	0.0264051983074055	1.74305573665576	1	-8.7049298709167	1.83036201300774e-15	-1.52112643553182	1
ACSM2A	-1.88834302802733	1	-2.8897519949672	1	-3.81464516891346	0.0744627966890847	4.91653541496132	0.000506513291371676	6.47485477722331	6.01686115683039e-08	-3.99948549316286	0.0194249836111279	-5.78691761529456	3.64900653756155e-06
ACSM2B	-0.78143269495875	1	-1.37909597716689	1	-0.0246223493122006	1	-0.607872801219493	1	-2.42547542997648	1	-7.47675507952007	3.93089833287649e-11	-3.75322784838164	0.0644198348939234
ACSM3	1.36748514388107	1	5.24189274799229	0.000115388806071958	3.24607850000916	0.565141737698653	6.25677472399225	2.61751641180124e-07	2.96171792837138	1	-11.5823966731767	3.53264687917565e-28	-5.52763642422215	1.60014890316893e-05
ACSM5	3.59363781375611	0.22826513162011	4.85193556394482	0.000859504316101834	8.3655499855891	4.85861472628355e-14	-2.27354228217517	1	-6.93789853477742	2.60673870481326e-09	-0.661914547037051	1	0.622158835839811	1
ACSM6	0.0463693080254542	1	1.4973157162983	1	3.46006080730868	0.274887190121624	-3.52283801006301	0.191274598817991	-2.78708723521596	1	-5.31959409509497	4.19116033110496e-05	-4.94814025148385	0.000340912913412152
ACSS1	-4.20854701664434	0.019122143242528	-1.03553538027456	1	-3.27639302273298	0.512042200817256	0.353405158670059	1	0.990728729581901	1	-3.21207570450346	0.343690478057069	2.09230925432447	1
ACSS3	-2.77041218131696	1	-0.768463614493053	1	-0.764549411056468	1	5.01015313902133	0.000320881766267796	4.31118741811647	0.00763186934545282	-7.16911461778936	3.75157174699304e-10	-7.12057032991266	6.4166378274881e-10
ADHFE1	-0.107042402422942	1	-0.253486577427302	1	-0.182797117431059	1	0.110101263994769	1	1.82272941693483	1	-0.292444413238683	1	-2.98799563159361	0.836824432921028
ADPRHL2	1.94689583468165	1	1.91499722997184	1	3.41351138797594	0.321298706015332	-4.93152400479383	0.000471593314913323	0.0894969161594447	1	0.809723093153549	1	-3.06570338034971	0.662333823822163
ADPRS	-1.0253776922538	1	1.00957689047124	1	-1.61448525343002	1	0.812812964422614	1	1.19148227953011	1	-10.7093485277235	6.12766499193729e-24	-5.90756362225933	1.80206442816837e-06
ADSS	1.4310290923395	1	0.317697783691163	1	-2.66333527796332	1	1.82472311319614	1	-0.388125776631802	1	-12.0028207478763	2.43463698575245e-30	-0.000387402550168142	1
ADSS2	-1.4889180170104	1	-0.85145831086467	1	-1.59189024371511	1	2.05043290935607	1	-2.96616703340216	1	-7.56963205085922	1.95001353955508e-11	3.5661242208617	0.126080292430621
AFG1L	1.37107240985884	1	0.20618999591892	1	0.896460461876418	1	0.380663838719228	1	-0.353786477080711	1	-9.10732906547063	5.023881543061e-17	-0.761663309319126	1
AFG3L2	-3.68815015456803	0.160382141473259	-4.9442330650275	0.000539696094473907	-7.5219435049762	4.26886131959606e-11	-13.346467100264	1.05446685580471e-37	-12.7860523493793	1.63425523838156e-34	-7.35670515478294	9.57605813290844e-11	-6.45086861600327	6.0721141789651e-08
AGK	-3.52467792982588	0.292558590420227	-1.83226060447653	1	-4.98287665400579	0.000420980361371306	0.552947563317864	1	-1.30960790157911	1	-3.67401805147295	0.068048268166285	-5.92464880607413	1.63680957610742e-06
AGMAT	0.468782195466895	1	0.576268148292504	1	-3.75467244928234	0.0935533192015588	-1.78134161951631	1	3.07199677295559	0.752717364648911	-6.40738289516789	6.83938844522439e-08	-5.50219277507743	1.83047086018521e-05
AGTPBP1	-3.37105473404034	0.505446606825172	-5.17635906993781	0.000163131884316624	-9.71799868750291	2.12520020919005e-19	-5.12414730253721	0.000179332354136772	-6.23728531098487	2.77377989980475e-07	-0.0987229020204164	1	-9.61110203898863	4.93822995894045e-19
AGXT	-2.76215825490744	1	-2.32782943454474	1	-1.68476853651659	1	-1.00679331754002	1	-2.22985629882114	1	-4.02075245428323	0.0180419004866375	0.677328024567974	1
AGXT2	-4.55793397032806	0.00397259799496552	-6.4074053303993	1.18265531901994e-07	-5.49303213884299	2.79724327493305e-05	4.11518142431985	0.0196919373321273	6.97348980830973	2.0312721592275e-09	-9.25557700849033	1.27845837638008e-17	-5.40228354304568	3.17145556069068e-05
AIFM3	1.05203160367257	1	3.92810264174867	0.0540253812486287	2.83931001354118	1	6.34081808707988	1.54041537801535e-07	9.04687470196377	1.09603427217087e-16	2.73537944375956	1	3.23321813952485	0.39414106527088
AIP	2.24983499388993	1	-0.159979079567655	1	0.807050042207955	1	11.9083036036878	8.97788774243004e-30	10.7261534309881	6.10721427616684e-24	-9.48670625283492	1.45215825491568e-18	-1.51471998015338	1
AK3	0.263696016783111	1	3.36870749877731	0.435003998776244	2.24843020772843	1	0.998944326617435	1	-4.28957970068539	0.0083598401017747	-0.333963008441139	1	-5.83404336617887	2.76992258821564e-06
AK4	-5.38320045426853	5.97091448147413e-05	-5.71943215159309	8.10155266080728e-06	-10.8485096828585	1.71892500478357e-24	-1.10994181806806	1	-3.14259077193664	0.617926592879107	-0.534760981794508	1	-6.1765303972771	3.49906696636536e-07
AK6	-6.12858309401404	7.44787003026346e-07	-6.31473619582812	2.15415676077002e-07	-18.4811913023689	2.5899327514017e-73	-24.5316527544949	6.00892513235976e-130	-23.5706524337388	6.80045473586223e-120	-20.6338025880053	1.17922151106151e-91	-13.1152202290147	2.11208434634252e-36
AKAP1	-1.3732792181474	1	-0.0634784625437357	1	-1.43982143249088	1	-6.29463542914314	2.05826273867978e-07	-6.763131884958	8.76410922344548e-09	-2.33715292141615	1	1.75108840133452	1
AKAP10	-2.41702927169421	1	-3.02720352630156	1	-1.23219227918106	1	-2.96472638993604	1	0.724850853894673	1	-9.56756951586599	6.72012636305389e-19	-11.0326938543573	1.96147480296454e-25
AKR1B15	-0.972499987625126	1	-0.639648134003418	1	-2.79374576142018	1	-2.16792271509829	1	-1.82922446768382	1	-5.36428816172046	3.31577822685617e-05	-1.69495482467168	1
ALAS2	-1.93546510595472	1	-0.395017600170905	1	-4.95861938743779	0.000476382516498534	-0.7297130355755	1	0.629485813429846	1	-8.83421018443238	5.87710364962984e-16	-4.78070625567457	0.000777327956004273
ALDH18A1	-2.73954068427268	1	1.28398144575861	1	-4.70894097939263	0.00160609614556011	-3.66354666093171	0.114672310400733	-6.7521391136464	9.44013450598832e-09	-7.95032229640542	1.00826583724891e-12	-10.0648532466715	5.5777579786755e-21
ALDH1L2	-2.75875981602665	1	-3.08629261929472	1	-5.04639209828219	0.000304806365618034	-2.74931517209746	1	-3.4417452796549	0.228877789390374	-8.90997400374134	3.01162732916989e-16	-3.74095316168683	0.0672797928485032
ALDH2	2.94688227020827	1	1.54334656090525	1	0.610117794628565	1	0.756144716344366	1	1.61755595044089	1	3.64806747908502	0.0747743309876642	4.4934378297834	0.00296448924364026
ALDH5A1	-1.7675756715997	1	-1.09190111652553	1	-0.570135816521628	1	5.80136854376156	4.20965454792696e-06	4.0283595304767	0.024938327332977	-6.9208596439845	2.15926237626925e-09	-2.26426844692551	1
ALDH6A1	-5.19101105891042	0.000169415713073784	-3.50128101906198	0.273186117116257	-6.93861644387319	3.06867875501203e-09	0.740729107220742	1	-2.64228005473484	1	-13.4824941605098	1.50699343177552e-38	-10.8998167870546	8.4769364480648e-25
ALDH7A1	-4.99252956037852	0.000474960905971723	-3.27959405537492	0.587354516044329	-8.14501434924349	3.06423443820482e-13	-2.67040907030129	1	-0.484625143188656	1	-5.03777912702145	0.000178024566195244	-8.61709710999497	4.51867614719992e-15
ALKBH1	-1.3137326127407	1	0.352196994988088	1	3.63623953914606	0.144963076927321	1.6092944691205	1	0.793874405206723	1	-7.4100388254233	6.47726351173011e-11	-5.52244590970533	1.64147552860374e-05
AMACR	1.55752052619104	1	0.737250661082459	1	0.720361571845269	1	-3.46747582683556	0.23221397887611	-2.73113067338659	1	-0.199718134622204	1	-2.80542422375203	1
ANK2	-0.943032537320103	1	3.69708950335469	0.132814050137763	0.419277869545216	1	8.17414250922042	2.23781065773834e-13	7.23663993200278	3.1045753815953e-10	-0.42060262178983	1	-6.79204710073216	6.30154605084688e-09
ANTKMT	-0.0389133705759084	1	1.93927844010709	1	0.387049425738405	1	-5.86162820307751	2.96094352978245e-06	-4.83863642892879	0.000683733290045316	-2.59279921135008	1	-0.172132263948104	1
APC2	0.43514611206889	1	-0.593073727466786	1	-1.83461091809201	1	-0.587139642237918	1	-0.333791335821718	1	2.47593442028242	1	-3.03259064801825	0.732242072272162
APEX1	-3.74180667235322	0.130631963337888	-3.48969455568136	0.283857301173806	-2.94346225209465	1	-7.52608653847013	3.80625300917974e-11	-2.80327890511368	1	-4.88542212854867	0.000379803568892431	-1.01815129073743	1
APEX2	-5.01624009152332	0.000420485954335563	-6.71657905066024	1.51250847027119e-08	-5.74990099753911	6.47393986454401e-06	0.395337732026174	1	-3.92455220007564	0.0381452443707377	-4.26651078765157	0.00671112175734237	-1.13804834073169	1
APOOL	3.06979258116183	1	-0.16383370226016	1	4.85588916793093	0.00078739955316073	0.0237486827899996	1	2.10395212218026	1	-14.1917179260272	7.98006991880995e-43	-10.1979991104621	1.43905835296169e-21
APOPT1	-2.42662339153501	1	-0.255405141913819	1	1.41491476832089	1	0.603637761356743	1	-1.00227974617108	1	-4.82297647094862	0.000514811242621677	-4.87368206763044	0.000494012874493887
AQP8	-0.811665696917296	1	-1.77011849514923	1	-2.7966139622263	1	-2.28545385887738	1	-3.66150737897911	0.104055289798662	-3.2228176278111	0.333313970105664	-0.786381324783428	1
ARG2	-1.43612109462111	1	-0.545161622567328	1	-2.01106172093706	1	-3.39574614954104	0.298406260729401	-7.80345549358003	4.19835541894311e-12	-5.21097216473103	7.40143335694396e-05	-8.41571327348591	2.55003955930065e-14
ARL2	-0.324560987156566	1	-3.9750430157846	0.0448938503970136	-0.955998760927553	1	-5.02609653447874	0.000295833314620437	-10.6180762561438	1.94491159124888e-23	-15.5170974039256	2.14239173254452e-51	-5.81506382766496	3.09720956179669e-06
ARMCX1	3.3299581677368	0.580218337016182	2.81637586775246	1	3.08029581446772	0.974004887851646	1.77574957989109	1	5.96528411429737	1.48234703329442e-06	-9.6275774710764	3.77932802777884e-19	-6.92886202476336	2.4902847646688e-09
ARMCX3	2.7792825369137	1	3.24619185358963	0.657315143196531	3.62559198490223	0.150204430013248	0.759741152872297	1	-9.13724541203328	4.79833941154996e-17	-6.95290474286242	1.72479039200293e-09	1.29999034178644	1
ASAH2	-0.837186064741766	1	-2.30597511894167	1	-0.471567028749479	1	-0.330603997616518	1	-6.44689033544635	7.20402182998098e-08	1.42346660780019	1	3.63073904733649	0.100044228245557
ATAD3A	-2.13095064369026	1	-1.90300685615369	1	1.12413098252945	1	-6.99709340327615	1.84496918580491e-09	-8.18114893495254	2.01022356565665e-13	-13.704692004594	7.27101007278455e-40	-11.8069942382076	2.72253148947204e-29
ATCAY	1.26778866750405	1	1.5642253174957	1	3.97286909577281	0.039908788385294	-3.05612667487526	0.867717878218349	-3.88842269199171	0.0437896440454059	-4.9462948812571	0.000282134776929975	2.45922455372623	1
ATF2	-3.07599041427714	1	-2.82695041477212	1	-2.07905137356196	1	1.07239180210544	1	6.02392570167733	1.04184760869101e-06	-4.27650749386419	0.00643585293299936	4.46849447736575	0.00331630313669249
ATG4D	-2.95594168098258	1	0.192566628853464	1	-5.00992458413179	0.000367275101601912	-2.85252362320153	1	-1.12312054245988	1	3.02464210290343	0.617340204841161	-5.49960387229989	1.85374319298508e-05
ATP5A1	4.15806696362642	0.0237504443314874	6.16351681017407	5.58502551158026e-07	8.94911562544458	2.96706889337116e-16	0.256940839821004	1	-6.73083896005468	1.08972180971231e-08	-21.9379390905032	9.82255337930577e-104	-11.1540180874891	5.09225218179038e-26
ATP5B	1.66294356590781	1	6.14561982354801	6.24470553641252e-07	3.19784621250171	0.664598869349796	-1.37247852282934	1	-2.28401813642948	1	-15.7119341193506	1.01866869631086e-52	-7.59983148001843	1.84729856323232e-11
ATP5C1	-0.128049194752026	1	0.642767590306	1	0.766714500908007	1	-5.0020178742402	0.000334159306916155	-8.44846837138802	2.14573461921356e-14	-5.75644681492281	3.68523138506149e-06	-8.08807504598484	3.87330208681198e-13
ATP5D	0.179308851342734	1	2.04675479635338	1	-0.17099652968365	1	5.46704097412181	2.81430335805056e-05	0.166522312527337	1	-6.54247824916852	2.8438589994543e-08	-1.4581295825978	1
ATP5E	0.174970142134956	1	1.06479649195153	1	-0.473285284032419	1	-5.11208558414066	0.000190216979873128	-7.10538349808535	7.97926089007079e-10	-6.38361627123056	7.95589151038105e-08	-8.93118963166358	2.80687008314257e-16
ATP5F1	0.3295685452012	1	3.1685879944606	0.845561170189652	7.31506614334955	2.0194489542088e-10	-3.63196161707797	0.128542659113349	-8.00108223967682	8.73179078849984e-13	-14.7680983615624	1.86088695518266e-46	-2.3329689451252	1
ATP5F1A	-2.25173415171626	1	-1.25481174007888	1	0.374997270433404	1	-3.33639595475442	0.362404253058908	-5.59067381127715	1.32773612480148e-05	-12.8007449592868	1.20815129568941e-34	-11.9395515830186	5.63185427773809e-30
ATP5F1B	-2.06730078236232	1	-0.168323120141485	1	-2.14456883880722	1	-0.641715002912125	1	-4.08951076614675	0.0194960085963829	-10.5962752606889	2.04656392467405e-23	-3.55177814333114	0.132775156731391
ATP5F1C	-3.70479354111803	0.150421279259476	-4.18100475030999	0.0189516141550215	-2.41535705762743	1	-0.569535710570246	1	-5.63223783548771	1.05130704736528e-05	-2.38495884404944	1	-6.29068792235359	1.71305697131463e-07
ATP5F1D	0.376726915954608	1	1.12023891736023	1	0.444520514987847	1	4.33695622547874	0.0075268548285026	4.63625274060555	0.00178810193427153	-0.135188398032872	1	-3.89934510183204	0.0371344892359533
ATP5F1E	-0.667500559014597	1	1.67992062026209	1	0.922097354600482	1	-5.12021641961469	0.000182805945809457	-7.64604064395597	1.43218166376429e-11	-7.53378522685284	2.55816007050213e-11	-9.22500511908167	1.92245108228744e-17
ATP5G1	-1.44794067597467	1	-7.07342452223585	1.2591307768649e-09	0.107931474921394	1	0.377318202528781	1	-6.50157131443273	5.05526757259862e-08	-3.68951475570818	0.0642591083112411	0.822229893376678	1
ATP5G2	-0.4693365347318	1	0.592741926275807	1	-0.526876419592793	1	-3.19765282645328	0.569444502631987	-7.94453129400049	1.37423122017403e-12	-2.99671498477647	0.665889990604203	-1.17772041110146	1
ATP5G3	-0.375001048098523	1	0.129845939547661	1	3.45179738490208	0.282887786628732	3.19711006036282	0.569444502631987	-0.914668629019297	1	0.191155615630669	1	-1.45771215281984	1
ATP5H	-1.02152534389724	1	-2.03483609777977	1	-3.54350835525758	0.203343011586349	-3.67549916172399	0.110383941485309	-2.12243630816002	1	-12.7904804860478	1.37696147943422e-34	-14.0965469780219	3.1984692599702e-42
ATP5I	0.545377303552143	1	1.77384112891624	1	2.87867556111202	1	-3.66913739619872	0.112449533958368	-5.775357966775	4.58434227507199e-06	-11.7265098100793	6.54431717024604e-29	-8.3258363009631	5.44280443891765e-14
ATP5IF1	-2.09125557025966	1	0.597297966750227	1	-1.77583132719909	1	-3.1588383091158	0.63993335271696	2.44248382146031	1	-2.33487526753745	1	2.60685615912032	1
ATP5J	2.53414867150072	1	6.90024849660364	4.29309353669456e-09	2.66138117702385	1	-0.929748234452824	1	0.619431945921058	1	-18.1574225569885	9.47825299642094e-71	-2.66413701776006	1
ATP5J2	1.25550315884245	1	4.5969270725857	0.00295849649810977	1.75283802693109	1	3.95188696580166	0.0383034585416123	2.00997715924855	1	-2.46365410198086	1	-2.93210229116199	0.986460195383959
ATP5L	-1.33657960723009	1	-0.303140624500898	1	0.959979887113472	1	-0.996390448570046	1	-4.40481152310675	0.00508204274920553	-3.84081688619062	0.0365424179801087	-5.14081066389454	0.000127203358364005
ATP5MC1	-3.77787889429428	0.113565885264078	2.77051896559757	1	-1.70882745831404	1	-12.608931625324	1.59309016264235e-33	-11.7956828280553	3.36078999638799e-29	-1.73730938443267	1	-6.84771256660756	4.33732031338746e-09
ATP5MC2	-1.00042753568669	1	-1.02668459993378	1	1.98021786471609	1	-2.10579911561932	1	-2.04540250096283	1	-0.638091292948833	1	0.880523733979508	1
ATP5MC3	-2.60425547321722	1	-2.44444380773559	1	-3.10317572531288	0.905586511683329	1.39887463401376	1	-1.76555769901579	1	2.03363116377236	1	-3.47720767952319	0.174292829033816
ATP5MD	-0.871722804514068	1	3.31561510306721	0.520303133750774	0.43029418915143	1	3.3677261406143	0.328602092771128	3.35862232573071	0.30392832856078	-3.14591179569763	0.423859021697601	2.31406889284028	1
ATP5ME	0.666370254957355	1	0.833390004863913	1	-0.78501236214128	1	1.06980002529992	1	-3.65022209790561	0.108473652889076	-9.64357639031651	3.23936654878995e-19	-3.57821410658693	0.120736552841025
ATP5MF	-0.893699954892072	1	-0.896299243056301	1	-1.82973264903247	1	-0.645010808001824	1	-4.92690516663767	0.000446951176673095	-7.73429788486347	5.53148703084604e-12	2.93419392326179	0.983180685282193
ATP5MG	0.292378203253141	1	1.64302992701559	1	-0.511199491769732	1	-1.8995167348218	1	-2.3036625775358	1	-10.4028512916848	1.5760824936259e-22	-13.9634690846287	2.08353415455968e-41
ATP5MGL	-1.67061688769717	1	-1.14412411492136	1	-1.04635282906184	1	0.894114432190006	1	-4.90844169867693	0.00048747345773577	-7.34703813781211	1.02742060596881e-10	-7.25638033023174	2.39346867642415e-10
ATP5MPL	0.410950821666571	1	-0.924104398310409	1	-0.598091366384318	1	4.03366475596039	0.0275117371038226	1.9622962830255	1	-13.6183140856084	2.37811773674911e-39	-8.25872035583805	9.49713721558917e-14
ATP5O	1.84555285272187	1	0.923122056540742	1	0.431538903115638	1	-1.69259066560771	1	1.30421266985826	1	-20.176820840265	1.34740524254617e-87	-7.46926025604277	4.9678487868536e-11
ATP5PB	-5.60901672095773	1.67463518225559e-05	-6.81337069793966	7.83678776849490e-09	-8.47653914600394	1.89769212886407e-14	-0.200453034673535	1	-0.504853771932818	1	-8.84158114518613	5.51140821394454e-16	-3.70273052989061	0.076784903342884
ATP5PD	-1.55496111265119	1	-0.75593242671225	1	-0.718209870380513	1	-9.37899951364802	5.26819331087735e-18	-4.53293556857611	0.00287939335613032	2.12062594271425	1	2.03441208056454	1
ATP5PF	-3.52703444904398	0.290521465584288	-2.66823918308205	1	-4.12138277858289	0.0220313973936545	-3.13129273456634	0.692004382207083	-3.25763569940778	0.425785767595534	-0.862972141390226	1	0.153581936478021	1
ATP5PO	0.885077702405242	1	-1.11866430219714	1	-0.888452881257882	1	-6.30282658662879	1.9552584530028e-07	-4.41894554343224	0.00478065110558544	-17.2879555076033	4.83488226192655e-64	-5.10525901457403	0.000153278560206913
ATP5S	-0.558175468389023	1	0.902643662945052	1	-4.16919236984478	0.0181268776423792	5.09333862228032	0.000209680260972732	4.079015464261	0.0203068460975776	-13.30074373497	1.73258012332947e-37	-1.69814923078262	1
ATP5SL	-2.55052077200256	1	-3.87142430978175	0.0676257853703038	-1.90442318083547	1	-3.1315765572397	0.692004382207083	-4.04535004974894	0.0232490243068762	-15.6952014790311	1.32456620990912e-52	-22.3613859578244	8.25215325543931e-108
ATP6	-1.51036360538611	1	-0.817524274991696	1	-1.01288593093728	1	-0.328275843246843	1	-0.410523827271682	1	-4.56592719316819	0.00178527597126492	1.1056634792016	1
ATP7B	0.558449947928859	1	1.53460056105766	1	4.0829454429524	0.025791709949459	6.21031611698724	3.50053154115496e-07	7.30521622139536	1.87961613735106e-10	4.31903628996059	0.00537522208680715	5.59248246711022	1.11251344906739e-05
ATP8	-3.45697865968255	0.373647385005032	-4.74964226576555	0.00141828652659838	-6.67658580611723	1.88076556607857e-08	-5.7556575779252	5.48900892888783e-06	-4.4438073025067	0.00430414344310423	-5.30759907191451	4.46536107893577e-05	-1.78922736777381	1
ATPAF1	1.05477144020427	1	5.52247554566663	2.47683942633545e-05	0.706427726470717	1	6.33908193458707	1.5555607680869e-07	10.1345864873249	3.01873139189639e-21	1.24160280797531	1	0.821803956474876	1
ATPAF2	0.365511215960933	1	1.98310854281613	1	1.64485021305566	1	-3.45387507176513	0.243141049633026	-6.51969567171892	4.4947215666506e-08	-15.0579388696435	2.43723143453875e-48	-11.1829413411568	3.68704832511222e-26
ATPIF1	-0.499062498642408	1	-0.831410444781221	1	-3.17050632584513	0.724345952280433	-0.218840980877371	1	4.11811076461524	0.0173041966033977	-1.63374431584875	1	2.70984518790119	1
ATPSCKMT	-0.101245250120233	1	1.0560714069579	1	2.33633632445582	1	1.13490087044096	1	2.43600721298847	1	2.6760792270238	1	1.09966737936145	1
AURKAIP1	-0.697514017593336	1	-2.25999203311749	1	-0.495129254138562	1	-6.65856315193089	1.91626608920406e-08	-11.3798204636268	4.25881677948294e-27	-2.29226956299062	1	3.26234049961821	0.360784320562318
BAD	-0.31485913760264	1	1.03703413002692	1	1.0138312222005	1	-3.77748687864446	0.0754073718877304	-4.55710969144263	0.00258274466942218	-1.62071498803997	1	-2.80613796409867	1
BAK1	0.570581534992534	1	-1.34506080158504	1	0.328417522505282	1	-3.20894205894173	0.548884266381706	-0.959557717411031	1	3.11558843928678	0.466288858321548	5.36846572923654	3.8037043363264e-05
BAX	1.45882092380163	1	0.167161649495758	1	1.80358964948755	1	-0.881725863159024	1	1.45412351921068	1	-1.44682783210873	1	9.96242767966172	1.56014913161691e-20
BBC3	2.53159781508189	1	5.73472810169013	7.41306950314671e-06	5.92932158898808	2.24187160102416e-06	2.30938172950138	1	2.20030034828813	1	0.339290799236134	1	2.45907361976641	1
BCAT2	1.33908884632669	1	6.25396051390723	3.17336577757745e-07	3.32676729264154	0.431701284686871	-2.46838492459692	1	-1.23035923973667	1	-3.84540080385552	0.0359863085410982	-9.66870067176944	2.82995254929219e-19
BCKDHA	-3.0802680414849	1	-2.60469911760918	1	-5.72036727678723	7.6637997342439e-06	-1.13534472359325	1	-2.78745526952015	1	-4.42767113672934	0.00331490837400305	-18.9651762722096	2.87235236773909e-77
BCL2	0.34999159134586	1	1.8819929453975	1	2.25869239629932	1	-0.944489568421411	1	2.5124130362226	1	1.59769606871117	1	-4.0810051005639	0.0178468656320787
BCL2L1	-4.25584188980272	0.0155989623200965	-1.55165062628247	1	-6.06883153550293	9.5860092053799e-07	-4.64353492130099	0.00188031440552679	-9.30433670610563	1.01932431047733e-17	-9.57956198067409	5.99362818704714e-19	-13.8772895612019	6.94898105446335e-41
BCL2L10	3.27708360262229	0.694340741838106	7.73510488749814	8.782020531048e-12	4.45559388152133	0.00517026676213134	1.34252078884251	1	5.11791294013334	0.000170532195289915	-0.962215959463925	1	-1.05573919506525	1
BCL2L11	0.226866293843934	1	1.51754235631463	1	5.45648004824359	3.4288006813045e-05	-3.79949419870596	0.0693060355196864	-5.55255189452678	1.64412994251729e-05	-2.49149501478792	1	2.80156331670724	1
BCL2L13	2.67314588851216	1	2.0491065394329	1	4.3342437329187	0.00890735929592102	-3.68034943255919	0.108538183872872	-4.50594377441964	0.00324445847553373	-12.5670999608762	2.33147277665737e-33	-7.44265877009692	6.04900725479259e-11
BCL2L2	0.357873958959432	1	3.68390296510071	0.139421653307593	0.399760619427264	1	-2.49529185105717	1	-1.54508728143358	1	-1.31669268681746	1	-3.13362131172048	0.53698357746995
BCLAF3	2.89877077689596	1	6.01806080387757	1.36978661384434e-06	4.40165697929834	0.00659603629600879	8.6163126787778	5.31031848433906e-15	10.2582732554283	8.49500933997397e-22	-4.1578726911644	0.0104719332265613	6.65367988318214	1.59792418751339e-08
BCO2	-4.24872795937439	0.016081087703766	-7.02699295993206	1.75578632408898e-09	-7.94966579181713	1.50173323958432e-12	-4.41683478636951	0.00529829069713241	0.777711117958725	1	-6.56565667331717	2.43997084368356e-08	-8.07158211482779	4.42727516928212e-13
BCS1L	-2.16202054217153	1	-4.05675752783068	0.0319450803525906	-4.82187058777452	0.00093152924577161	-6.46628646400762	6.84000422749157e-08	-9.13593404891801	4.85037277532362e-17	-9.34781024008354	5.41360245941039e-18	-14.1103524750542	2.63331640386311e-42
BDH1	-3.61897873019926	0.207629096798004	-4.37113793442185	0.00829360536655194	-6.99978158257811	1.99705881456571e-09	-1.64852529303933	1	-3.75270713207833	0.0741725179815363	-1.91016379266222	1	-4.63187557263538	0.00155818206585441
BECN1	0.050772494900891	1	1.68163915472465	1	-2.32807248127908	1	4.70095121184406	0.00143200668971718	3.48996224526757	0.194201694067295	-7.72320125794566	6.00117903091772e-12	-9.26778212395865	1.29428576079791e-17
BID	1.77778093372808	1	1.6411065221922	1	3.95890712545438	0.0422396572376759	-0.151741869137975	1	-1.15260009101973	1	1.06260435038078	1	-6.85477720656311	4.14971954637554e-09
BIK	2.0869490278343	1	3.05052136382791	1	2.78210200639694	1	0.815097147430693	1	2.67411094913098	1	-6.48612029127054	4.10428831375749e-08	-6.45917189735948	5.75867782479882e-08
BLID	1.19388770421844	1	2.47388283028838	1	0.164988164754965	1	-5.617551566527	1.21245170307534e-05	-7.60072647870749	2.02597369055176e-11	-11.3767101092887	3.78527688948616e-27	-2.19513349411291	1
BLOC1S1	6.22174052607123	4.1349420373053e-07	8.72535669186717	2.28990951343426e-15	8.94537570031907	3.06557846195336e-16	12.0944067165071	9.49670644971154e-31	12.0577721665909	1.45076928930835e-30	-14.6475011368647	1.09992689826315e-45	-20.6799278718541	4.60069115912987e-92
BNIP1	3.23602953189799	0.797527872091962	4.56138355819662	0.00349117288988389	3.1852538269505	0.691317507328489	0.590553029208063	1	-0.0993299351387616	1	-10.1796780782387	1.56640175052137e-21	-10.1656872569467	2.00308954434512e-21
BNIP3	3.25457194039689	0.749518397394104	3.02071926530709	1	3.32713401666424	0.431701284686871	3.15649833670673	0.641896708226476	3.05090827207072	0.803088928912951	-5.57169490815448	1.06459172327219e-05	2.47500050152518	1
BNIP3L	-0.672018472736399	1	-0.319495234754653	1	-2.45227428943468	1	3.83363987899074	0.0609840382234126	-0.314554007281308	1	-1.64629328837836	1	-1.20830135822863	1
BOK	-3.17400486594913	0.974275582774269	-5.45985935572357	3.5118928061959e-05	-4.14288985411656	0.0201658529996033	-1.13868526102605	1	0.537182880500849	1	-2.12473568428267	1	3.19160838047752	0.451330832075942
BOLA1	-3.07365694612053	1	-2.12848449506015	1	-3.56842969231279	0.185668758758148	-1.48288289745409	1	-4.30576122474026	0.00780474543838414	8.53653682691118	7.8280411287026e-15	4.69533004161627	0.00115254469326957
BOLA3	0.50142855826819	1	1.35582014132382	1	0.918803383399022	1	2.32253688531815	1	0.116897786477117	1	-12.3686772453305	2.78398127069526e-32	-6.11229695023752	5.2049828028478e-07
BRI3BP	-3.74381502346967	0.129772929413718	-1.47680061074313	1	-3.48904296295048	0.248193653847013	-3.71633769242388	0.095001751570743	-3.32712072248276	0.337831146934552	2.40916801481766	1	-0.650312593772121	1
BRIP1	-1.67212054183688	1	-0.539028999728699	1	-2.97241909347211	1	-5.34060892093692	5.66925587342084e-05	-11.86416814296	1.48993522575185e-29	-6.52832996345095	3.11253021734887e-08	-7.31035144794997	1.61198963797819e-10
BZRAP1	2.64897189358908	1	3.66335013796893	0.150358482771671	2.17687904067249	1	2.49451716323055	1	4.12614473937979	0.0167847292178682	-2.16360226673855	1	0.945660005210864	1
C11orf65	-0.305991784021475	1	-1.45838454826188	1	2.47617963737106	1	0.901055743377293	1	-2.67723958187926	1	-1.01651940006389	1	-0.946397000864503	1
C12orf65	-2.74338322548096	1	-3.46077990799369	0.31347274763972	-3.93277303620545	0.0468561055802929	-1.99306218384414	1	-3.13572318426568	0.629151519887895	-2.07343614878253	1	-6.85814084928512	4.06715145743911e-09
C12orf73	-1.49065544625457	1	0.469991848536947	1	-1.76079310742463	1	3.76621441856503	0.0787271964938799	3.29762343634546	0.373451065761595	-4.06736179072214	0.0150252918878248	1.31371190706578	1
C14orf119	-5.06382562613669	0.000330384136521262	-3.74289646466274	0.111329651833133	-7.45037496451315	7.34364237451943e-11	-0.538137597365947	1	-0.849596894817186	1	0.439424180284994	1	-5.15012630584083	0.000121304971408809
C15orf62	-0.288302718734553	1	1.10142797855794	1	-2.43497392601482	1	-1.97791743346976	1	-3.05956439038126	0.782456740495833	-7.23355317550175	2.35729564881219e-10	-2.53974953741528	1
C19orf12	-2.80354129166235	1	0.0486436921556159	1	-0.784432040425485	1	-1.1601435062522	1	-2.79887983312895	1	-4.05191645983591	0.016001938551095	0.72729787626626	1
C1orf43	1.93215612369148	1	2.2757184237382	1	1.66207919873392	1	1.05185304906612	1	-0.574796878576837	1	6.2618903019351	1.72293326270535e-07	14.4655409587952	1.62221209111969e-44
C1QBP	0.538366823036707	1	-0.427548320705178	1	-0.38517765391724	1	-4.97210387398061	0.000386784372244904	-6.50257604347271	5.0295026313856e-08	-9.88278267572058	3.11969937766832e-20	-11.258384648843	1.57305729616948e-26
CA5B	-0.323250325118028	1	0.242475431533332	1	-2.81459831154385	1	-2.91403425419774	1	-2.06877059759891	1	-4.62257906806671	0.00136818378776231	-2.91343656664475	1
CABIN1	-18.1050361627568	2.58248404624844e-70	-30.0354949393089	3.00584835028196e-195	-35.9796922879092	1.54713048608979e-280	-6.98277237822283	2.03745428608967e-09	-5.28591658548115	7.06684386463143e-05	5.3430285205105	3.71109881575853e-05	-19.812285071767	2.03630798379105e-84
CABS1	-2.29316257191783	1	-5.94279079330481	2.16041880150184e-06	-4.48703203071287	0.00449944430979419	-0.372053136563144	1	4.34519843938658	0.00662353111569215	-8.85407617073373	4.93621547538002e-16	-6.07528536160176	6.53492010655286e-07
CAP1	-1.36837743185142	1	0.755895050490511	1	0.409114328483294	1	-0.31555543791272	1	-2.5891556567515	1	-12.6709170397716	6.26514798508727e-34	-13.3061393147391	1.6844218155713e-37
CAPRIN2	1.68031508268233	1	-2.28940007515359	1	1.38897898485097	1	-1.12237558397098	1	-0.833861851356004	1	-10.0914751919072	3.84440054629246e-21	-7.76408603384712	5.17264846703016e-12
CARD19	-3.21367895098714	0.859662479022297	-0.876589457011268	1	-3.42266149098363	0.31191658708975	-3.22963001177601	0.51563412220667	-2.7726970672876	1	2.1887433778364	1	0.410773269765513	1
CARS2	-2.17655533112033	1	-2.01475605928996	1	-4.4491394646673	0.0053194668537355	-7.96422989443712	1.23528142089195e-12	-14.3071777741182	1.66573059598142e-43	-17.5216291785019	8.1910463636735e-66	-11.1200762314215	7.41379009028109e-26
CASP4	0.911919980493209	1	1.28936763951223	1	1.50835151318991	1	0.0800055475872799	1	0.525826918211053	1	0.192671840297883	1	-6.78424372329949	6.62834321424075e-09
CASP8AP2	-0.212557338388998	1	6.18862532517593	4.7824622897284e-07	6.4415700031629	8.9865354698531e-08	-12.794090864747	1.49843318198068e-34	-11.4683403322904	1.54121540368927e-27	-8.40005423696158	2.49020037508564e-14	-13.0735508265229	3.65165450757504e-36
CASQ1	-2.187168312607	1	-2.5414400903497	1	-0.793214649264763	1	-7.9958444190409	9.57444678515389e-13	-8.2327409911191	1.31194899676271e-13	-7.94196390791799	1.0766162504306e-12	1.32229139817425	1
CAVIN1	0.0788213037605354	1	0.364259640670827	1	-0.423054627085523	1	-4.47968010182948	0.0040068675179491	-4.76218093015252	0.000990116289939304	-12.3940602055836	2.03189335630278e-32	-4.75458341692277	0.000880932186960229
CBR4	-2.38469220860604	1	-3.81796305303318	0.0830223295958454	-2.72712494170026	1	2.4551110192452	1	1.43441904144977	1	-2.86480856474329	0.984736924942418	2.04593439401057	1
CCDC109B	-3.05740616223368	1	-3.01491856165171	1	-2.86823666502754	1	2.30997863073197	1	1.41329402877481	1	-5.15598111797365	9.81471591326249e-05	3.29700868829584	0.322477578296959
CCDC51	1.52319328938334	1	3.8292100809843	0.0798327989337849	2.47307619658711	1	-3.74225581667234	0.0860813382109515	-1.47385393171391	1	5.04622202475785	0.000170789422009449	-7.38689625474068	9.15301258230753e-11
CCN6	-4.56889452807541	0.0037753363735907	-5.62836496490948	1.36808232989778e-05	-4.95365030696628	0.000487988128207237	3.01115929931154	0.999368751507936	1.05564038625361	1	-6.11448709917961	4.31062624902904e-07	-0.833458229465227	1
CDK1	2.21232086489929	1	3.01618135644629	1	0.600700427803773	1	-1.26089079566923	1	-4.5337895531711	0.00287356375925872	-26.037145010222	1.66678261267304e-146	-15.0016575863741	5.89337177340383e-48
CDK5RAP1	0.249489272936161	1	1.31592857802882	1	0.401151606664855	1	0.474361183448908	1	1.5632194167565	1	-8.71158882754947	1.72895077236448e-15	1.54300791869452	1
CDKN2A	1.362266526433	1	1.61773765467989	1	2.61727971011984	1	1.16810733995638	1	-0.00325158523163515	1	-0.60787264726928	1	1.7497093412908	1
CEBPZOS	-1.08944688270082	1	4.58861083564537	0.00306989300348647	-0.238234573212301	1	-5.79350205835228	4.39796624045354e-06	-5.4128598186887	3.56649775717465e-05	-9.81655670480035	6.00064294053502e-20	-3.64836944533002	0.0936880335761872
CEP89	-4.27003840803607	0.0146579481261722	-3.15631217008108	0.878777665615491	-6.48160143552707	6.91546403096979e-08	-3.84197867873895	0.0590704770873837	-3.33753549946815	0.326266205173017	2.11553135492192	1	-6.53820294151712	3.43065840842022e-08
CFAP91	-1.85843565582529	1	-2.48626364365978	1	-2.70543980264039	1	-2.53348504733206	1	-2.16427686255606	1	-3.20391477071053	0.351133043842829	-5.90280036517941	1.85124205796622e-06
CHCHD1	2.21279280146255	1	6.16861953246769	5.42154566931688e-07	-0.582929736657451	1	0.242015654021698	1	-2.55508609161941	1	-9.46544405511225	1.7772835034503e-18	-6.23038666417442	2.49858225569285e-07
CHCHD10	-3.85295238000777	0.084609017876975	-2.26316644569752	1	-5.01006686909693	0.000367275101601912	1.51607663737139	1	0.0547081485613017	1	-2.04109410955053	1	5.54141902837029	1.48815030735659e-05
CHCHD2	1.70333441158058	1	1.05726838008315	1	-1.05994491644434	1	-0.700785261623015	1	-1.32802911232099	1	-3.98711771296746	0.0203317775981776	-4.62651326163641	0.00159533545544288
CHCHD5	0.0202177929948669	1	2.82813571007535	1	2.90272104398533	1	-2.43507259573115	1	-0.490656349406604	1	1.01767390135162	1	-3.12938803902749	0.543029522010089
CHCHD7	-1.00531329898556	1	-1.99042334753443	1	-2.7853659445867	1	-1.80766042450691	1	1.32489378254941	1	-9.82797847379192	5.37478568918935e-20	-6.85733290479775	4.08319620854414e-09
CHDH	-4.1150631636121	0.0285273099168792	-3.97160009944445	0.0454763797422594	-7.66812301750995	1.39101572519174e-11	-2.37429048110344	1	-0.632292586766039	1	2.71699674193239	1	-5.69962577417653	6.06357091894081e-06
CIAPIN1	1.82810295374349	1	6.13592173365678	6.62094655459275e-07	7.15603404419525	6.48577764048235e-10	-1.69956266684565	1	-3.69690317255894	0.0912266339887374	-14.1969156755867	7.41939255346412e-43	-4.18484717807803	0.0115284636785399
CISD1	1.06773550079536	1	-0.808320461770885	1	2.08882783572712	1	-2.39336838200428	1	2.1971831870264	1	0.669419388138437	1	-1.15363256803777	1
CISD2	-2.22924590795049	1	0.554721336908466	1	1.69411314934307	1	2.7392127994425	1	0.74657996603286	1	2.23893596096144	1	-1.3969282813439	1
CISD3	-2.05715909611807	1	-0.269852092954149	1	-5.22628161525155	0.000119337484337469	-4.55377947414058	0.00283475381331795	-5.00412545745591	0.000304149821207823	-5.86351088590517	1.96680607217586e-06	-3.83656225899267	0.047536827580131
CKMT2	-0.744610990422638	1	1.93354674189043	1	0.789472634140366	1	5.97464502357481	1.49884621891561e-06	3.55825733724963	0.151569328012138	-1.85321129556798	1	2.20194271888251	1
CLIC4	-0.77373470594416	1	1.14027034100317	1	0.60067264577702	1	-0.457973764236136	1	-0.145774625726211	1	-0.661417136011643	1	1.77876076752563	1
CLPB	-0.946393972740238	1	-2.86986289588151	1	-0.718271524265828	1	-4.62128896621619	0.00208224275065928	-3.61263901832381	0.124572667777307	-2.51360265802879	1	-16.0116726407574	8.88698513216336e-55
CLPP	2.15594904166156	1	1.59208390232739	1	2.987185472414	1	-3.05968793547586	0.861898452803407	0.127841717291696	1	-0.0258313841186928	1	-13.6946386918425	8.68956414159309e-40
CLPX	4.04417343674548	0.0384883931760362	6.04455475155382	1.16412603482679e-06	9.10938147515575	6.87679615095812e-17	-3.36596322256279	0.32951611039395	-7.80910205475079	4.02026011063321e-12	-13.9644187184663	1.98142097418677e-41	-7.21607290088297	3.20527166210467e-10
CLU	4.47728988475049	0.00574533927046688	4.0651175624327	0.0308693088867377	3.29651795078494	0.478688744094863	-2.18101120001144	1	2.0985932350495	1	-9.90354424439607	2.53924006245763e-20	-4.11823410385666	0.0153096486273197
CLYBL	-3.7571982714954	0.123199495699542	-2.0423742366577	1	-5.04836634435506	0.000302119545301285	-7.28749485778873	2.27355374802667e-10	-6.67289757497045	1.61265326877662e-08	1.03642782658587	1	4.05719405504667	0.0195186648948085
CMC1	-1.00007348479263	1	-1.63046499666814	1	-4.15785384906722	0.0189859597841715	0.159849036049258	1	1.33983481323134	1	-6.41441060172358	6.54537162562311e-08	-6.49698224350477	4.49889742112387e-08
CMC2	2.01531002768984	1	0.336248054084238	1	5.17941288451134	0.000152470949301426	-1.27190878743143	1	-1.63753892060999	1	-6.98585906489743	1.37029197804207e-09	-6.47614457304556	5.15645501790196e-08
CMC4	-1.56460304111597	1	-3.19005096967151	0.789474754449142	-4.23091482181121	0.013964568021	-8.97594328824284	2.18566727075481e-16	-10.5034252124171	6.57248824068493e-23	-4.00776878037543	0.018906031914688	0.532009886889935	1
CMPK2	-6.30812157517695	2.38381321161373e-07	-6.82413016067201	7.28907529610923e-09	-12.4244422596076	1.66568482599429e-32	-4.87533079015201	0.000619169763602293	-1.33539458503804	1	-0.541363174698077	1	-1.97401979869428	1
CNR1	1.73680860544291	1	2.24536690409074	1	1.87141289303359	1	2.27969220108412	1	2.9022763624013	1	-10.3602132834488	2.44855683348e-22	-5.67525922996047	6.97933097337441e-06
COA1	-0.57880113725332	1	-0.773816012577376	1	2.47014537655982	1	-1.89561350023997	1	-5.52731206231403	1.89576595646605e-05	-2.50041286625677	1	-0.0258789407263353	1
COA6	-8.17197314792576	2.6515942435605e-13	-8.00446664359998	1.02467679494051e-12	-12.1855567911522	3.19896875623941e-31	-11.3687475255611	4.95475745033593e-27	-13.8083278726559	1.90941175606245e-40	-3.79757370975529	0.0426668453598126	-12.1461488693426	4.61813432856889e-31
COA8	-0.396009278420419	1	2.48472249831603	1	-0.909051724959259	1	-0.0878202029639179	1	0.878812072946381	1	-12.0816517567258	9.41447224084733e-31	-10.2337062084553	9.98589228124764e-22
COQ10A	-0.940875009292616	1	1.62770480780949	1	-1.91350073189537	1	-3.70248605406805	0.0999166426675856	-1.66481788560474	1	-3.15782148836936	0.410098381845069	-5.38083502415319	3.55877366747176e-05
COQ2	-4.34801746234595	0.0103442372704526	-5.65442733687326	1.17900514837126e-05	-6.17099366530054	5.11680546646295e-07	-13.062216520408	4.59009699705022e-36	-14.3367020674928	1.09170826627956e-43	-16.9153409457768	2.87500367724799e-61	-21.4502887744324	3.98459390081948e-99
COQ3	-1.80343046921835	1	-1.17632298022429	1	-0.559564426355377	1	-6.63061537960859	2.30660273404758e-08	-7.24904498851098	2.83731038382692e-10	-23.6006434393097	3.32523108686189e-120	-2.88352698989588	1
COQ4	-3.57232865054248	0.246259407026737	-1.22317269570168	1	-3.92301605692843	0.0486207103574568	-13.6058030144095	3.16250246224259e-39	-15.6100253135207	5.31915185565176e-52	-23.7530317141288	8.96532528589368e-122	-14.3513259796975	8.45563344583565e-44
COQ5	-0.195169240032593	1	-0.928800239874065	1	-3.10853105627721	0.89121425133446	-9.14845770159947	4.52776762855826e-17	-8.16379070808122	2.31815273067378e-13	-7.3249446720644	1.20693635067478e-10	-17.0725438883247	2.03399919910887e-62
COQ9	-7.03983394403058	1.66293275386363e-09	-7.3101257685086	2.24723451192457e-10	-7.84020586799247	3.60746311234451e-12	-6.59306944776278	2.96407542943093e-08	-4.63077171573869	0.00183245595873078	-1.62344076250304	1	1.44416707875728	1
COX10	-4.51677077348294	0.00479714163892121	-3.79763435224498	0.0899874981494075	-11.4107803616234	3.16576049703305e-27	-3.17693054495537	0.60430126964841	-8.33900909483514	5.40891003169423e-14	-9.38199227406899	3.92958001965019e-18	-11.3344260421848	6.6369706835104e-27
COX11	-2.92093409008982	1	-3.2981915489149	0.552719250942277	-7.64186487451295	1.70421855064177e-11	-4.11102098607092	0.0199714089568169	-2.15445560064332	1	-8.65124002595098	2.8986469974546e-15	-0.571714572722393	1
COX14	0.651337935799556	1	1.38330417860525	1	2.61702509917384	1	2.80164493038171	1	2.5931046756421	1	-2.7335570396125	1	1.20635009067364	1
COX15	-7.45269617499124	7.9471549410022e-11	-6.48994363895311	6.8952398415477e-08	-11.6726830466897	1.50828000117991e-28	-3.8648883815984	0.0542363261858948	-6.2045380678288	3.41215478070348e-07	-2.14741042312922	1	-23.5265783768756	1.93441559133134e-119
COX16	-2.18602858365731	1	-6.07587415829098	9.60616754044667e-07	-1.81806874059552	1	-6.23106182708626	3.07157429274537e-07	-7.22527375225828	3.36562862236589e-10	-11.0143360385163	2.20655115727399e-25	-6.98598494567663	1.67455729337888e-09
COX19	-5.11765368049021	0.000249034775418313	-5.88365601354544	3.07396914709262e-06	-8.36911180940979	4.72560747809998e-14	-8.54604311369608	9.74460438872963e-15	-6.47045314033243	6.18500829105709e-08	-9.50001888860543	1.28429566775818e-18	-11.837374029604	1.89874062866247e-29
COX2	-2.32720842962033	1	-3.99329683784767	0.0416378221514466	-4.04793262109316	0.02960565594848	5.22380279516723	0.000105521845320215	4.05004459757904	0.0229411270335497	1.38490073101502	1	-8.46149584975095	1.72636029111625e-14
COX20	-5.73652292818805	8.00178972259125e-06	-6.45738495159912	8.54351986564649e-08	-8.80666280963812	1.06235671135781e-15	-1.42230693368199	1	-5.08384555821674	0.000203057929026979	-7.4252252446571	5.78703093749611e-11	-7.90934860118596	1.64040621475156e-12
COX4I1	1.4123454221298	1	0.148420267177677	1	4.28552522754231	0.0109931698428115	-7.60971359293492	2.00808609260771e-11	-6.65947586621231	1.76425337981237e-08	-9.32875850527315	6.45922846633779e-18	-10.5552940994244	3.47136607726312e-23
COX4I2	3.85459810648299	0.0842737624331014	5.76300305244617	6.30469190828724e-06	3.0683402041094	1	-0.0177341910663395	1	0.32088382249268	1	-5.4846794473846	1.71487007924314e-05	-1.88311400239036	1
COX6A1	-1.16347253783839	1	2.77144215909396	1	4.36440188415829	0.00778848087792097	5.32010128315471	6.315908510292e-05	1.14965875026796	1	-3.00775150689282	0.647443082701082	-6.8955403762388	3.13913512318764e-09
COX6B1	-0.822964217772634	1	-0.762527056479802	1	-4.06776960764495	0.027434929566163	-2.37670792572932	1	-4.79583398867531	0.000840776915029197	-9.53131507801378	9.52008803137701e-19	-8.58557192820281	5.93833599556563e-15
COX6B2	2.78466845520109	1	6.40904614245166	1.1714630015887e-07	3.72174595243067	0.105849763565893	0.750478061868414	1	-1.55263000180682	1	-9.00614223967356	1.2677878053537e-16	-0.719927802848245	1
COX6C	-1.80517724459512	1	-3.96701083623635	0.0461667894424574	-4.03897493355889	0.0305469364435749	-4.95407418914869	0.000422244516223934	-7.12975737612405	6.7064183425536e-10	-9.60182517420972	4.83813231667331e-19	-0.623765954235142	1
COX7A1	-3.46587651712483	0.362555081454348	-8.67706768216583	3.5006117524772e-15	-8.513325207756	1.38423441953518e-14	-6.46652909143812	6.83906388578371e-08	-6.25324209933919	2.50859353174382e-07	-4.02773163508341	0.017571082784319	-5.23043713890118	7.98197663442286e-05
COX7A2	2.30860699346838	1	3.59095856774121	0.196360551478777	4.72278299037537	0.00150517463295081	7.16985970395653	5.36033090359762e-10	6.67441711428805	1.59851564290088e-08	-4.57985252608907	0.00167509404111841	-2.36075408433472	1
COX7B	2.48570042436787	1	2.23114816596317	1	5.06017176183471	0.000284837699175934	-1.795208582462	1	-2.91409844488406	1	-11.6927084177571	9.7219972867892e-29	-11.6617974687742	1.50633963390428e-28
COX7B2	-1.31329397917265	1	2.56140673765314	1	0.255457250491563	1	-3.95011966024607	0.0385092809890541	-0.445649927449116	1	-0.470108290794046	1	-0.46927814530081	1
COX7C	-2.90279889348933	1	0.764237738606951	1	2.68221327819592	1	-5.79819596122565	4.28335099583298e-06	-2.35021831225456	1	-11.3182386202354	7.34419180790169e-27	0.627288788998739	1
COX8A	-0.95522702765918	1	-1.50671501697619	1	-1.59622697283429	1	-0.906417746151934	1	1.54807371692903	1	-4.01509737184357	0.0184205898341944	0.818018077914206	1
COX8C	0.0038607428251807	1	1.28021139980554	1	2.4478551750786	1	10.1336749455791	3.16842628959467e-21	10.1356414304542	2.99016052612889e-21	1.94728152365747	1	2.89152224273054	1
CPS1	-0.610290099342552	1	-2.53808801655458	1	-0.650166166910076	1	-1.50468843536906	1	-8.29633402978404	7.74161886959914e-14	-1.8182139110407	1	-2.90843989447129	1
CPT1A	-4.1201200791007	0.0279840821317255	-4.33742256821225	0.00965894090717071	-4.61775764822108	0.00245158427787458	-3.35010572171745	0.34654929707533	-3.39987849279609	0.26426995176919	-2.72863009503714	1	1.06432486910439	1
CPT1C	-1.18806038917382	1	0.826214665586285	1	0.432543067073904	1	-0.663275069786244	1	-0.0913607561046116	1	-6.13593103765675	3.78438603783687e-07	-5.85749188599432	2.41063711451409e-06
CRAT	-0.527902022744229	1	-1.0827603722493	1	-1.10634606992462	1	-0.630050751578345	1	5.12248682725363	0.000166747288396158	1.37909518081064	1	-0.366004635501374	1
CS	-0.131607599763627	1	1.74244703060281	1	0.268143437144788	1	1.29719393010817	1	-1.29664976602063	1	-7.51364811590143	2.97860446198164e-11	-9.63270606699634	4.01420215568699e-19
CSKMT	0.413888375729709	1	5.4282850328533	4.18201195351986e-05	4.89747092895278	0.000640714738662136	6.46389761412559	6.93871503101429e-08	5.28915951282921	6.95499074058744e-05	-1.78987859281175	1	-2.35776871770553	1
CTRL	-1.05843610785639e-14	1	-8.78957280223136e-15	1	1.41589214311399e-14	1	-1.80020928719493e-14	1	2.29850860566927e-17	1	-1.12984708394714e-15	1	1.43500662741491e-14	1
CTSL	22.1345868668248	1.30698745356961e-105	23.08538537441	5.76548750509767e-115	31.9646381190376	3.00366835715731e-221	49.6722117796011	0	52.8500787273727	0	1.03754179120034	1	7.59917913690773	1.85365337893596e-11
CYC1	-3.21004357737079	0.867955123101484	-2.94810956928964	1	-1.62944359052391	1	1.52153569052921	1	0.106404796891764	1	-6.88489643236279	2.77003746061961e-09	-0.130293169037276	1
CYCS	3.42569315228518	0.418224728806265	6.99804919988677	2.15686843322139e-09	-6.16965922397542	5.15333086460907e-07	-6.37139642544283	1.26624786614991e-07	-12.3717527171176	3.07331829136276e-32	-26.1376282161927	1.2085526798255e-147	-5.9223676044948	1.65333758563142e-06
CYP11A1	0.559855167920896	1	-3.49760992039541	0.276132034546359	1.07498532536221	1	0.867614265149302	1	2.63001924940879	1	-0.781394378096249	1	-6.7073310889153	1.11595714442932e-08
CYP11B1	4.20566841637118	0.0193151247722541	4.0375192275294	0.0346264472654498	5.62168259817417	1.35211128012022e-05	-1.27196267185711	1	0.233799742228798	1	-5.94320628331504	1.22700648957531e-06	-3.72157717040944	0.0718675897501205
CYP1B1	-0.906021576070298	1	0.589126587881422	1	-0.174960129629259	1	0.486442844875995	1	1.91393559548443	1	-4.24590086535868	0.00727174387455361	3.67173801492309	0.0860036461492842
CYP24A1	-3.59147813595798	0.229836627977593	-3.13429886782543	0.945736520210788	-2.75953419871711	1	-0.323948099667569	1	-5.44703438909133	2.96031739728841e-05	-1.79389381129468	1	0.869495019635527	1
CYP27A1	-0.724920375775397	1	2.16851489800185	1	-0.865542864848494	1	-7.92835702482367	1.64549515291481e-12	-5.94739857218661	1.64824671347565e-06	0.0782011157417169	1	-9.26514323095598	1.32474661156019e-17
CYP2E1	-6.85083835187403	6.32866962536556e-09	-6.10100506164505	8.23201881776033e-07	-6.48674826913176	6.69217368850865e-08	-1.2228934243119	1	1.90920636059199	1	-5.75688053418498	3.68434759870879e-06	-0.639380961480885	1
CYP2U1	1.06057029748818	1	-1.14584876942948	1	0.248812350508928	1	1.18526518297111	1	-0.606781554955663	1	-2.93175870210541	0.808916432227312	0.210588714870919	1
CYRIB	-1.70815299151274	1	0.150741821932621	1	-3.4898857226352	0.247895521955741	-0.412953525867431	1	-0.496673892262539	1	-1.74316719283574	1	8.92327193362213	3.01053089134852e-16
D2HGDH	-3.40143875635759	0.45514827443975	-1.57886494943159	1	-3.84978784664119	0.0649028778646425	3.36556803889211	0.32951611039395	-0.653724414672044	1	0.609658500730822	1	-7.96095301661927	1.08577416129115e-12
DAP3	2.28357735112418	1	1.27759520252657	1	0.727130872975635	1	-1.90716655483994	1	-2.65983636576239	1	-8.45994612796095	1.50603102257331e-14	-8.27048423411039	8.63201635828313e-14
DARS2	-5.44916028443994	4.14481071745209e-05	-7.15063003195663	7.23868693466586e-10	-6.95524072038042	2.73121374458679e-09	0.630357960295693	1	-6.3166271845577	1.67350739081875e-07	-15.6760463647825	1.7887626212e-52	-9.77935844534325	9.59676957422721e-20
DBT	-2.77577881877271	1	-3.18361360546376	0.804333110155791	-1.77544883890039	1	-4.24564518756544	0.0112470102733348	-8.27257403785418	9.43901295537573e-14	-4.46171539593151	0.00285384637394613	1.61975535711911	1
DCTPP1	-2.65587289629746	1	-1.48866365528946	1	-3.68058608052151	0.123562895377236	-4.97489862285001	0.000382802188494428	-2.82682194364907	1	-6.90801710399892	2.3590787459565e-09	-9.04731914253593	9.84623141243364e-17
DDAH2	3.10462183966328	1	3.452222017205	0.323030213512279	6.57995338267916	3.60005780903931e-08	-1.30407025658655	1	-1.21118381239913	1	-5.87274227895395	1.86889039708738e-06	-5.61316521832254	9.91307169992185e-06
DDIT4	1.44836392396424	1	1.93785484013526	1	1.43087987578607	1	5.84310839988161	3.29445250037987e-06	5.32747618806581	5.66649060977831e-05	-4.91057329364514	0.000335998868540045	1.36756305516386	1
DECR1	-2.84728277044804	1	0.294223891959078	1	-1.45203786857902	1	1.75028576411961	1	0.858230553592883	1	2.06357689218173	1	3.71183399297264	0.0744861796889329
DEGS1	-3.05712667943169	1	-1.35644920302954	1	-3.42940034282265	0.304877933611849	-14.6807951234915	7.37708143940703e-46	-9.0405179919381	1.16012771237212e-16	-13.7156130339542	6.2631670695497e-40	9.56662634247273	7.5879866647374e-19
DELE1	3.05741611939357	1	5.58531620558766	1.74956534157684e-05	4.80525286925443	0.0010092509349182	6.64813744587847	2.05402946655901e-08	8.24813255728582	1.15518194083441e-13	-1.50400934751659	1	-1.59996415439978	1
DGUOK	-2.34073303637696	1	-5.75728715688922	6.51330465690616e-06	-5.41624267571715	4.27877294757166e-05	-9.69231746428419	2.59078803240657e-19	-3.72654129531721	0.081338492137022	-0.570406916523181	1	-12.3365834167028	4.44258217241166e-32
DHFR	-6.62306372161077	3.00814017388062e-08	-9.31830229813193	1.03084909938346e-17	-5.44045531046981	3.74669221698954e-05	-15.9386197455197	2.97383902028729e-54	-22.6409028870485	1.50915441793724e-110	-21.1894655107371	1.03559190368877e-96	-22.8006996380179	3.98899183148852e-112
DHFR2	-3.40727868581553	0.446175848577504	-6.72634631361353	1.41616640681888e-08	-6.77913065927748	9.32147882089127e-09	-8.59656205785469	6.30011619075584e-15	-8.65647286279033	3.58127908869812e-15	-11.0201604783233	2.07138436022121e-25	-4.65193522618609	0.00141727617418411
DHFRL1	1.11720160016276	1	1.51086265955533	1	-5.65202914680679	1.14008015030779e-05	-7.26078758883607	2.76702031407508e-10	-3.84474761582774	0.052011604225343	-17.2689620689675	6.71219737953768e-64	-3.0707924854443	0.653283903867657
DHODH	-6.48857693025128	7.37399235499421e-08	-8.40247207334995	3.75097299967285e-14	-13.9364928628595	3.33026576044707e-41	-13.9508710038549	2.66344100491708e-41	-15.3382970242973	3.61399185928781e-50	-7.15023178532832	4.29692217152735e-10	-18.4416361098876	5.27144301836853e-73
DHRS2	-5.18543858940611	0.000174129730986733	-3.31796766315442	0.517419246894774	-8.73023720721478	2.09156434218734e-15	-8.97493122730899	2.2030192449508e-16	-2.64674653410844	1	0.343997408413404	1	-4.60743440852527	0.00174074124736085
DHTKD1	-0.00867088938544447	1	-0.856693284729998	1	-0.868563257306313	1	4.26938800495309	0.0101533199848604	1.08533691828176	1	-2.98228773827987	0.695230203779344	4.74831468475641	0.000900471147442848
DHX30	1.07981265910613	1	-2.25037506096295	1	-4.04527562002187	0.029793432641629	-15.8372185822206	1.49706231502766e-53	-6.98275116341373	1.90461286495138e-09	-7.36035088273903	9.37314189844856e-11	-16.9216817791146	2.65321112448929e-61
DISC1	-2.15012061528938	1	-1.21531666306015	1	-2.71128409531498	1	1.17918892708577	1	-1.96101950136665	1	-5.27221950432762	5.36439273001481e-05	-6.82961024649472	4.88124860245848e-09
DLC1	-1.50924658344375	1	-2.66914064480374	1	-1.0320347374268	1	1.74693253692847	1	2.57828758190068	1	1.88474062774761	1	-4.50138659191199	0.00286249116725574
DLD	-7.2707359321867	3.09624670394769e-10	-5.47884868627377	3.16367570576616e-05	-10.3371530340104	4.04368957700055e-22	-13.463141967106	2.19577314879301e-38	-10.8570811704634	1.47643244550386e-24	-8.11003512699472	2.76810063161506e-13	-6.08874497233103	6.01997897495074e-07
DLST	-2.15668650051091	1	-2.20734130739759	1	2.85427460763525	1	-22.8570179540325	1.09885219584626e-112	-20.8124240249157	2.9327085596083e-93	-20.8835346813159	6.54591330243615e-94	-15.8117230020027	2.1490946109767e-53
DMAC1	1.18139164480526	1	0.960939586241151	1	-0.464814563437428	1	4.6703037914509	0.00166016554555812	4.4300894117484	0.00456841026697527	-0.32425823944338	1	-1.5020451642331	1
DMAC2	0.531388557462347	1	2.07101984521333	1	0.821052880629195	1	-2.3639371393206	1	-2.74315328545425	1	-1.50752934565243	1	-0.788378684124401	1
DMAC2L	-0.0301667063990423	1	1.00134715170958	1	3.12338238059131	0.849230210930782	2.99472415589437	1	4.69697947870873	0.00134922890312206	-9.36396787926647	4.6539093368903e-18	-3.80415599617421	0.053785051310155
DMGDH	-1.79168149776997	1	-3.95881404083841	0.0476793662564637	-1.28375488795078	1	-0.742526709938055	1	-0.926808053730076	1	-5.82179322267096	2.51508466205768e-06	-8.93177945774137	2.79613438798204e-16
DMPK	0.161560993453782	1	-0.1915019174511	1	-0.889396282026652	1	-5.95787565036653	1.65844052634143e-06	-3.91584133616388	0.0394591939216252	-7.17983283366792	3.47587600708702e-10	-7.97462163513615	9.73643972603437e-13
DNAJA1	-4.16733213263155	0.0228365312766181	-1.89852772170979	1	-8.55694697702839	9.5150456419784e-15	5.27479271539118	8.0408265721598e-05	-10.826218786707	2.06633644070933e-24	-15.5112921796194	2.34225910681008e-51	-3.74084337638766	0.0672797928485032
DNAJA3	4.61673589230145	0.00301722896365903	8.83140559758872	8.94136818670711e-16	2.89843602368825	1	-0.138799803137297	1	-7.01077939921552	1.56179150327101e-09	-7.35777219913314	9.51854495502844e-11	-0.379071915544603	1
DNAJC19	-4.74156217907118	0.00166268012675209	-2.38007463057126	1	-3.43775788034571	0.29620871323575	-4.63657877086783	0.00194114336581224	-3.20233791546102	0.509825538191005	-15.937526463152	2.83847728481302e-54	-11.8868713150027	1.05674011348103e-29
DNAJC30	-3.46489850292648	0.36334566475391	-5.15679717334875	0.000180870953926363	-5.50305792480648	2.64641138503976e-05	-0.551728715021458	1	2.99634718720146	0.953590662566984	-1.8395253396622	1	1.35166572713086	1
DPP4	1.58132043547248	1	4.47167417245549	0.00530073655488239	0.13911925601846	1	55.1742505048886	0	60.687816566396	0	3.22327154080187	0.333313970105664	4.05240838246574	0.019871686495479
DUSP21	-0.00840831608214571	1	-0.336580493689608	1	-0.293593343884558	1	-8.26398137486226	1.0609213228437e-13	-6.4483582597403	7.14591256170877e-08	2.60263652486082	1	2.78077493058359	1
DYNLL1	-11.0478245523924	1.98089578530434e-25	-8.90725604884927	4.53014526985796e-16	-9.42718413865865	3.50897581348125e-18	-12.7904434205884	1.56859373508017e-34	-11.6299305536634	2.35750945857374e-28	-11.8368874087745	1.77391257605247e-29	-15.5455951306533	1.41629014903138e-51
EARS2	-3.16363653991175	1	-1.48962758134147	1	-9.61238799942347	5.95438932728741e-19	-0.983751914746362	1	-13.8883853852579	6.27254029533991e-41	-10.8653531632412	1.13110265283089e-24	-5.89518103196906	1.93498015761493e-06
ECI2	-5.19359894782058	0.000167282725909662	-4.30513198179679	0.0110478670910512	-4.47056597903519	0.0048367980524069	-3.66966181176402	0.112449533958368	-4.0172702729007	0.0260821498985274	-1.69751043523115	1	-5.4611183200302	2.29475112975413e-05
ECSIT	-0.687447693462604	1	-1.76093540469722	1	-5.63160869340758	1.2801059851562e-05	-6.57673481251511	3.30372335994719e-08	-3.91190963816677	0.0400157297894695	-7.87088773709253	1.89095699838062e-12	-10.3346614240462	3.51658684947114e-22
EFHD1	-1.9595604097062	1	-0.652732829978136	1	-0.688870269926836	1	-3.81960144840805	0.0641603885980532	-0.821800032888587	1	2.45315728432693	1	-0.601553760154313	1
ELAC2	3.65533539667059	0.181333250624981	3.90053497356354	0.0603716456682318	-0.88964919897465	1	-0.450377224945251	1	-4.08907979624832	0.0194960085963829	-15.5634817332646	1.04145074108234e-51	-0.489608844262467	1
ERAL1	-0.911105309259126	1	2.74381151001607	1	-4.47484568076021	0.00474857092734958	-2.59711269269852	1	-1.2655673189511	1	-15.3982337460854	1.34897343525649e-50	-14.658448157752	9.68341113881316e-46
ERBB4	-1.19156898211702	1	-1.19566781021601	1	0.635469709698496	1	3.6285187877218	0.12998371604849	3.27379962556677	0.404286059957215	1.62863216109213	1	4.09726737124145	0.016722237681717
ETFA	-1.54452370089313	1	-4.71088822181629	0.00171167806136354	-2.79440419769317	1	1.35828488138647	1	1.38517090206591	1	-3.14321314015977	0.426115491709753	5.25623166332285	6.98426006359529e-05
ETFBKMT	-0.295623264164732	1	-2.63197459290024	1	1.50996720093141	1	-5.74707320988261	5.75681014679965e-06	-2.99954962895958	0.946326749721575	-2.37335383379531	1	-1.66532158417387	1
ETNPPL	-5.35125132574857	7.1188709010397e-05	-5.54057629838933	2.24902475202279e-05	-4.95246018927612	0.000489517425864599	-3.27791418249089	0.441315716478183	-2.5416610627719	1	0.442865876995711	1	4.18111267169848	0.011690468458836
EXOG	-3.71068305910149	0.147377643287733	-4.41026034942931	0.00696913281848297	-6.08413751843918	8.72544366495874e-07	-9.0698040051615	9.32388711282505e-17	-5.6162601886726	1.14934371274507e-05	-8.99578549952441	1.39087500678497e-16	3.31734370800941	0.302622888672663
FADS1	0.93662000754495	1	3.29393709025586	0.559177475865114	2.18155367780548	1	2.51708291765411	1	4.4056196379701	0.00507368006278286	-1.80406625483928	1	4.70385511932254	0.00111053082269195
FAM162A	-1.36442500577281	1	-1.02758678850983	1	-0.643170408845617	1	-2.06466151280172	1	-4.43428551463713	0.00448957738485662	-10.3918913337751	1.76274884010622e-22	-2.86315855014125	1
FAM173A	-1.68381171376141	1	0.809591991492441	1	-3.02875694540853	1	3.65374275066616	0.118367907547213	3.85002999979592	0.051020650732425	6.30110294191208	1.34468434775505e-07	0.171293251863296	1
FAM173B	4.89189553462468	0.000791964747810125	6.20273433448683	4.38374706461359e-07	8.02213084805364	8.36607098676658e-13	1.08913632834847	1	-0.394457870609573	1	-6.71736437860411	8.73392811194324e-09	-3.04619128987625	0.702233819420817
FAM210A	0.725014037204769	1	3.09534331481496	1	-0.374361627871107	1	3.22296233513659	0.526519776306115	-2.80534940531569	1	-12.0046079439958	2.38597352302854e-30	-12.0859190845082	9.60260980095484e-31
FAM49B	-3.51314021133652	0.305119322652419	-1.93193996249699	1	-4.66240378530921	0.00200023818004588	-3.26335712329895	0.459119852060547	-1.51386181824968	1	-1.17597375730903	1	8.51185585303363	1.1211719616693e-14
FAM72A	-0.026248815515421	1	0.540113103951609	1	1.0793666250719	1	-4.91399335228355	0.000512236318659842	-11.4574727286565	1.74515692378851e-27	-10.2957207274103	4.78091236674672e-22	-8.15896909821036	2.1760507074298e-13
FAM73A	-2.85485153392901	1	0.376053433241495	1	-1.80320332193774	1	-1.38092016514873	1	-5.16846748602614	0.000132171949260418	-13.3788436294203	6.09343325870123e-38	-14.1997450822077	7.42006360281093e-43
FARS2	-0.73891978888407	1	-1.61009121565002	1	-3.62094929954635	0.152632499184981	-5.53423528353557	1.93180085477844e-05	-3.68877363505062	0.093965775027463	-14.566469608735	3.59860935920632e-45	-19.0381731281802	7.15624005813888e-78
FASTK	-0.465247661698704	1	-0.524757769842412	1	-1.97779556364328	1	-2.06309492526962	1	-4.91240061571137	0.000479529383917529	1.12274459901102	1	-4.20794905456154	0.0104625771422979
FASTKD1	-0.842317757636916	1	-1.17571251267299	1	-4.08445499709705	0.0256688050948392	-11.723071956064	8.0872966594382e-29	-9.97302494081206	1.54832243004006e-20	-4.100012064411	0.0132201152319113	-6.85256302430606	4.20722781839644e-09
FASTKD2	-1.5646752881175	1	-1.57330964460361	1	-2.03880757925962	1	1.01321307354474	1	5.04160408033671	0.000252520172676831	-9.678431422557	2.31623650941168e-19	-9.62657538557392	4.25480165843806e-19
FASTKD3	-1.02680695763358	1	-0.838599534949699	1	-5.55493753543706	1.97452558572463e-05	-3.86235526871853	0.0546896599354902	-1.82428718650613	1	-3.81240363628023	0.0404608359481943	-0.184087243942899	1
FASTKD5	-0.586988642106805	1	0.392912177538823	1	-3.40983635530328	0.325009347467078	-7.4494458367323	6.7956505982035e-11	-8.52551891067037	1.11508565530481e-14	-12.230990906223	1.52030052135881e-31	-10.8029110247004	2.4342627664097e-24
FATE1	-2.37418728144114	1	-1.24486359638855	1	-1.35869102178449	1	-1.70192764509024	1	-8.84091369175037	7.03497827778789e-16	-7.14026121426547	4.59247857912787e-10	-0.71712427165763	1
FDX1	-2.40775812502769	1	-4.41785750243067	0.0067486137789021	-7.27649379620859	2.67919347799667e-10	-0.746894248952505	1	-1.2081022574969	1	-8.67450751042479	2.37576786010324e-15	-9.5514982457265	8.76941201162359e-19
FDXR	-0.453197433239409	1	0.448714739251373	1	-4.04565225269592	0.029793432641629	-11.0043841067647	2.99931523544785e-25	-3.48209450134123	0.199469872333708	-10.2452953875443	8.02621304329875e-22	-10.8221011712719	1.97738175357754e-24
FECH	-2.83607392721659	1	-3.46742921192437	0.306869878933243	-2.66330905114175	1	4.95717658449307	0.000416990544026571	0.462448937159616	1	-8.45969198908309	1.50603102257331e-14	-3.7726053614574	0.0599356841150555
FEN1	-4.47357913288706	0.00583830940488666	-1.07409999900596	1	-5.81509864239128	4.41154468170431e-06	-3.29576909673718	0.416167242940448	-7.24967311628685	2.8283615995251e-10	-11.0076493165672	2.37305376196e-25	-10.9790411314412	3.54761400257049e-25
FHIT	-0.553002302621563	1	0.88659807817726	1	-0.737310870907754	1	3.85334257260963	0.0565103518470975	-1.81012796932324	1	-5.9218269133411	1.39134083965419e-06	-1.65687757666003	1
FKBP4	1.825932990133	1	-0.507685840873368	1	-0.948488636143303	1	-2.35815060783729	1	0.539609362891179	1	2.30058552704632	1	-2.06293262724951	1
FKBP8	-5.88847251174888	3.24298092578794e-06	-6.26354886189977	2.9879265305694e-07	-11.284434844852	1.33774916961549e-26	-6.81922154696765	6.39830680703183e-09	-4.93399211128242	0.000431832125544603	-5.04727674311358	0.000170297751850098	4.23646586736045	0.00926426909929878
FTSJ2	-4.58314490909433	0.00353602545825492	-6.99475291200505	2.20553262920944e-09	-5.72583092471758	7.43145163251933e-06	0.569622320888699	1	-2.99249484914326	0.962941530793594	-5.35717244923907	3.44055125430796e-05	-10.6754300067205	9.61654236918923e-24
G0S2	-1.89826144685194	1	0.437222362079894	1	-0.487628449739571	1	-0.749938671457417	1	-1.98076914620408	1	1.44033195295662	1	-4.53665585701902	0.0024290133711813
GATB	-0.119789031292504	1	1.22624653554488	1	4.41838032309157	0.00612570845417778	-7.04490868917221	1.3139288153109e-09	-3.48213593799628	0.199469872333708	-11.0475469022643	1.53420378064428e-25	-6.90909948507856	2.8581554469233e-09
GATD3A	1.7082845794355	1	0.816779253736088	1	3.33080948562838	0.428639533464941	0.417649762224921	1	2.82999952499245	1	2.71060886822319	1	3.80220464940467	0.0540671476827566
GATD3B	2.06436359541046	1	3.74440466485314	0.110843897506435	3.2942640933849	0.481557117775676	0.414354813153617	1	3.28438599566338	0.390422482097149	4.1120557407422	0.0125880658531637	3.78096974714145	0.0581133410992172
GCAT	1.36919217485748	1	-0.891112856919187	1	-0.183971438294263	1	2.95880243851219	1	1.46374177432153	1	-7.3581137417575	9.51288134246269e-11	-1.92485711373978	1
GCDH	1.61834571899236	1	3.00253027428503	1	-0.518426156479048	1	3.55284304942412	0.17225347759655	8.42089573713834	2.70498460528182e-14	-11.7100600002167	7.93528397888716e-29	-6.30522418804366	1.56262933461553e-07
GDA	0.296093187085621	1	2.22109490605265	1	0.457026191490511	1	-3.12833735444793	0.696161177272055	-0.566675339480242	1	-0.524907965956299	1	-1.76785826481596	1
GFER	1.08431882591539	1	2.27037989669138	1	-4.31557121813221	0.00963103837726811	0.540541315295698	1	-9.83166914090937	6.32457719215314e-20	-13.7643892519899	3.20143247298573e-40	-4.31667635613784	0.00651008124722172
GFM1	-1.62459054827793	1	-0.33306541520447	1	-2.17912097631118	1	-0.124168903301841	1	-7.90508657802651	1.88226452083995e-12	-10.7259203648293	5.1303959713603e-24	-12.614650122168	1.36234975606109e-33
GFM2	-2.98663174407059	1	-8.50965234785422	1.50031844937199e-14	-5.48231709649276	2.96792181271447e-05	-7.1992268545252	4.32967757540762e-10	-12.5630309080984	2.79846929770394e-33	-8.45986155392864	1.50603102257331e-14	-16.0864696925551	2.66640417705323e-55
GHITM	1.95170325396508	1	1.57379741911307	1	5.98260768241281	1.62718590955403e-06	-1.37735530994772	1	-5.00747967201775	0.000299450239043274	-12.8208410587726	9.33735027934386e-35	-9.34035550293448	6.54796383473023e-18
GIMAP8	-5.99210760014491	1.73789446848337e-06	-6.79513072349122	8.87357752603941e-09	-7.45558191195016	7.0682916911919e-11	-8.79990711283575	1.05709530421768e-15	-4.90766200722394	0.00048849312147261	-3.21228826223574	0.343690478057069	-8.55478791090849	7.74641800756699e-15
GK2	-3.54114626298011	0.276484509434296	-6.99090659104717	2.2641280220759e-09	-14.2370411722459	4.73803420954256e-43	0.356891274343166	1	1.52826236931275	1	-8.56060124803127	6.36629955178775e-15	2.09829022439461	1
GLUD2	1.58905887951421	1	1.31952291762667	1	-0.318474035069984	1	0.470713361243137	1	3.13675680607954	0.628646155327323	-3.57007207318566	0.0995703630839564	-8.12393205174882	2.89295153125438e-13
GLYCTK	2.79066285317869	1	0.620654590532195	1	-0.165943850506083	1	-3.4851790354475	0.218854495651858	0.767924159128302	1	-1.3425910447525	1	3.79126552240113	0.0560557223537081
GOT2	-1.97176874415777	1	-0.823637564615327	1	1.52870144012223	1	-0.13328583183019	1	-5.41047678713554	3.60800160816994e-05	-4.44658843133326	0.00304484217108339	-2.89596975175406	1
GPAT2	-3.28522201959903	0.675610523290239	-5.29064176626494	8.87343914951449e-05	-4.52909682770812	0.00371411914293704	-2.46330361167597	1	-2.44499442724256	1	-10.1074600873884	3.27131416687696e-21	-11.895331754207	9.5618186663654e-30
GPS2	-0.417423115483379	1	2.26066507143629	1	2.38658726570127	1	-9.15948984682845	4.09845811675434e-17	-6.05514109423022	8.60006148132775e-07	-6.12502642782232	4.04381759771947e-07	-3.44109247025724	0.198724080263177
GRSF1	-3.11276031490043	1	-2.96034147335546	1	-2.58710617599878	1	2.58523285178044	1	4.40218001096567	0.00513337502115012	1.34720499624139	1	-4.88499139722061	0.000467518831604997
GSR	-1.97396353161345	1	-0.352996530588867	1	-3.33841399039049	0.418762811111826	1.31735444153203	1	1.31678558754232	1	-1.958926959809	1	-1.78207954587683	1
GTPBP3	-3.13140317348093	1	-1.50579259232766	1	-2.5224224882583	1	4.23591783626632	0.0117224302245647	2.46918829377341	1	-12.6731009793155	6.10143567854052e-34	-7.04933300569417	1.06608024070644e-09
HADH	-6.22968987543366	3.93516621735285e-07	-6.82220150559505	7.37867104730755e-09	-5.81431882974446	4.42606911483843e-06	-3.11530092062351	0.725841498339178	-4.86410637558724	0.000605918617122954	-7.32700603756472	1.19087720223097e-10	0.553184197802131	1
HAGH	-4.28817011515009	0.0135293477989123	-2.55715317202862	1	-6.41954770942024	1.03739981130878e-07	-1.10569806037132	1	2.26269921686348	1	-0.0261834186925371	1	-0.965276479349948	1
HAP1	1.15050708846469	1	0.836600550574132	1	2.85816792747773	1	9.81281619463535	7.95277225169327e-20	0.69096891293887	1	-18.0268869896342	1.00915621023002e-69	4.09353765505599	0.0169511576853544
HARS2	-3.45470596639063	0.376260094451393	-3.93373211779106	0.0528585798012009	0.0802154909162243	1	-4.57838627418495	0.00253031475063221	-14.3129723877404	1.53437867866927e-43	-14.7904133285903	1.33948272454412e-46	-6.6740216508078	1.3937664971444e-08
HCCS	-6.69285452744841	1.87780752063193e-08	-8.22130337075562	1.72516959683093e-13	-9.43557135147931	3.24705678585414e-18	0.244623596052721	1	-2.3274122054242	1	-7.19978939859678	3.01528156622231e-10	0.647110120990998	1
HEBP2	-0.945931309505703	1	0.640314523500487	1	-0.113092146384718	1	-3.65708301836756	0.117346817523347	2.30634111645849	1	-1.37257955432006	1	1.62113354141908	1
HES1	-3.28884016259686	0.668997561246582	-2.07716027389167	1	-5.18596791824585	0.000147418521238239	-15.7451820404714	6.43340090876527e-53	-10.9789581750286	3.87411819629047e-25	5.15193741847175	0.000100029921041954	-3.14488539809282	0.521716975574133
HIBCH	-5.70893164114438	9.4019593839231e-06	-6.62829836939304	2.74719051349737e-08	-16.0126486952884	9.17616930229786e-55	-5.8084645983284	4.04770453428068e-06	-1.75488307565737	1	-4.1293793735988	0.0117489241233063	-7.4476219656638	5.8353133675262e-11
HIRA	-11.5467511887126	6.7770916958965e-28	-14.4306352607359	2.93827956106303e-44	-19.20275526102	3.109604708235e-79	-15.3986373657095	1.44755956463104e-50	-8.74680510585579	1.61755501411642e-15	-2.04205651042314	1	-9.37220730662236	4.85143359630138e-18
HK2	1.35411744231317	1	2.18668028116627	1	-0.0644966916589023	1	-4.80391748824752	0.000879088970628135	0.601541617410702	1	-10.6550763924786	1.0946730199604e-23	-12.940899140663	2.06322038836519e-35
HLCS	-0.40691343294619	1	-3.66247185125644	0.150625304534068	-3.71550267410501	0.108295264317308	1.62944377699517	1	-0.692319370192463	1	-1.97725913379922	1	-1.57198664211349	1
HMGCS2	-0.515839879253189	1	1.86708907455136	1	2.41536220850572	1	8.09442462314533	4.29791357006275e-13	9.06008296746284	9.73724722921239e-17	-3.99238093017693	0.0199510201305201	-4.79557233809066	0.000723461143484788
HRK	-3.35642592626825	0.530590155310871	-2.44123259376624	1	-4.1178974669843	0.0223289320937394	8.93024599578812	3.29848533284317e-16	6.34139670529034	1.42762505887611e-07	-6.50369795453375	3.65984052422434e-08	-3.42036103254398	0.213880228501043
HRSP12	0.0264663134828666	1	0.936859652801846	1	1.47717375563306	1	-0.869793369322538	1	-1.37206676128033	1	-0.244265530743604	1	-3.67779262114402	0.0844587379114496
HSD17B10	-2.48004285631991	1	4.00311672938431	0.0400086005604768	1.51105323803689	1	-12.3407697021525	4.59993906050596e-32	-15.6536227863812	2.68955470358704e-52	-33.3698129024251	3.34196517921016e-241	-10.9993115120701	2.83789627901396e-25
HSD17B8	6.41067810382152	1.22708105330778e-07	5.05954117200792	0.000299650034858172	5.8840196173409	2.94308954924467e-06	-0.472554829943851	1	-1.99161452469574	1	-1.99479379389769	1	0.351566151602541	1
HSD3B2	-1.69886048916459	1	-2.17088624682525	1	-2.23639460092351	1	-4.51766903674835	0.00335754471348377	-0.798553804096615	1	1.02485802458841	1	2.05582873415165	1
HSDL1	-0.588018017380421	1	0.707281921304972	1	0.630985760372649	1	4.92271095736757	0.000492049575049483	2.96941161953657	1	-8.39130280439574	2.67796819804863e-14	-3.20334591165459	0.434690276123166
HSPD1	-1.76337121649498	1	-7.46078821768528	7.28474193403933e-11	-3.97735112732108	0.0393035946887794	-9.73614079442901	1.68722604388138e-19	-9.5612641273398	8.86411870310453e-19	-15.2867740462053	7.4847786543789e-50	-6.94102210964683	2.29281841877978e-09
HSPE1	1.64344464227484	1	4.55554203360658	0.0035843956405383	0.365806542032346	1	-15.1513315223168	6.40751405548224e-49	-14.9173358927822	2.16089144460826e-47	-17.3099858216027	3.30252792198729e-64	-1.24502215106811	1
HTD2	-1.26598481006413	1	-1.89933744178849	1	-0.875924772366645	1	-5.80420929322778	4.14537625381139e-06	-3.76775616870268	0.0700066267644755	-8.48861365888343	1.18150909193028e-14	-16.1858782364291	5.33515498357161e-56
IARS2	1.62207025572842	1	0.63814408384957	1	-0.708133861388709	1	-6.52436829124081	4.67777776290516e-08	-6.29325682123674	1.94295851453138e-07	-1.85136983849163	1	0.37117591291322	1
IBA57	-0.814475406841415	1	-0.940189820367725	1	-1.91608750690561	1	-17.5254962398854	8.01885122354129e-66	-15.4727810046982	4.5235040017032e-51	-15.6531450840555	2.56121025475856e-52	-18.2790048872686	1.04962308271945e-71
ICT1	1.57437730497743	1	3.63787853952584	0.16521069250242	3.18777375593158	0.686755084902497	-9.83546225979734	6.36000337743634e-20	-1.26001941960194	1	-11.3154614512948	7.56950633881267e-27	-2.35872784595696	1
IFI27L2	1.65522419380565	1	0.40628000330601	1	4.71705559177396	0.00154576382060135	-3.59857751279805	0.145262970490604	-5.16280682047663	0.000135990258403559	-5.5301283670063	1.34398545480328e-05	0.808800176362068	1
IFI6	3.35857052488676	0.527273469947004	3.47026478070115	0.304168134263157	5.28909861202947	8.54298247235134e-05	0.499018325148934	1	-2.63645127598753	1	-6.06123632977761	5.99751573471235e-07	0.996216519894151	1
IMMT	0.873678808684799	1	0.727771800609596	1	-1.3315595075331	1	1.70548240499173	1	-0.221673499744804	1	-12.5190271442449	4.25943510095644e-33	-4.74881932828716	0.000900273546137081
IRG1	0.709225873844045	1	0.909947888662833	1	4.15904639817259	0.0189190759100353	5.84353554158609	3.29112263045662e-06	1.58812415461704	1	-3.07137992330427	0.534134726818506	1.04318631243806	1
ISCU	-2.50636141703772	1	2.07127388689528	1	-0.261976900959559	1	-8.05082546759029	6.12669181255687e-13	-7.70466760214619	9.09107216222699e-12	-6.2446700815359	1.91537704650869e-07	-3.063339256092	0.665400555798492
KARS	-1.44254763968253	1	4.14549989148289	0.0220736627986011	-1.49547273822578	1	0.436435915413327	1	5.15985676856169	0.000137903474471015	-10.6378570548257	1.31304607020741e-23	-15.874183325475	7.97702114389103e-54
KARS1	-5.98321775766935	1.8311214038044e-06	-0.622424242043546	1	-3.8642963431102	0.0613868540314845	-2.55793842506911	1	-3.5853519376163	0.137342568748869	-8.82526441547053	6.35552677040701e-16	-10.4651195507764	8.96916622254391e-23
KIAA0141	-0.214113501667909	1	-0.150523166024523	1	0.629100119914716	1	-2.93937125643917	1	-6.00115897515659	1.19311659675169e-06	-10.7856529377186	2.68786910317407e-24	1.62134680485893	1
L2HGDH	-3.64013262188275	0.19183834618917	-0.49365938751607	1	-0.704168883372398	1	-2.00732914344328	1	-0.13639865223566	1	-8.38718424600182	2.76845913613087e-14	-12.4624052052461	9.27713979673453e-33
LACE1	-2.57681338687373	1	-5.32743153035919	7.29154788298318e-05	-2.45500124870633	1	-2.97307294076666	1	-3.07821005011883	0.741363138828055	-11.3293123368863	6.48181516188671e-27	-13.2535046495209	3.39324361721775e-37
LARS2	-13.4128807312369	4.50822560478966e-38	-19.3440188335549	2.03051748123386e-80	-19.8927103560283	4.17435250812879e-85	-21.5013321149127	1.33431382444988e-99	-19.5836414704804	1.85713760089892e-82	-8.70335310727211	1.85276140877277e-15	-16.6742448767967	1.70676050970676e-59
LETM2	-3.10923289562257	1	-2.49203528576038	1	2.98258611329094	1	-8.51702097941535	1.25074326915889e-14	-6.48806510945883	5.52105247389832e-08	-6.32762169035026	1.13529687757532e-07	-3.90634339667238	0.0363568894740145
LETMD1	-1.20760601438819	1	-2.35308277355625	1	-3.63691053050488	0.144862052658177	7.2074945298695	4.0805361648333e-10	-5.60441778351959	1.22866213513093e-05	-8.09903262375706	3.01918708552835e-13	-11.1386775781092	6.04191392405418e-26
LIG3	-6.81424313996011	8.15894968179041e-09	-6.22290139107616	3.86530962354715e-07	-11.1865442463817	4.04809108824501e-26	-4.35844469880513	0.00686387660462544	-0.799842764836794	1	-12.7209832958895	3.32318794639656e-34	-14.727172215452	3.52007974640751e-46
LRRK2	3.70865479313173	0.148354646166236	5.53500125382196	2.31552239143908e-05	6.64485550000141	2.32795768856833e-08	8.50309163308146	1.40855196254009e-14	1.76419646723304	1	-11.0219022818489	2.03468086350593e-25	-3.78493632347212	0.0573479816127398
MAATS1	-1.2030457971269	1	-3.556423805062	0.223306843945531	-4.65304004791624	0.0020867492981463	-4.3535031915379	0.0070071092316002	-2.25166266333129	1	2.44262033817395	1	0.613246528723735	1
MALSU1	-4.94277905787528	0.000611512990927055	-3.39678520855632	0.394776460494585	-6.99403055571674	2.0780329146642e-09	-7.92662989165057	1.66628095405076e-12	-7.02756479370159	1.3892185555403e-09	-11.7850734372564	3.28073717043752e-29	-2.82831744789734	1
MAOA	-4.207618195729	0.019175078382412	-5.0059354970404	0.000394698742276765	-2.97334461256612	1	-3.26612448769394	0.455746682528916	-4.84227117084439	0.000673907960555863	-12.2157737262602	1.83078457079833e-31	-10.7170536752681	6.15458033119494e-24
MAOB	-1.58148160199828	1	-2.30711785125704	1	-0.60244154578639	1	1.84043173228509	1	0.206678328759544	1	-2.65057064365457	1	0.627433117316839	1
MAPK10	-0.854619640573903	1	2.01284956798712	1	2.93381749479646	1	-2.81629554280964	1	0.66753630960222	1	-6.24655354488147	1.89662913744025e-07	-7.22227580584083	3.0674788982623e-10
MARC1	-3.78355614251999	0.111314470015747	-0.241240392478098	1	-2.13340521097083	1	-4.60054979527904	0.00228386480827674	-4.81335835296578	0.000773241147239724	-1.6355803901501	1	3.72920206233753	0.0701117829446267
MARS2	-0.494783355403537	1	6.2212170063749	3.90210815367941e-07	0.881831538641869	1	-1.62848917215532	1	-3.62973074088277	0.11689141131946	-20.0514124221307	1.68531753140752e-86	-9.187332348208	2.72227917607807e-17
MAVS	2.47715054960219	1	3.00690703148104	1	0.649982713400034	1	-2.66258766045892	1	0.295384611224916	1	-4.13116860913573	0.0116939285726969	-6.27753773149853	1.86091451855949e-07
MCAT	0.162646883038319	1	-0.513732753168244	1	-1.49023145534189	1	-10.5584596209378	3.79729356324801e-23	-9.14901435625812	4.30915163976944e-17	-5.69559299983784	5.22698473034752e-06	-2.27481647964333	1
MCEE	1.1127944025537	1	3.70127390636458	0.131071569239354	1.84699996019543	1	-0.524636803083905	1	-4.45642500733259	0.00406688147512989	-5.26487984054373	5.55513067625479e-05	-1.08417959626855	1
MCL1	-0.882955371752418	1	-1.33429908913312	1	-0.0465380459765293	1	-0.649117010134157	1	-4.20933489115397	0.0118329069127313	-3.54946406929818	0.106926470956549	-6.72063787494559	1.02225867873814e-08
MCU	-2.40481219530818	1	0.826008634313593	1	-3.44114219995313	0.293686858214553	1.41513096804209	1	0.396503618113481	1	-0.21314308646316	1	-3.95788912262945	0.0295654810732028
MCUB	-1.42328248626025	1	-1.50416392868312	1	0.803011129683144	1	3.2692479077254	0.452901867247993	2.71082813436901	1	2.86753679636236	0.980423250479564	3.24751789211031	0.376687346422836
ME3	1.31449853762	1	3.0747197345895	1	-0.919931358492232	1	8.48513602939096	1.63970025098119e-14	5.8446717369057	3.05048465916824e-06	-7.89362928759157	1.58209000744223e-12	2.79158742319883	1
METTL12	-3.5119957487921	0.305991517942357	-0.948612381973497	1	-7.04591816889506	1.43709160346266e-09	1.72757619264267	1	1.04798423632966	1	-3.01207171226772	0.640894092643144	-6.6030937907329	2.23076191897663e-08
METTL20	0.0845454128471494	1	1.18261818192878	1	3.64234956632168	0.142374773956288	-4.92288579861013	0.000492049575049483	-5.29260910169322	6.83708369043625e-05	-1.1336247552456	1	0.552203502932458	1
METTL4	0.888887696138498	1	-0.652761618018975	1	0.243297938068533	1	0.961215148042862	1	4.16806095890179	0.0141312822396511	-14.3757674901449	5.74388849820946e-44	-2.85276692957094	1
MFN2	-0.160863479489603	1	2.08637320018358	1	-4.20452723553848	0.0156715432525109	-18.3666886563693	2.13160337862083e-72	-21.6672425358066	3.67468710113694e-101	-12.9261010139933	2.39542765725601e-35	-15.0723908603425	2.02741469704357e-48
MGST1	-4.96280941718566	0.000552371982054571	-5.66342664547755	1.12026611114875e-05	-9.75892260849654	1.42416730300338e-19	-4.41388325828357	0.00536092785210677	-11.0542397199458	1.68326236322321e-25	-3.66948532440976	0.0690231580814274	-0.0427408982407292	1
MICOS10	-1.32739231803731	1	-3.59813278867876	0.191985476114328	-4.17579934176985	0.0176680185152014	5.59866709885038	1.34571822451198e-05	1.41796363039274	1	-5.15723173487886	9.77447441553204e-05	-10.2179599734264	1.17317624308745e-21
MICU3	-1.38070057151312	1	-3.26467114387697	0.616998645566762	0.079796390810818	1	2.3382234895051	1	0.643208862917926	1	-7.36877906014639	8.81652560731955e-11	-2.03516230254071	1
MID1	0.098786775571138	1	0.664825083419538	1	5.41837745370022	4.23402077391202e-05	-8.33213894369787	5.99429919078135e-14	-9.61397584301434	5.33275792899905e-19	-0.633540845037467	1	-3.08896201321557	0.61663135575575
MIEF2	-1.28798590119466	1	0.0599694452127211	1	-1.0429447555806	1	-2.95776885990535	1	4.81246561353938	0.000775213552885148	-7.66334972846232	9.54635158901633e-12	-0.918059905398073	1
MIGA1	-4.72040845698597	0.00184295899843566	-4.64529457295017	0.002346577572515	-4.69909896152267	0.00168284809613649	-7.6749582290757	1.21456861822543e-11	-11.645169954409	1.9766937770181e-28	-3.7520980654679	0.0508546432835083	-5.41670830973752	2.93211213446352e-05
MINOS1	0.870588018748849	1	1.01044796833338	1	-2.43594028255337	1	-8.78675981862528	1.18530263788938e-15	-10.246084346254	9.62466845378313e-22	-1.89042127332355	1	-1.00926715413316	1
MLXIP	-2.47824717595147	1	-2.87767333006472	1	-1.46481092197269	1	0.816776310266034	1	-0.263720906476128	1	1.36132282398407	1	11.1383537317979	6.05575964048293e-26
MMAA	-2.67901194329014	1	-3.04317655488142	1	-0.209318314512368	1	-3.47690247725116	0.225215573082739	-5.13055366010515	0.000160334609702021	-1.51877697351761	1	-4.84462413065425	0.000570832160360038
MMAB	-5.42018274759635	4.86426617752004e-05	-2.25092792645631	1	-3.39851855714573	0.338081813693159	-6.43401420341693	8.43842450269777e-08	-4.04853303767855	0.0230382279014082	-5.86882556458242	1.90918406282583e-06	-10.5253756978436	4.76502897345895e-23
MPG	-0.894520738710678	1	1.28934679285457	1	-1.12045266733102	1	4.07913274323302	0.0228280306356749	1.27092812752013	1	0.916287132792956	1	-0.886118232998678	1
MPST	0.794688728609853	1	2.2895849000276	1	3.80351157349598	0.077606672994243	-1.52659403602993	1	-2.50588247698341	1	-9.74214841915738	1.24559736853504e-19	-2.77472160194386	1
MPV17L2	4.24670682477986	0.0162050836038037	9.01722893815893	1.68021983581062e-16	3.59503651394354	0.168011270935667	3.47522355433887	0.226119509255126	0.199789678925986	1	-4.26087505673134	0.00686226537867583	-4.69984249937626	0.00112997201463938
MRM1	0.0899371637372941	1	1.63129070527126	1	5.72721765210765	7.38119039229429e-06	1.2354951101138	1	-2.75469041888648	1	-1.38675333229264	1	3.26943307976115	0.353463376260085
MRM2	0.313759195711791	1	1.69442880957478	1	0.631066121232435	1	-0.440295676635104	1	0.834490298956999	1	-3.83581970996526	0.037168418526268	-0.218269180921356	1
MRPL10	-1.24095485022254	1	-2.00152243273595	1	2.85458332597497	1	-6.98817250393587	1.96335343590663e-09	-9.05169234470997	1.0501400323799e-16	-11.3053361683935	8.48310072915339e-27	-3.70459762628658	0.0764332858717379
MRPL11	-0.18362314143539	1	0.530220183951672	1	-2.14907779306452	1	-8.40815007979465	3.15311667892697e-14	-5.96141597047501	1.51537268886368e-06	-8.31811838171469	4.9243270634846e-14	-2.69147775115486	1
MRPL12	-1.62357827168117	1	-0.300005773449275	1	-3.93922645149575	0.0456953133251908	-7.3899417937822	1.06203713233231e-10	-6.39705997896624	9.96317885022036e-08	-11.3632370806384	4.4043123827336e-27	-10.8381234794623	1.66223331930483e-24
MRPL13	4.02260610196707	0.0420746869737847	6.1369982510427	6.58466288513905e-07	7.60418096759466	2.27937487287726e-11	1.12647242647511	1	-6.71461270069928	1.21625320794472e-08	-12.5504486706373	2.87356940562578e-33	-12.449593072617	1.08793422572547e-32
MRPL14	-0.517150006689872	1	2.14867445333547	1	1.069025070896	1	1.93343043988351	1	2.15442149375953	1	-6.20932486342907	2.38925097948326e-07	-0.962890976859911	1
MRPL15	-5.67219727948427	1.16306432377489e-05	-6.75750861434556	1.14694298571842e-08	-11.7536486939611	5.81653164018465e-29	-11.5923422517404	3.73579032006612e-28	-17.3416093165114	1.97441165873755e-64	-12.9282350257164	2.3329876085339e-35	-5.18215024757882	0.000102652247641602
MRPL16	-7.38231280915165	1.35028828405505e-10	-2.31071131508721	1	-3.66222772479215	0.132016600714586	-3.02035494930928	0.972042644773094	-11.8918034905503	1.07186960223684e-29	-3.15234739886697	0.416246077104915	-15.4187903503412	1.01326586961774e-50
MRPL17	0.362130580591464	1	-1.25582337680549	1	-1.7143242107306	1	-8.48099946938145	1.69460134560577e-14	-16.4379864050064	8.81485755432784e-58	-10.0467319550986	6.04924423598926e-21	-16.8132178926738	1.65985542309067e-60
MRPL19	-2.33015481934038	1	-1.28278462371904	1	-8.88361460809226	5.34605657928302e-16	3.14820856036504	0.657097764653247	-2.38207398844768	1	-12.7676563912603	1.84157155985654e-34	-21.0569054919185	1.73358880065688e-95
MRPL2	-0.305509832755686	1	1.71156775754313	1	0.169131536976064	1	3.90033183308853	0.0470698568732958	-5.44092495744887	3.05836772262975e-05	-12.7588796414625	2.05569930335217e-34	-11.671561220535	1.34483646860237e-28
MRPL20	-2.82355593899591	1	-1.19181454613547	1	-8.26324699716529	1.14685847651123e-13	5.71475061719322	6.92149641818279e-06	-1.06429760491066	1	-13.6126963745263	2.56483479124366e-39	-3.22803036652854	0.400112830510761
MRPL21	-1.85275428242656	1	-2.27186676000831	1	-2.00181196336084	1	-4.07649310778938	0.0230023347584302	-2.2988533525066	1	-23.3115619620418	2.96135407806397e-117	-13.4961828532023	1.30434916288209e-38
MRPL23	1.62947401903168	1	5.48769558761947	3.01336158998282e-05	5.03289299119918	0.000326597798799246	-2.61200051003199	1	-8.52376073002739	1.13060718195062e-14	-12.7366505400375	2.72275049425476e-34	-5.63660746265728	8.6716412693402e-06
MRPL27	-1.95953571418572	1	1.2141217734383	1	2.45394383271627	1	-10.0912596672748	4.8794736556714e-21	-13.6082915733505	2.99587805338472e-39	-12.3219040089034	4.96430856338585e-32	-0.210720610843981	1
MRPL3	-4.54990664530238	0.00412183458166623	-5.03311991224965	0.000343583477635568	-5.89109360614931	2.82365037224225e-06	-10.9583863590626	4.9788294557335e-25	-5.07998027653492	0.000206855783028175	-18.5701035763399	4.7680452169663e-74	-5.52877719266228	1.59622940666959e-05
MRPL32	2.52208044140707	1	-3.82335947293265	0.0816202933257462	-6.11658810504822	7.14132313040092e-07	4.02232466791384	0.028813274394984	-7.97961159189431	1.0378369674767e-12	-15.7436625297183	6.17983473425418e-53	-5.92315918413321	1.6485535984468e-06
MRPL33	0.586711273189916	1	0.540750811305652	1	-0.104621814434372	1	-9.41071493006595	3.90276686047385e-18	-11.0209725974276	2.43426922984973e-25	-10.5029509305579	5.50885579911842e-23	-12.4731922261189	8.11324549787189e-33
MRPL34	-2.3895270381835	1	0.904737524525503	1	-2.86460206424195	1	-16.7532308256283	4.68214064216976e-60	-16.4217667013306	1.15045849215138e-57	-14.2414704926879	3.9354994035244e-43	-13.7850247278761	2.49986297543275e-40
MRPL35	-1.28246359148781	1	-4.46766648143235	0.00539308314677982	-4.14078139425821	0.020317520442163	-3.97792698904949	0.0345507986249965	-8.44250052568252	2.25199519808483e-14	-9.67638796472878	2.35918663547824e-19	-13.5057130046419	1.14896534236978e-38
MRPL36	-2.62924285733479	1	-2.33075194953657	1	-5.23480281328897	0.000114126313806324	2.29160559866379	1	1.47983544593079	1	-2.24180385127762	1	2.57983115671804	1
MRPL38	-7.62920474458694	2.05735638590592e-11	-8.65738156492931	4.15625947027127e-15	-12.2285965016119	1.88724647508903e-31	-6.87273937249721	4.40864004368518e-09	-9.5662061887772	8.46171953160487e-19	-4.28477587584851	0.00621939892427485	-0.483060902394741	1
MRPL4	0.156373733854534	1	3.361142823795	0.446318891868379	1.28460540832358	1	-10.7637333714557	4.18171716153339e-24	-5.1131379351653	0.000174584766146539	-20.2854251881445	1.49265405469544e-88	-2.37253848311631	1
MRPL40	-5.84692445040961	4.15618173955736e-06	-0.522043993634807	1	-0.69251488398291	1	-14.4444460881248	2.33962129912552e-44	-17.6480980034992	9.13494022481937e-67	-11.4665202888672	1.35244538392763e-27	-11.8480201294567	1.67895320664274e-29
MRPL41	2.4929799179208	1	4.96798126268619	0.000478986764830707	5.31031028683471	7.6278809785791e-05	-6.01625106982929	1.16562229232721e-06	-7.2134316749258	3.66091599321377e-10	-14.5399855999271	5.2936181726779e-45	-7.40775223510436	7.86162995686845e-11
MRPL42	-3.58870198554301	0.2319652683545	-1.47801676655309	1	-10.9146348393967	8.34044001910819e-25	-10.1575154950142	2.48503696540583e-21	0.917513952786692	1	-4.48464717593036	0.00258542772906348	-7.61305072183132	1.67045217837192e-11
MRPL43	-5.29764420068863	9.52526822919954e-05	-7.30487321071208	2.33401312075234e-10	-8.02862509681308	7.94482824346389e-13	-6.75201476308947	1.0148100066959e-08	-16.6347530373687	3.36882395951893e-59	-8.85707631046243	4.81342200193384e-16	-7.33150428543867	1.3814321215919e-10
MRPL47	-3.7982927027316	0.105192662530632	-4.31916048773516	0.0104311488918484	-13.8636958696502	9.19793763810812e-41	-11.9511495040943	5.37239939876467e-30	-17.3907369457857	8.3984029870847e-65	-14.5784013058512	3.02568358220898e-45	-18.6926264814223	4.92840956466123e-75
MRPL49	2.61368602392287	1	3.29617547332938	0.555721106621994	1.03971131172356	1	-0.769680382139288	1	-2.92633230015626	1	-8.35200023472338	3.71154403954914e-14	1.26814989481388	1
MRPL50	1.46158885022812	1	-6.64157499046263	2.51382513270134e-08	1.98085770564268	1	-8.46534363128056	1.93592105492412e-14	-4.71456163974595	0.00124022614623854	-18.8029077117488	6.08361066537101e-76	-23.2034854288708	3.71599974231143e-116
MRPL51	-8.58387389668433	8.06311314955786e-15	-4.53793913043093	0.00389125558563699	-9.11095542715733	6.78591511790322e-17	-28.3202937007821	1.724497095963e-173	-25.9773207531839	7.90837884006328e-146	-18.4630171171948	3.47918156050628e-73	-16.5168182132497	2.34627029264065e-58
MRPL52	-6.59281933883976	3.68545071406125e-08	-7.11371185334198	9.43239964590092e-10	-7.69561680514656	1.12368956020337e-11	-3.30611349211088	0.40299498838969	-4.93943301644975	0.000420739776563069	-2.91232183459185	0.853831648366285	2.92535304934873	1
MRPL53	1.65995037771262	1	1.55000796164296	1	-2.00189012549151	1	0.922985476706551	1	-5.33823398320056	5.34980828824097e-05	-12.0683962045765	1.10451222653889e-30	-14.8257446608262	8.18903362693878e-47
MRPL55	1.44873374971038	1	1.71970580004087	1	0.117037254102692	1	-6.29355526782252	2.06954067318729e-07	-11.3431181274479	6.47486432191979e-27	-18.0485500030382	6.82738364947363e-70	-8.26063566994206	9.36045758633897e-14
MRPL57	-2.74562408587668	1	-4.43827427624095	0.00615737686454102	-8.53575349861758	1.14180858255175e-14	-6.77577802698364	8.62457600633753e-09	-19.9852555651096	6.46083915932034e-86	-23.7819022529559	4.51368533800054e-122	-23.6072048932049	2.88634723726279e-120
MRPL58	-0.889962889987566	1	3.37843287881008	0.420634306651238	-5.37446556479922	5.38439222866001e-05	-4.13272819043436	0.0182826111395851	-4.76676791425085	0.000969720567980965	-7.54463583366877	2.3584760262589e-11	-2.73187827706736	1
MRPS10	0.479158074814439	1	5.11647257281513	0.000223515214987767	2.88432433980424	1	3.27431297158635	0.445919951766411	-3.7518313281906	0.0742566172957193	-11.2363423120461	1.85462332747325e-26	-4.18711106272171	0.0114423675791372
MRPS11	-2.57144497276212	1	-1.20369473616227	1	-0.535951632911772	1	-4.8846721836468	0.000591562134664593	-7.0954351552388	8.56195492721715e-10	-15.0338857672846	3.50114956205216e-48	-8.64392632128371	3.5792653020471e-15
MRPS12	0.192284435362371	1	0.48787950313152	1	-4.89954028356564	0.000634964228845322	-4.62015233895912	0.00208984820875016	-9.18233661244279	3.17221295148205e-17	-10.9594010844913	4.03688417157849e-25	-9.2202116125608	2.00740289043937e-17
MRPS14	-7.76818798098807	6.94258893646235e-12	-7.28880257263394	2.62373683496288e-10	-6.1297568434533	6.59220982591281e-07	-7.82054782105224	3.88143330723407e-12	-6.90559543192598	3.26956095065713e-09	-5.52300939787106	1.39295115676472e-05	-12.9979307233642	9.8296281978963e-36
MRPS15	0.00715205968848492	1	-0.806744476462201	1	-2.45027841187148	1	-13.4870002823486	1.59115978572377e-38	-12.4376022649956	1.3540353876533e-32	-16.767372493291	3.50074755724806e-60	-8.40030467320159	2.89904428885336e-14
MRPS16	1.7780813590126	1	2.891721304973	1	0.087137733923268	1	2.83846814573884	1	-3.18237123421938	0.5419362218139	-5.07379624535092	0.000148963424490492	-4.75151642355253	0.000890364697952635
MRPS18A	-5.06360504057814	0.000330384136521262	-0.724023242977758	1	-5.83895854442988	3.83980679156774e-06	-7.66212875519466	1.34048224374939e-11	-9.97281201295732	1.54964158721923e-20	-24.2332395766347	8.74136438290431e-127	-9.91324169546145	2.54869209028076e-20
MRPS18B	-2.34355144983548	1	5.9267739202064	2.3757781772149e-06	0.779612868227288	1	-5.06646575404691	0.00024073015428527	-10.7392170381013	5.30856599311074e-24	-11.1128270829019	7.41087141023433e-26	-16.3421234820239	4.17272763905713e-57
MRPS18C	-1.59733701864452	1	0.018642164770573	1	5.61776278465726	1.38120323095136e-05	-4.76540997567557	0.00105166278555765	-10.7735236176075	3.66352154216688e-24	-7.01791336545684	1.09675372773239e-09	4.73611996799267	0.000954177140947387
MRPS2	-0.280990198428331	1	-0.466774965731358	1	0.14094462150894	1	-6.63354203545377	2.26458380732608e-08	-2.63405834341743	1	-7.00015926243657	1.24000778060238e-09	-8.12198012977293	2.93528595843074e-13
MRPS21	-3.03873129368931	1	1.46093446367916	1	-5.64747610030165	1.16905091708342e-05	-11.7956486181367	3.43202972003014e-29	-8.8664935586364	5.60100976548819e-16	-14.1500024829283	1.44358283581566e-42	-15.5316332821793	1.75887745796517e-51
MRPS22	-1.65163592914407	1	-2.95240504157419	1	-3.38384881196991	0.355957206023073	-9.34466413465884	7.28234417748672e-18	-9.96480850250654	1.67749582949713e-20	-14.6609259178211	9.03821125872784e-46	-1.01183016523695	1
MRPS23	1.78036388425603	1	-1.85798895664815	1	-0.786929204527733	1	-5.3680221815124	4.87977210461472e-05	-7.16013120520019	5.38407206411422e-10	-16.4686389526111	5.07311055040664e-58	-14.8316812474484	7.50512367545388e-47
MRPS24	-3.41395074894098	0.436031694777643	-4.81746285755064	0.00101631206338159	-6.91651844775941	3.58267700544009e-09	-4.34374889107484	0.00731173840323289	-9.50644611328868	1.499385083704e-18	-10.3934272468654	1.73723933123507e-22	-8.83176930092326	6.83107350282343e-16
MRPS25	-8.3123358724074	8.22006735255089e-14	-4.43350504626206	0.00628596420686205	-9.82720601695674	7.25593546676273e-20	-8.85907346492129	6.25286971067909e-16	-13.561250201901	5.68889392793214e-39	-9.91219865508235	2.33227118744464e-20	-7.06689593739111	9.41119767674231e-10
MRPS26	-2.09046837815409	1	1.03140900776853	1	-8.01707494067646	8.70676168292882e-13	-10.4147392400872	1.73301089438834e-22	-8.20932155682118	1.59268314036849e-13	-12.6589897888504	7.2835743276601e-34	-3.14287083606213	0.52364789191868
MRPS27	-0.912132140310293	1	-0.208192087162906	1	-0.870838514280597	1	-9.01025277723669	1.60148446176179e-16	-14.5756315789059	3.40381402684003e-45	-19.0327654760898	7.78828643013757e-78	-17.5644979629384	3.96247017295404e-66
MRPS28	-6.39541692943806	1.35452949339705e-07	-6.27754291240424	2.73452451290075e-07	-8.11742146242829	3.84287564410223e-13	-8.12645687902581	3.31073465956193e-13	-6.07481711576421	7.63394002505299e-07	-13.0161292024782	7.43001856765921e-36	-12.9716132634205	1.38439895711791e-35
MRPS30	0.870694190957855	1	3.31814838847404	0.517419246894774	2.39985924580386	1	4.72464064518211	0.00127940058636947	4.12296645023005	0.0169806983223897	-7.08251062583864	6.95088583877879e-10	-8.65007687748388	3.39667346424517e-15
MRPS31	-4.5186850093954	0.00476020385010589	-6.5512255206789	4.59958412659471e-08	-4.59923606398497	0.00267571169805413	4.76154444519198	0.00106817038174923	4.13537433028325	0.0162304438842277	-5.01803567296124	0.000196803369742278	-8.13924785540871	2.55349720691554e-13
MRPS33	-6.78407085127355	1.00478946082038e-08	-9.3390913145428	8.48245252827329e-18	-11.8812582000668	1.27532080496635e-29	-7.39151152863312	1.05102337310305e-10	-12.1372138803133	5.52665979752894e-31	-5.69593284198359	5.22698473034752e-06	-11.5177553706368	8.08508657443894e-28
MRPS34	-2.14737654147978	1	-2.51160649434881	1	-2.00118009394855	1	-8.49927653461399	1.45371262205931e-14	-7.39432625113954	9.72149104639978e-11	-12.2749123324192	8.86913333274111e-32	-10.063195057613	5.66450312023024e-21
MRPS35	7.18317011942097	5.89179687648062e-10	13.028268487026	7.47011594819838e-36	12.401621020181	2.21261647664903e-32	-14.2870459463053	2.26656476315541e-43	-5.0140473748565	0.000289934890594053	-34.5796531986089	4.54788151771357e-259	-19.9958224974554	5.23380932201715e-86
MRPS36	-0.997847924392871	1	-1.53253069777423	1	-2.41120015520749	1	-7.56753130237854	2.7767998108856e-11	-10.9623766394715	4.64235662254988e-25	-14.3430544939981	9.1957803917259e-44	-13.7737486252689	2.91878704850759e-40
MRPS5	-2.40567811454442	1	1.64651492279864	1	1.78991821868339	1	-11.2185595750728	2.73415701507805e-26	-11.1947400923106	3.48731368147039e-26	-12.4778237273901	7.13211425863735e-33	-7.48233219296175	4.50503146008098e-11
MRPS6	-4.84488093408509	0.000998298522080177	-3.75807142224534	0.105133999176056	-5.33978983118095	6.51380756464822e-05	-10.1984320487196	1.63415807369714e-21	-9.29075454536596	1.15664773547836e-17	-10.0374315886555	6.63703888990415e-21	-5.90787402722868	1.80206442816837e-06
MRPS7	3.93245765046933	0.0612956293225216	2.87917049040692	1	1.08025094060016	1	-1.69688034608605	1	-5.81154074595273	3.70783769451389e-06	-1.49930144331658	1	-6.93237471167068	2.4333440352876e-09
MRPS9	-6.66043684091194	2.33973747908176e-08	-7.31663891088721	2.14340176068989e-10	-7.28336686053934	2.54937158026807e-10	-5.98079352247971	1.44556634160326e-06	-7.7261374985688	7.69360658976755e-12	-11.8467122314939	1.58002901648172e-29	-6.70705429800755	1.11608919326646e-08
MRRF	-6.35741209258316	1.73377960673792e-07	-7.13907289928407	7.85526459593542e-10	-9.16250237196486	4.21886998254068e-17	-5.0619200858889	0.000246127619359902	-8.39977930957465	3.23411289006062e-14	-9.82789069045577	5.37478568918935e-20	-7.53247451052228	3.08683412295262e-11
MSRB3	-2.81804898446811	1	-2.73450398032081	1	-2.31391572101268	1	-6.89920533380024	3.67628499493942e-09	-9.8496781585581	5.29481365483676e-20	-1.08070802207418	1	-3.93168217726242	0.0328135260626789
MSTO1	-0.30924452276976	1	0.352982105528576	1	-0.49422422340845	1	-2.27572824386915	1	0.596635052066523	1	-21.528551963718	7.31012308302811e-100	-15.3448117366616	3.1729577054823e-50
MTARC1	0.680977122097552	1	2.04417337312492	1	3.32918443014577	0.430277489622343	0.33671533196936	1	-1.17621040726846	1	-4.45848542488626	0.00288892829316657	0.713165151617803	1
MTCH2	1.83524807316361	1	4.23864817055911	0.0147289683887824	-1.96932056588736	1	0.0737262182496673	1	-5.12850945710014	0.0001617930574096	-4.2322337774826	0.0076587348768521	2.88727051614824	1
MTCP1	2.45389700429839	1	0.124988497366333	1	4.92978836453151	0.000548242838735066	-2.04089104494104	1	2.31836692014786	1	-4.07920208491264	0.0143254015180035	-3.02902970253604	0.738475086999942
MTERF3	-0.0150564312472122	1	-1.61219831141467	1	0.240979840139132	1	-2.59455191182175	1	-2.37751818638788	1	-11.4444235353252	1.74282239185748e-27	1.6595689947656	1
MTERF4	-0.128706688260785	1	0.2054517065587	1	-4.51425998752075	0.00397749338745604	-1.65733627789902	1	-1.02376947684996	1	-4.24590033063848	0.00727174387455361	-0.0513500892065477	1
MTERFD1	-4.6882211179848	0.00214684729717824	-2.93453715493027	1	-9.43147803822281	3.37228210317788e-18	-4.81334932498479	0.000841549992091847	-9.53802647261733	1.10783458942688e-18	-15.6386071809884	3.21434802627815e-52	0.799951085399864	1
MTERFD2	-2.99024421239086	1	-2.18726945907363	1	-7.41640029779797	9.45922702287246e-11	-4.70312011555597	0.00141943432577255	-7.31715074686978	1.7223806112565e-10	-11.6527727533368	1.55256414811917e-28	-14.1970956028637	7.69638641109963e-43
MTFR1	1.64463260359451	1	0.480412963426392	1	3.33447230498599	0.423888595439723	-4.78524426353217	0.000958073051897531	-3.43771087825294	0.231728219936121	-0.453513709971689	1	1.60555460731925	1
MTFR2	-2.90452544600235	1	-1.8558677008426	1	-3.73441652824047	0.100848871651522	-3.34251975166898	0.35533179132399	-5.15296272362407	0.000142816441468308	-1.98457566023059	1	-3.30452626974865	0.315855037521932
MTHFD1L	-3.39355096599965	0.467770634735945	-0.133628592317121	1	-2.77288682708563	1	0.650207506768675	1	0.416290463117183	1	-4.04392354346202	0.0164525529115301	-6.62271973767109	1.95720340716274e-08
MTUS1	-6.65446206252262	2.43393399034264e-08	-5.10603948586966	0.000235879359387916	-7.77444332490514	6.06997069967954e-12	-4.61516617903489	0.00213672811996062	-4.65909484018832	0.00160389443232628	2.12554512803764	1	6.84384725834319	4.44833081303214e-09
MTX1	0.382066983026737	1	-3.18501268178945	0.801902063275136	-1.38879999252454	1	-1.30962297299009	1	-0.21129311854739	1	-4.71455367365329	0.000876912946915342	-3.81150640737809	0.0523484179103183
MTX2	-0.293808641001037	1	2.81885562346481	1	-1.12380869683878	1	-6.5607916418707	3.67166847795454e-08	-2.87460019803798	1	-11.9104265603485	7.38402074083911e-30	-7.35685761524953	1.14480319658753e-10
MTX3	-1.94415711209512	1	-0.465828535458569	1	-0.340403806353493	1	0.117883579547089	1	-5.65997231397523	8.96272712642844e-06	-5.41731328245561	2.48660252221238e-05	-5.7649230998049	4.14194069088344e-06
MUTYH	-3.58128115163526	0.238313690960703	-6.74075710646749	1.28414187338621e-08	-9.45633049366833	2.67271430487052e-18	-1.92690788389656	1	-2.40556897673425	1	2.98206984068017	0.695230203779344	-0.49674154397122	1
MYCBP	-2.57787315848097	1	-1.74632269401997	1	0.812026241822204	1	-4.01485587614293	0.0296815833548588	-10.4640159001516	9.95897434869982e-23	-1.34050523061713	1	3.86254951461803	0.0429763582330304
MYG1	1.65906794436629	1	1.93622731425123	1	0.141666243728458	1	-1.81982437775453	1	0.081757357569099	1	-3.82723608013641	0.0382291126068045	4.06570904788266	0.0188673392044406
NARS2	-1.99504659311662	1	-4.24901023833133	0.0140854421802546	-5.32690063296284	6.97321407582404e-05	-10.3391720057968	3.81414688450113e-22	-8.8369210059016	7.28105678381653e-16	0.380163605213701	1	-12.3189264874741	5.52356746540107e-32
ND3	-6.42360205060169	1.12857648975341e-07	-6.52980800388081	5.30125135996987e-08	-5.82288738703227	4.21650177196958e-06	-1.96898802689163	1	-8.44400260248488	2.22629617405438e-14	-12.6860243190964	5.18111388108468e-34	-11.3347584626675	6.62064714488407e-27
ND6	-0.714158299983061	1	-2.17344550491004	1	-2.73963550958252	1	-3.21832854104898	0.532522340899089	-7.17272477855443	4.91845870644894e-10	-8.46232484696404	1.47823958310576e-14	-6.84083253524724	4.53509305638423e-09
NDUFA10	-0.414131050864931	1	-1.04895595826463	1	1.16694612340731	1	-2.0194560759117	1	-7.64028598249397	1.49550451216679e-11	-26.0161174303457	2.88016766025561e-146	-2.56708026429009	1
NDUFA12	0.734994787315467	1	0.558121387698237	1	4.05303991567669	0.029069914130511	-1.3843760550638	1	-5.87153029089388	2.59937988742699e-06	-3.29296735131405	0.263701722021568	-9.41791336916967	3.14736513974849e-18
NDUFA4	2.27034759548711	1	2.23794573951819	1	0.230700981717595	1	1.17696096347585	1	4.42228481422817	0.00471710349388798	-7.27413813834084	1.75365461958996e-10	-5.31027108567426	5.21040522138544e-05
NDUFA5	4.64121112560203	0.00269131819426747	4.81896032457605	0.00101015771374143	9.72323170635719	2.02113391503309e-19	5.53238457314657	1.94914203931849e-05	7.87988274099357	2.29709601735758e-12	-7.06408163466552	7.92240226327518e-10	-3.86125029439668	0.0430927576973595
NDUFA7	0.831119210126581	1	-0.324928914715417	1	4.84068525273262	0.000848812641084696	-3.43482867243544	0.260295640105075	-1.80471791878923	1	-10.0278632446395	7.3010912225523e-21	-5.49347854856617	1.91529196266723e-05
NDUFA8	0.807671632594437	1	2.01623653383897	1	1.07551556161956	1	-4.07690283497476	0.0230023347584302	-3.08612660806425	0.723933372379385	-5.32927457117015	3.99353603882586e-05	-5.52107952078148	1.65092390900442e-05
NDUFA9	-4.53531924927271	0.00440575760485893	-6.79576744987944	8.84524432084843e-09	-8.37533298389453	4.48803769741364e-14	-1.481523521475	1	-12.2801640073628	9.56205247423075e-32	-11.438199873697	1.86975757750018e-27	-6.77033430646727	7.2851083906078e-09
NDUFAF1	-1.15953373616645	1	-1.67924704713422	1	-4.2649210599277	0.012038368042945	-3.51777120650927	0.194528767557088	1.05412225419677	1	-19.4072777170832	5.72706210412382e-81	-2.17430285912501	1
NDUFAF7	-0.810661159259421	1	-1.51421102552389	1	-3.25820551738758	0.542656810325825	-5.32220440687019	6.25355425498123e-05	-9.45425476284823	2.46600973201002e-18	-14.6941916816896	5.54126847793406e-46	-3.79351272808151	0.0557459959820215
NDUFAF8	-1.58184852285437	1	0.294554966361977	1	-2.22625460139755	1	-0.453060147420657	1	-4.04845635225752	0.0230382279014082	-12.5073384216498	4.9280429969925e-33	-5.39905465300423	3.222361620035e-05
NDUFB4	-2.15163380187908	1	-1.58664944588492	1	-3.31029176173439	0.456673972902334	-3.18726115073611	0.587434549505864	-3.97004204696342	0.0316183777249586	-9.32169145339076	6.89290976858772e-18	-5.88139392376208	2.09922030065275e-06
NDUFB7	0.286221377147074	1	0.695489941895497	1	1.22880661151038	1	-8.24417739845779	1.2505781085604e-13	-5.21542597863512	0.000103251545908424	-5.95892377905444	1.11717971392134e-06	-10.4985908133279	6.32167211649842e-23
NDUFB8	-6.55240175141535	4.82393619565204e-08	-3.87885104831166	0.0656993199343183	-2.5378895696118	1	-0.795205485082708	1	-4.82643261047571	0.000725582077803099	-15.5038959619509	2.62490179031541e-51	-13.8031134625838	1.94774964103636e-40
NDUFB9	-1.26325149032351	1	0.672685995828394	1	-5.30948718255436	7.65141435994742e-05	1.1441116263382	1	0.617774303610745	1	-13.150489083534	1.27146095252147e-36	-6.1180786022919	5.03859067128343e-07
NDUFC2	-1.40325283554592	1	-2.65172546772445	1	-0.188494506902161	1	2.47470353882251	1	-2.88273182816858	1	-7.85473042734062	2.14739225617898e-12	-3.59542473950849	0.113675824695053
NDUFS5	1.29379398940767	1	-1.40060354605568	1	0.55485896948288	1	-0.512322879110229	1	3.97201187819991	0.0314292608799041	-8.10026596805483	2.99421829731325e-13	-10.7141556300602	6.34165865067027e-24
NDUFS8	-6.57064439124327	4.27335735203963e-08	-5.7369230609563	7.33695527166553e-06	-7.52964984217031	4.02942447272405e-11	5.60638447873809	1.28916375757415e-05	6.84847782210039	4.85905768228163e-09	-20.1154836445418	4.64483969405735e-87	-21.5949471962009	1.76327930227092e-100
NDUFV2	0.391313244510591	1	4.38591131449284	0.00776167908666869	1.224859804462	1	-4.47174493081496	0.00414298199272497	-7.94269442291335	1.39276480408377e-12	-24.5208292972093	7.81268633031003e-130	-7.67630250968659	1.02668856467442e-11
NFU1	-3.28601302439048	0.674732306818737	-7.41129834473852	1.05808259298226e-10	-12.8449499538486	7.97840059103449e-35	-15.2886826718882	7.85995528031791e-50	-14.4504275696653	2.11016902358895e-44	-14.3430619903247	9.1957803917259e-44	-10.3328641507903	3.57811688859989e-22
NGRN	-2.09943222435432	1	-2.82937810797862	1	-5.78794491975723	5.17295079419346e-06	-7.05188786358025	1.25143056890613e-09	-10.2706245865832	7.49377025637447e-22	-16.3111832458716	6.74740313899946e-57	-11.7395466683973	6.04946324918585e-29
NLN	-6.76865673612236	1.11655847848627e-08	-10.9846505797413	3.98176542351718e-25	-6.82369307399382	6.84990587158599e-09	-4.82917559680448	0.000778724990791987	-2.13435113892486	1	-7.74242064587649	5.19897007160236e-12	1.53879145512959	1
NLRX1	-4.21902424121193	0.0182794611187939	-2.49838794447871	1	-3.41477431857222	0.32045108943816	-3.6555038282409	0.117814916434206	-1.8094351603764	1	1.43017707848086	1	2.34612276155708	1
NMNAT3	-1.02849183697865	1	0.573130859882033	1	-2.89666626662587	1	-2.71144867974083	1	1.02314415441938	1	1.98648653532325	1	2.05147846113089	1
NNT	0.486898457738948	1	0.515238481905846	1	3.02639790561366	1	0.658054537776757	1	3.08872640967556	0.72164909389379	-3.69553880040114	0.0629738173514524	-6.07250949618892	6.63633442180201e-07
NOA1	1.09660591031583	1	0.911304056717437	1	3.80188539201425	0.0779743405538641	-6.40530911974264	1.01594021222374e-07	-2.74202527666749	1	-19.315633373391	3.38896179950638e-80	-17.2608864426077	7.95170658941619e-64
NOD2	-4.86854092096412	0.000888159429915727	-5.30731337863149	8.12145544659171e-05	-4.86105112443781	0.000768307718037143	-9.10340662435729	6.85453432303611e-17	-15.6716969149311	2.02649592083829e-52	-1.06487817673944	1	-1.07257172142847	1
NSUN3	-0.20443795743415	1	-0.374558003248614	1	-1.01724084307764	1	0.382749880735226	1	-4.38547623060755	0.00553200374719711	-6.13842844613891	3.73371426379523e-07	-1.69456670883061	1
NSUN4	-2.13114729748858	1	-1.47799559212452	1	-13.9580682521541	2.46389538737485e-41	-5.71562435192337	6.89695341034074e-06	-15.6122941702313	5.13931149991096e-52	-6.88365896990464	2.78838583927035e-09	-6.82978974693011	4.88124860245848e-09
NTHL1	5.93272851473014	2.48185089125678e-06	8.97524557962358	2.45401294947241e-16	10.3912256608977	2.29974205033309e-22	2.82876208251999	1	4.32029269099436	0.00733923427577016	-9.70158778050351	1.84933005067053e-19	-4.41168421320296	0.00426689682281189
NUBPL	0.92379191065915	1	4.97687419149768	0.000458150774796029	-1.3419643157464	1	-7.75297875662636	6.60645664632654e-12	-9.47947839364091	1.9396799251285e-18	-19.7128613678783	1.43322813076088e-83	-26.7041577407854	3.74406974138463e-154
NUDT1	-0.521014283908883	1	4.32256161116747	0.0103024300581228	1.72006025616073	1	-4.97358030562853	0.00038450603546716	-5.20433686725531	0.00010922140525484	-10.2024934176942	1.24257484349742e-21	-10.5559079443344	3.45351900748927e-23
NUDT10	4.84665470941889	0.00099067376703962	3.46246281283921	0.312054175477202	2.70033313881807	1	1.25373032089611	1	3.7741433757555	0.0685584395083075	-6.34571460562194	1.01399061439798e-07	-0.314731969909701	1
NUDT9	3.27368114675037	0.70169330099464	3.96726019527051	0.0461667894424574	1.7205667294528	1	2.44975979134703	1	5.4676004310212	2.65034045710916e-05	-10.838892883978	1.50870285409835e-24	-6.19043220419909	3.20997163462724e-07
OAS1	-3.17811283961899	0.962058434585115	-3.5918469690926	0.196020561231624	-2.56982131783868	1	-3.75288955465291	0.0826841293602939	-0.968764768049658	1	-12.9624782149147	1.49567984027628e-35	-5.87182883887604	2.21541003285891e-06
OGDHL	-3.97990946920579	0.0503273076978146	-1.22799684285859	1	-6.02146678866234	1.28422714367474e-06	7.68583626038962	1.11720596053435e-11	6.74667490199019	9.78727849529007e-09	1.57678657330792	1	-1.29293365660327	1
OGT	-1.05044074923447	1	-2.49800602526167	1	0.879348960005353	1	-1.97771722235106	1	-8.48562921300169	1.56839388503818e-14	-15.3908752660418	1.50960916667463e-50	-20.0738848996076	1.09246533626003e-86
OPA1	-2.18372222308896	1	0.583831186377534	1	-4.19070850737441	0.0166016584376244	-11.7605409483905	5.19862537555864e-29	-20.5776461180587	3.81333885372768e-91	-25.2741314328899	5.43689377240063e-138	-22.2848419467655	4.56706430935087e-107
OPA3	3.04458893324424	1	4.71315883240955	0.00169514621811577	3.25971632552895	0.540889927602857	-2.0658350424045	1	-1.56302305076447	1	-5.17506213305813	8.93113782798417e-05	-6.75303189456932	8.19494963873921e-09
ORC1	2.72693899683216	1	6.62473734464977	2.81075858456652e-08	2.54425673415541	1	-0.419432046271695	1	4.32892063839863	0.00707253833121624	-6.22798328369738	2.1261485906587e-07	0.276534259353934	1
OXCT1	-4.71104148424968	0.00192234164938942	-6.52246566163164	5.5605363620904e-08	-6.12778751412068	6.66538902728765e-07	1.95954370486637	1	-1.37712986756736	1	-4.8258269664802	0.00050889585107215	-11.8388107379122	1.86895587574801e-29
OXCT2	-2.92789180946949	1	-5.18132013766092	0.000159071744327389	-4.50828349817452	0.00408463825891892	1.41605093498112	1	3.64770286931269	0.109277890103078	-0.785349758470272	1	-5.08948624580738	0.000165874123115169
OXR1	-0.995368748356765	1	-0.688003349865129	1	-1.25407898649036	1	2.6928485619561	1	-2.88786068210286	1	-6.7637442814499	6.37389423592935e-09	-2.94736472190944	0.945460093966816
OXSM	0.491828161352113	1	-0.237076198559661	1	-1.34580295494399	1	-9.60807467057081	5.87649535288849e-19	-7.75705936721065	6.04102665746225e-12	-10.9655618500607	3.77675604012701e-25	-14.9457574336936	1.36446249086238e-47
PABPC5	-2.53496110592108	1	-0.373820771460369	1	-1.32396658158641	1	-2.9402052704561	1	-3.49142721991656	0.193620278511139	-8.00625865253098	6.42102282449448e-13	-5.15750686295079	0.000116871270605302
PAGE4	1.20186241372665	1	2.61353247119449	1	1.64161424661274	1	-5.15905820154988	0.000149165287683795	-3.76891922660293	0.0698452260344411	-0.0613004276319199	1	-1.33458682860036	1
PAK5	0.433304038395122	1	-1.29648965805941	1	-2.51891028416151	1	-0.0518179723386723	1	-5.00046282318834	0.000309413350074888	-5.32704891436283	4.03278006654311e-05	-3.59908828795426	0.112725173786679
PAK7	-1.10331351585103	1	-2.23982291316935	1	0.996050906761576	1	6.35113672310353	1.44267505833184e-07	1.58714747120221	1	-5.93500435264119	1.28700914330127e-06	-2.25628671893322	1
PAM16	-0.508233809277898	1	0.512470614253892	1	-4.9130705747157	0.000595348933835926	-6.1444585352862	5.27957789484364e-07	-9.67022521118856	3.09072704496415e-19	-2.50551985330486	1	-13.2619977236939	3.03381810884552e-37
PARG	-8.42519952865711	3.15839285513086e-14	-11.589788708298	4.09027536296238e-28	-18.2201686170747	3.15634914029045e-71	-24.7160672851467	6.36671090870584e-132	-24.6094143475332	8.84427421977452e-131	-8.90210982768522	3.22742607542634e-16	-7.27541883860467	2.08244406038079e-10
PARK2	-0.445694110894662	1	0.199115987198151	1	-0.648057583396395	1	0.478209872657947	1	-4.33837200366549	0.00680389282074521	-2.11235820340326	1	-4.77728520598191	0.000788888900279982
PARL	-0.461000362614442	1	-0.342474448856973	1	1.0139300066854	1	-0.869521585079886	1	-6.07449659639022	7.63676460485282e-07	-2.7605623343802	1	-7.66082241363445	1.15466357399028e-11
PARS2	-7.47712634343496	6.60898767839817e-11	-8.49514767978973	1.6980832747729e-14	-9.60399391202579	6.45235461817298e-19	-9.1543415288938	4.29318993354025e-17	-9.33778188369224	7.44686046695844e-18	-5.07661410223523	0.000147540519557938	-17.27518286682	6.21432924635595e-64
PC	0.698231474881922	1	1.41598378375092	1	-0.900298102413482	1	1.06106751704231	1	1.77716917103062	1	-4.15092804638688	0.0107617205364478	-4.81371818144729	0.000663701654036375
PCCB	1.22031214024155	1	5.12968673795319	0.000208671589693525	2.47820446550479	1	0.563630207705443	1	0.464197724564867	1	-9.70609393331369	1.77224181484323e-19	-10.01587613505	9.13838624719294e-21
PDE2A	-0.534037667373981	1	0.657635105173835	1	0.175647361779558	1	-1.23232638387958	1	-0.142227976226127	1	-5.29854808567688	4.68075824587988e-05	-1.56691913319369	1
PDF	1.78552781504673	1	-1.57134317148646	1	-2.3798896702839	1	-3.15296920218544	0.648091617058191	-1.20498587037377	1	-1.04293646203336	1	-0.120805454390344	1
PDK1	-0.708728663584649	1	1.10463707735198	1	-1.30509034284819	1	-3.05236967808516	0.876383259399838	-1.25247245600708	1	-15.0208165362899	4.25924020981764e-48	0.758942819821055	1
PDK2	-3.66796303718207	0.172854795980213	-3.69377913768096	0.134335000011515	-2.35870561507026	1	-3.78724451254687	0.0726600662828194	-4.13216942000868	0.016422541066925	-4.56056765029023	0.00182635573084203	-3.52551505522998	0.146240412630785
PDK4	1.45629437864012	1	1.49681370162128	1	4.00896380719784	0.0345179411257572	6.00732441890796	1.22973643196308e-06	4.86855471409052	0.000593563866230498	-1.90375618912482	1	-1.05432983187526	1
PDP1	-0.371049983094626	1	3.2399058898976	0.670782965181209	4.07226441697404	0.0269572450633967	-2.79082462987921	1	-8.61329225306173	5.21789826272228e-15	-8.66640427792551	2.5465534536643e-15	-6.3363975271679	1.27948518356842e-07
PDPR	-2.65140917019614	1	-1.18699319026844	1	-0.799658299929975	1	-6.81344167107237	6.65131218398667e-09	-9.22861672503217	2.06708566641037e-17	-5.49229054808078	1.64652892309495e-05	-1.59305541711855	1
PEMT	-5.88178325333342	3.37277658054122e-06	-4.68242126609519	0.0019646972333368	-11.3778077865114	4.61714160701258e-27	-1.46721721986182	1	-2.69693544872663	1	-1.88041281375494	1	-2.11958381231647	1
PET100	-3.83741172281783	0.0900206463700961	-0.252326851840816	1	-5.98057535050004	1.64539621643789e-06	4.38596527298961	0.00607385584308266	-0.175301847140935	1	-10.464855167951	8.21757805167305e-23	-1.78690997987311	1
PET112	-2.11020787537899	1	-0.845715108896036	1	-5.2888083200804	8.54423820406684e-05	-11.9013811554451	9.74305587361445e-30	-15.1036772221672	1.30329748646718e-48	-12.8874847905218	3.94950729599558e-35	-18.4204673675125	7.78697759484491e-73
PFDN2	-5.15679751382735	0.000202725825722041	-4.84397707447652	0.000893404675364036	-12.4552848035569	1.13345039975185e-32	-6.06838863813357	8.4755170171252e-07	-13.0912918543266	3.07973873267801e-36	-16.7191269197788	7.85544665784098e-60	-15.9971581261661	1.12075934638889e-54
PFDN4	-7.29729156231303	2.54566878891927e-10	-8.92355777033577	3.9148869842017e-16	-6.83985681979871	6.12775426020469e-09	-9.56954146896379	8.5260393704109e-19	-13.3261387107377	1.36372222119605e-37	-8.71830099575584	1.63513871383392e-15	-6.1955423591631	3.11333821446885e-07
PGR	-1.64254318565812	1	-4.76937181930798	0.00128806497461051	-5.0996670036895	0.000232391806380566	-3.22120536569603	0.528481932430148	-3.15256843918447	0.598811250311755	-8.70017827952052	1.90202467128043e-15	-3.26124093272321	0.360784320562318
PGS1	-1.00969991928209	1	-1.27047613173402	1	1.17402163848379	1	-10.9591907920237	4.94077785050377e-25	-4.24265344754224	0.0102494076174598	-12.236084082382	1.4298723811495e-31	-3.00566427125703	0.792354219798742
PHYKPL	-0.315859677857942	1	0.8260189731903	1	-2.32084168139674	1	-6.32092122041055	1.7420573654505e-07	0.929784969819476	1	-3.46998958330222	0.142090644123176	-1.89762026612616	1
PI4KB	1.37145746134916	1	5.41164164030123	4.58379838500677e-05	0.451214538504358	1	-0.395675009191087	1	-6.20438556497584	3.41215478070348e-07	1.64297444168964	1	-14.7849701047965	1.49624240380219e-46
PIF1	3.00515621966282	1	4.09796340525544	0.0269670346649618	2.66570610014453	1	-1.32369885275825	1	-3.2354118745688	0.45793200233705	-7.02568999331486	1.04162347972405e-09	-6.23594463134141	2.41594239449917e-07
PIGBOS1	-0.764877272791314	1	1.08169882302479	1	-3.77311271859817	0.0873830844525388	3.85851254816761	0.0554424968357497	7.21477699317374	3.6303076672555e-10	-5.44878574752514	2.08945228182098e-05	-8.28125160180799	7.91048946405104e-14
PINK1	-0.971468638892459	1	2.27188254272859	1	1.164348895307	1	-1.23321103936251	1	-0.892927029358721	1	-4.3826048338787	0.00404577033647743	6.98375283904044	1.69851920751868e-09
PLA2G4B	-0.655161470280661	1	-2.62559730202911	1	-0.250993482153387	1	-0.229262510047316	1	-4.33174212169126	0.00699728520974368	2.43109210593218	1	-6.34543643742793	1.20878688953696e-07
PLA2G4C	3.34710412527132	0.547178371957679	5.37957478109255	5.47272288780783e-05	4.5795814798971	0.00293055668816155	-0.167783239995761	1	1.43009793942397	1	1.31089909847024	1	1.47880513916091	1
PLA2G6	0.0520577005619109	1	-0.257169895692243	1	1.07709163494834	1	-5.27716369435926	7.95064009672392e-05	-4.76020648975781	0.000995984216835322	-2.28690575850361	1	-2.94868608380521	0.944618736017455
PLD6	-0.307055980678807	1	-0.604902824503264	1	-0.93893701669162	1	-3.17071374653124	0.615862891639284	-4.71527144901883	0.00123832411123482	-6.39479546726875	7.41114664523043e-08	5.22828533748471	8.05830719190708e-05
PLEKHN1	1.95006682257455	1	5.00769293486617	0.000391663758666089	0.810158314221299	1	-1.69488230178257	1	-1.319415021531	1	3.70565626238316	0.0609339418237918	2.38125317042453	1
PLIN5	1.08839791238945	1	0.759834735983388	1	-0.605865465677252	1	3.9201402916378	0.0434522411452906	3.38217751343725	0.280463266476549	-2.36299923584648	1	1.68650340120216	1
PLN	4.78254484974671	0.00136048544356917	6.42480063854304	1.05766005102247e-07	5.84233863633814	3.76782632886436e-06	5.6248395228255	1.16421679010949e-05	5.34941062052612	5.03856834650652e-05	-8.33677547270341	4.21417941916525e-14	-2.21747513469789	1
PLSCR3	-1.77696432010948	1	0.0226630798826147	1	-0.242367689741435	1	-5.87457918713215	2.74275467518375e-06	-3.08763213336202	0.722293836475974	-3.88921290558295	0.0302715285427856	-3.50141252821582	0.159665608502446
PMAIP1	-0.965560399668976	1	-0.867500288678389	1	-1.26597225621248	1	-1.39871654590127	1	-3.74837666750372	0.0751087506298502	-5.06455082656334	0.000155967840484568	-1.22231341624138	1
PNMT	1.47777494640264	1	1.66832562519584	1	3.20136603195137	0.657900550377504	-3.92968435057926	0.041848262605108	2.5031060378325	1	-7.69788800177564	7.30401056487259e-12	2.50668479925719	1
PNPLA4	3.00703039920623	1	5.64380797174012	1.25246177660541e-05	7.44430201126966	7.6797151650946e-11	-0.681857771837891	1	-7.60024537093378	2.03056444028279e-11	-1.7786487750045	1	-1.29465292437989	1
PNPLA8	-0.862043338417524	1	-1.83043605519786	1	2.28266059082908	1	-4.77103207521308	0.00102455950392526	-0.451542885132563	1	-3.60013801763859	0.0890535284104216	-2.06314227676788	1
PNPT1	-2.65810781800671	1	-0.449738154764615	1	-4.79027117079631	0.00108428001138245	-0.383468658591428	1	-10.0511368169703	7.04714084499477e-21	-18.4373210781308	5.59067180308263e-73	-13.1947240947907	7.40557236588604e-37
POLG2	3.01842181171057	1	4.96606665405418	0.00048305407461482	2.70786556319977	1	-11.6297392429086	2.41517617810816e-28	-7.12226039185769	7.07100366459726e-10	-13.1497925991483	1.28152036684625e-36	-4.99087065196156	0.000274692372666401
POLRMT	-2.93322764901865	1	1.8019239808187	1	-5.73868278417779	6.90810004840633e-06	-8.08347859064949	4.69569778138842e-13	-7.01153447208736	1.55574141259296e-09	-18.3677365973004	2.01702586408216e-72	-8.15795648918921	2.19095956173626e-13
PPM1K	-2.701350262105	1	1.35719418055046	1	-4.46714145943584	0.00490691912050356	-0.0675319598951744	1	1.12050855642751	1	-7.02008372156791	1.08206845394322e-09	-5.18876643277587	9.92834148804931e-05
PPP1CC	-2.6815989117518	1	-4.45848906531275	0.00562093360325627	0.410441902856519	1	-2.26009975052346	1	-7.38265950071429	1.05973241212045e-10	-7.43420490015523	5.41773800970005e-11	-2.08885599725261	1
PPP2R2B	-3.67920080359001	0.165881892743445	-2.47429742103668	1	-6.08679368070761	8.59349169944777e-07	-1.98647502205237	1	-1.25293314892489	1	0.886281390421986	1	-0.661804424583089	1
PRDX3	3.38853264383851	0.475712086883003	5.52624346152456	2.42752763839293e-05	8.29296377108897	8.9473404159673e-14	-2.18207680401717	1	-3.80903618486723	0.0597100841281194	-1.69026208781915	1	3.30330057937802	0.316283427433402
PRDX5	-0.46049503147043	1	-1.33820614693745	1	-0.326481186387171	1	4.15328646407181	0.016747209387005	3.13552841488155	0.629151519887895	0.93241075855826	1	0.637141991915697	1
PRIMPOL	0.660200351451638	1	3.86262305384739	0.0699978416640853	-1.92124594741224	1	0.843617234181626	1	-3.73376523783975	0.079228101587106	-12.338088883369	4.06660508239679e-32	2.61677420413203	1
PRKCD	2.95726557895092	1	5.53555178846985	2.31136280630445e-05	4.90544803563149	0.000618010923343984	-2.33888528705066	1	-3.67162455984141	0.100261642343579	-4.20400640319872	0.00862741679747907	-3.13505560715443	0.536083199544191
PRKN	1.0111713879404	1	-0.54043417284665	1	-1.40903934111759	1	2.51033441316931	1	5.82073000626679	3.51546910573173e-06	-2.81398473086921	1	-2.65602357279125	1
PRNP	1.06022934824783	1	3.10552998445632	1	-0.529175106636256	1	9.98556221053458	1.42273128280735e-20	10.4623812083095	1.0119475695432e-22	1.16753923944534	1	-1.23152964769284	1
PRODH	-5.68132420529037	1.10399729243441e-05	-7.542427616353	3.91184247747815e-11	-6.17965353158651	4.8503035699709e-07	-6.88692092793843	4.00230488938672e-09	-2.73279099572389	1	-1.82855770579643	1	-3.17745528636588	0.470978304672486
PRODH2	-0.199576448235428	1	0.170026237099521	1	0.183906289179339	1	4.97946919364774	0.00037490233448579	5.35809654493028	4.81070863400107e-05	2.73848377328877	1	0.132366959974	1
PTCD1	-2.5833360023277	1	-0.392580188473134	1	-2.11794774886837	1	-4.95019695383178	0.000430002811176321	-13.7879021875131	2.53173937309411e-40	-14.2444485842363	3.77613138948416e-43	-4.44118545847273	0.00374856869809911
PTCD2	2.17084546813623	1	3.07358329895694	1	4.6511004853068	0.00209656928947078	1.5267415318908	1	-0.304670512124092	1	-8.37457022134113	3.0761300057479e-14	-8.9764227640302	1.8684828471895e-16
PTCD3	-0.354324873373221	1	-1.43823547126024	1	-1.92943701713373	1	-6.15205212839012	5.04047532531175e-07	-5.90529169731482	2.12622087031818e-06	-20.714459376164	2.21932703894506e-92	-16.9521759184773	1.58569121693502e-61
PTH2	-3.3741161440901	0.500599063738475	-3.63734145674707	0.165279987301428	-4.95337930480667	0.000487988128207237	-2.54151164310587	1	-0.97066572651395	1	3.44571411948985	0.154348740768463	6.24970996453858	2.22056418891118e-07
PTPMT1	0.58704899172713	1	5.47305772011809	3.26443936920467e-05	1.58235171311145	1	-15.6351114401276	3.639145055147e-52	-7.2283821427513	3.29438894447804e-10	-15.1556818783693	5.5383884939558e-49	2.75783433178216	1
PTRF	3.64224011980909	0.190544426516676	5.45979067758672	3.5118928061959e-05	8.63104924846147	4.99707773559012e-15	2.94340902460506	1	-0.0149442076650454	1	-8.67787424827494	2.31053384943047e-15	-4.08029791480381	0.0178562730282559
PTRH2	-0.326863092951779	1	-4.33111214565682	0.00992515634569246	0.609672724213866	1	-0.836288616805691	1	3.18588173164747	0.536846513335354	0.969996020395293	1	-1.84285354367064	1
PUS1	-0.485320767739665	1	-0.275972917991205	1	-0.453776442908332	1	-3.00553831435253	1	0.364488312917564	1	-8.40988146401699	2.29427736827349e-14	0.066063465945055	1
PUS10	3.61430278632953	0.211111021423771	5.61000665681719	1.51941443293806e-05	3.80990526352528	0.0757659284386454	4.81272716803524	0.000842686176716438	-1.01584792139917	1	-2.34234641461366	1	-7.38876100364261	9.04039985327975e-11
PYCARD	0.902937202278596	1	2.79652065109324	1	4.10166354528106	0.0239141019712949	-5.05242857233961	0.000258246687760242	-4.380285823097	0.0056535823431219	-1.51473827340638	1	-11.1731752904317	4.11035974314607e-26
PYCR1	-1.27533078451142	1	4.06935193351759	0.0303607934032436	-0.618144726653836	1	-2.3193166891204	1	-6.65085923929968	1.86778976098042e-08	-1.11869257291962	1	-2.72891333981592	1
PYURF	-2.35945503934959	1	-4.64746187479776	0.00232542570317013	-1.7824602936035	1	-3.29816583240778	0.41360422155124	-1.08454584522064	1	-7.94096696957122	1.08329992799381e-12	-11.7241230064007	7.24920470392061e-29
QTRT1	-4.38586278847763	0.00873383608491525	-5.06351854535651	0.000293874062357682	-7.70837296734526	1.01818069104881e-11	-1.21318547186515	1	-2.08267156376502	1	-6.43685733189201	5.65952302871627e-08	-1.70196429479809	1
RAB40AL	1.77903658133886	1	2.48424902848429	1	2.08415932727305	1	0.683360367482133	1	3.74226615234761	0.0767770178917245	-2.31439627554142	1	1.28225505499782	1
RAB5IF	-3.66913759283255	0.172306013092601	-1.39967858173849	1	-4.53395547790249	0.00363544404140032	1.10563771416961	1	-1.38806725255333	1	2.12578744674741	1	7.40183779209266	8.20649423384423e-11
RAD51	-0.649581849237351	1	3.87982279330091	0.0655419360902853	-4.03785919001816	0.0306386093351509	3.17847634257711	0.60256878880709	0.359477001642978	1	-14.7698455740494	1.81556167246486e-46	-15.9649220746088	1.87757245381476e-54
RARS2	-2.21941099270868	1	1.23522914077667	1	-1.92468125937454	1	-4.28122166445759	0.00964665809890735	-4.51291008741629	0.00315479403562397	-10.1934200734791	1.36210629109914e-21	-10.1477244840926	2.40478317964647e-21
RBFA	-5.03841865491427	0.000375045673913222	-3.56051412455705	0.220226993140875	-8.42166381045069	3.0287870465324e-14	7.51763038501547	4.05505499539429e-11	7.4081533812076	8.77280421949864e-11	-10.6790822222102	8.46773730909322e-24	-5.8724847577054	2.2109526337074e-06
RBP1	-3.2022945317286	0.890284019560823	0.82695218391689	1	-3.55002204206229	0.198762631236865	-9.27330829627853	1.42021937119282e-17	-3.50965190926466	0.181272243648382	-0.0185517883189036	1	-0.935875981352154	1
RCC1L	-2.71883785948983	1	-4.30909586025258	0.0108845078161141	-4.65173104084782	0.00209345895249264	-15.3227942498269	4.65817955276155e-50	-12.2711424426933	1.06766816708859e-31	-5.72577823834531	4.40671561475481e-06	-0.981674157746518	1
RDH13	4.07367351829291	0.0340138474594484	5.0971430683883	0.00024688949630702	2.68811350208653	1	1.12972368738409	1	-0.311326264603317	1	-5.1154021450064	0.000120533190207696	0.528791062673657	1
REEP1	3.21108152208259	0.866148520020147	7.77796352924824	6.27198135889579e-12	4.04835987892827	0.02960565594848	4.78764357860741	0.000950068148606586	5.43484555060823	3.15900958810606e-05	-12.1708907970116	3.17164539959198e-31	-8.68659918072474	2.47224499444758e-15
REXO2	-2.59298861191236	1	-5.93951189927553	2.2012138441463e-06	-3.75860541424983	0.0922660472496577	2.98219123301211	1	-6.61691053592877	2.34741319619918e-08	-17.6413595025201	9.92460977187142e-67	-4.71974569001646	0.00103193038679809
RGS2	0.726755903490695	1	1.50430118071624	1	1.21088672751189	1	1.37046008257678	1	0.379417942341008	1	-3.34200583177924	0.222909839324865	1.46836087060479	1
RHBDD1	-1.68277522908966	1	-1.10609619748532	1	-1.6239527846003	1	-4.95628881227784	0.000418180891756885	-4.9430839140013	0.000413702445232568	-4.0848558460157	0.0140251320327978	7.10466774675303	7.17643453793916e-10
RIDA	-6.27467718024303	2.9535386138418e-07	-9.89061050483361	4.00077051439584e-20	-8.30223666267996	8.28594061434613e-14	-5.31566065900051	6.46127902253768e-05	-2.51457492315556	1	-6.77985270533569	5.71417715273912e-09	-3.26276338347177	0.360784320562318
RMDN3	0.56607733177717	1	4.29881375448725	0.0113331694721636	1.21049762387577	1	-2.45384816881116	1	-5.58886426671881	1.33935873939345e-05	0.991287704811781	1	-12.8758062301441	4.79189921078499e-35
RMND1	-4.29500153619475	0.0131368479454768	-5.99200062111032	1.60430954008046e-06	-0.472031447640574	1	4.00312367779394	0.031130777615711	0.640748960668241	1	-10.2871017357757	5.22060525601443e-22	-5.52457836455454	1.62496676860822e-05
RNASEL	2.0714059616058	1	0.882777082700372	1	2.25709300142284	1	0.365819580617091	1	-8.55636854468357	8.5495233497909e-15	-6.34111942327733	1.04242446290541e-07	1.55075489042466	1
RNASET2	0.511735077336453	1	0.347730002742812	1	-0.132848944110894	1	-5.73789505413365	6.06796853999627e-06	-5.74898985596768	5.34180311736776e-06	-9.31284137604131	7.4798928658499e-18	-14.7871293851691	1.45078992968149e-46
RNF185	-3.21426811302966	0.859208160447863	-2.29163591182456	1	-4.13247675733879	0.0210300789025797	4.59396739248184	0.00235279474371825	1.64578927089312	1	-8.8795622751873	3.94017747350952e-16	-4.95024771697739	0.000337983004802131
RNF5	1.45832458908999	1	4.17399680346156	0.0195144875428208	3.67521322134821	0.125954953056003	-2.07865412067923	1	-7.21040839903698	3.73754894780767e-10	-4.42208342443396	0.00339205325656209	-4.41475776481917	0.00421683573346997
RNY1	1.07586282417497	1	-3.02487999850871	1	-1.39436688857751	1	-6.17425567765081	4.39405640716707e-07	-11.4904237727675	1.19530966200789e-27	-11.1294863684898	6.157482595209e-26	-5.76807249166293	4.07331247999127e-06
RNY3	-4.63917024218853	0.00271453189665315	-4.41211099273181	0.00692005037835023	0.606920350677978	1	-6.71532964253994	1.30410866423725e-08	-9.85598591790228	4.97909780382806e-20	-6.80243367582697	4.89643965374061e-09	-1.17540581647488	1
RNY4	1.73160635603021	1	7.86059716691509	3.25725072783e-12	2.81487736531218	1	-2.77270404204945	1	-0.0760655448378755	1	-5.66509552462254	6.21567419128972e-06	-9.93744155294092	2.00256134166351e-20
RNY5	-2.97499814081933	1	-0.575495076139988	1	-2.2436806480802	1	0.837225785259192	1	0.29546145312698	1	-8.05077498368678	4.47556449316608e-13	-4.54010227767344	0.00239526793153675
ROMO1	-0.784317300452699	1	-4.59509737391397	0.00298025041837724	-2.61944962222676	1	-3.89464039718182	0.0480904690795398	-5.66521041197311	8.70786277968877e-06	-12.7814767926186	1.54395807492431e-34	-5.5282460734089	1.59783390087436e-05
RPS3	-3.10190079619728	1	1.41124114349262	1	1.14623586450568	1	-9.5441342340017	1.08838582701934e-18	-17.1889680015647	2.77515787576334e-63	-13.3499552990022	8.97196545968021e-38	-6.85127168459922	4.23806865772686e-09
RPS6KB1	-1.37895588509961	1	-2.80012640498027	1	-3.68433986691612	0.121985537886177	-16.5373529663471	1.72231028217511e-58	-25.9880048348893	5.99569212576369e-146	-15.2632522744547	1.07235411354054e-49	-16.7190288845758	8.06842208560544e-60
RPUSD3	-1.66285167175189	1	-1.47658523909932	1	-0.201803848206014	1	-1.13836873947649	1	-1.1984935047244	1	-13.2582583229176	3.04342842530976e-37	-3.74529893341037	0.0663059100767508
RPUSD4	8.19871279016195	2.12602831708902e-13	6.88899171726523	4.64122877637589e-09	5.96823039395457	1.77242163075751e-06	12.5530599993492	3.22779334545291e-33	6.94418933930073	2.49699649369098e-09	-8.44754390962122	1.66597193283975e-14	-1.02247523392304	1
RSAD1	-3.80419991767209	0.102856332783795	-7.35968835368056	1.55583029940914e-10	-6.6213800483125	2.72589319604791e-08	-6.23746418681	2.95294661921905e-07	-1.31818074392921	1	-4.20183537864866	0.00868411627565515	2.47993151185191	1
RSAD2	0.647062350041131	1	0.956698997418752	1	2.20127185281064	1	-4.7624631893488	0.00106522958900342	-4.59046796492972	0.00221568920484369	1.31453701379521	1	-1.43366716103282	1
RTL10	2.14862969455448	1	2.97762171884929	1	3.63077975571531	0.147499576476195	0.80545928243092	1	3.2672924800035	0.412609467629078	-0.626459719652906	1	0.394228013457867	1
RTN4IP1	-2.24418648946155	1	-4.86977965792669	0.000787645462355351	-5.85376963535473	3.52246185288498e-06	-6.05370498262652	9.27163943411009e-07	-4.24675546070905	0.0100853132771216	-4.32603532594989	0.00522250775395415	-10.1400298668762	2.59827051757417e-21
RXRA	-2.60853963086052	1	-0.267811711531994	1	-2.57890681127587	1	-7.88702520729783	2.28701963313979e-12	-5.89543095453919	2.25343964153364e-06	-1.59024907905709	1	1.86073173783147	1
SAMM50	-3.85377628399596	0.0844409719302713	1.07849997182047	1	-3.920704216797	0.0490012711243658	-1.19707834440852	1	-7.3825821405798	1.05973241212045e-10	-12.6317778421484	1.02828992349342e-33	-10.0033985267307	1.03520183927551e-20
SARDH	3.55423236328548	0.263463466811003	4.13785590931448	0.0227517595080599	2.91464797352019	1	-1.03006762719305	1	-1.37623204366052	1	-3.09716019643351	0.494322167803297	-7.5658875027715	2.39224931814126e-11
SARM1	-0.989223714147398	1	-1.01829034038264	1	0.0162828653430043	1	-8.27838226346539	9.41443368432179e-14	-1.73703561457669	1	0.698086048707661	1	-0.737126101339122	1
SARS2	-1.93295295328815	1	2.4799372491379	1	3.74360657384462	0.0975919142209548	-11.0308723307281	2.23757650726694e-25	-8.82149699712836	8.33493895306109e-16	-13.5969911601306	3.1752618223952e-39	-14.6588890317797	9.63256502621122e-46
SCO1	-1.12567520931972	1	-0.502663243015438	1	-2.32408786198193	1	-1.58755182827201	1	0.0605026183010235	1	-2.27321091755738	1	3.32849042844235	0.291642137931422
SCO2	-1.1059086632247	1	1.69616120554181	1	-0.573981175525204	1	2.98504423596307	1	3.2166755619521	0.486319354047815	-8.71367233617617	1.70039449620593e-15	1.84550683018442	1
SCP2	-2.8695232922924	1	-5.54556452988774	2.18876412307114e-05	-3.3283603855252	0.430678780458399	-3.0881302111225	0.791581367933935	0.455176814504898	1	-3.07175728915263	0.534134726818506	3.37992299361779	0.244345696891337
SDHA	-4.98837278768334	0.000484684289814914	-5.53200766097954	2.3522345270844e-05	-11.3543481083958	6.03324291268899e-27	-24.2443898301541	6.69843587679868e-127	-20.7292083230781	1.65640201763713e-92	-4.88532588828051	0.000379803568892431	-3.75389522643348	0.0644198348939234
SDHAF1	-4.71425725415325	0.00189465926346772	-5.68489929171609	9.90835541340056e-06	-4.15211665604312	0.0194354412486398	1.77579050693492	1	-3.1151231637247	0.661925227469541	-0.242364023584454	1	-3.59539279371702	0.113675824695053
SDHAF2	-5.44395477400882	4.2626352865263e-05	-3.49796935421468	0.276132034546359	-8.82626894211036	8.92861194899109e-16	-10.5071296908228	6.54369622361759e-23	-11.8127346861231	2.7474950039341e-29	-9.62595500077683	3.83324236050826e-19	-6.71312943084263	1.07438614680112e-08
SDHAF3	2.15786553403147	1	5.96943738104518	1.84030513807375e-06	4.68639814929087	0.00178233315162914	4.78989110837539	0.00094115720411228	2.21339995644589	1	-5.2186293821521	7.11995565600689e-05	-7.15657475239396	4.94652345219329e-10
SDHAF4	-2.14250138641848	1	-3.104629694053	1	-2.08487291641028	1	-4.17445314270157	0.0153533181825635	-4.14051638768503	0.0159054906353593	-5.28071989538913	5.13422366405111e-05	-0.801963065013136	1
SDHB	-3.72026285217047	0.142097095682004	-1.57283715457855	1	-13.4384410672183	3.13147514356539e-38	-13.4373259395675	3.10958770612481e-38	-26.327982687137	8.13691846477886e-150	-1.93553366288647	1	-14.17631230487	1.03377963530885e-42
SDHD	-0.763538021162313	1	-2.52490212679748	1	-1.51791486720787	1	-5.77205504751805	4.98838028051302e-06	-19.6240172561476	8.40813676661027e-83	-3.55347701752727	0.105688487111007	-14.1740857554985	1.06576830762235e-42
SECISBP2	-6.48267353369839	7.65946434342516e-08	-6.58039011426001	3.78656910509406e-08	-13.6736122738083	1.27427812126708e-39	-16.3389546524937	4.54132051452248e-57	-15.9778401915264	1.56643411047008e-54	-16.0065059776795	9.40320024740204e-55	-9.99576088310163	1.11660785817088e-20
SELENOO	1.30536962580031	1	2.74510456685495	1	0.771976240803327	1	4.66865001375255	0.00167055131853287	3.81228802109362	0.0590674223466865	-1.57796212789628	1	3.15186618938101	0.512648694432898
SEPT4	-1.73391069915485	1	-4.20250754108367	0.0172639291378881	-0.285498343405562	1	-1.23427440286537	1	-3.37238167175063	0.289887079574191	-9.33122516498701	6.32110691102157e-18	-5.98550586614661	1.1303641385417e-06
SEPTIN4	3.16390095230086	1	5.56808254659142	1.92910801152972e-05	4.04812044429911	0.02960565594848	5.66597922548754	9.19517723483216e-06	2.62135341150211	1	-1.05296520251927	1	1.97975938072804	1
SERAC1	-6.46222060780379	8.75977224840874e-08	-3.05517994817763	1	-2.2041375564889	1	-1.41432925295214	1	-3.12892141590083	0.638635175079981	-8.31500802223347	5.04603349432533e-14	-9.07420834255009	7.70631158431694e-17
SFN	-2.11245777718245	1	-2.11885485444256	1	-5.62848998694848	1.30164542304012e-05	-7.23204442485041	3.41131747836889e-10	-3.12429686304452	0.646976857774661	-10.2050566538792	1.21208065683167e-21	5.64340167653534	8.3528101287724e-06
SFXN1	1.76996196296825	1	6.74115918194138	1.28216401753862e-08	4.19643446353044	0.016214762506973	-3.36800301571047	0.328602092771128	-3.57036274474145	0.145090295615729	1.81203542824932	1	-4.71129492147738	0.00107320404635981
SFXN2	1.64507943055711	1	2.33216015604878	1	4.63030009215641	0.00231131186391789	0.220066488565571	1	-1.1622817499632	1	-7.13950000918886	4.60861381013698e-10	2.54515799211992	1
SFXN3	0.616043671261362	1	-0.105507373965655	1	0.284076383842041	1	3.38358058909815	0.311230348297882	3.12199719104441	0.650255722048062	-0.832026842367247	1	2.29371358435671	1
SFXN4	-1.12193321933861	1	-2.34407255023106	1	3.74163250707244	0.0981790310771274	-1.15502619194948	1	-4.60193277355523	0.00210131338204677	-17.7270559396449	2.17778063722827e-67	-2.25014528301506	1
SFXN5	-1.97427033839221	1	-0.986277079646356	1	-4.49365359487479	0.0043687164856405	-5.56616940538898	1.61708462413797e-05	-5.21329956808603	0.000104257155255597	-3.86389138705951	0.0334784570988342	-7.22401076885538	3.03362309987477e-10
SH3BP5	-1.15889118758242	1	-1.61809136289857	1	-3.69923679795359	0.11526059418062	2.20539137010735	1	3.47096163435209	0.206920637493999	-4.4760579838562	0.00268399465727796	1.05079949348831	1
SH3GLB1	0.389244607769125	1	-0.0432512455339262	1	4.38874470054751	0.00698861731979455	-3.80276162402173	0.0685410804438306	-1.06016757848291	1	-4.73718336495713	0.000786653930290477	-0.625152005783404	1
SHC1	0.0447198518291194	1	-0.270170427890537	1	-1.1259202483296	1	5.29169010034947	7.35630143793081e-05	4.91159397934028	0.000480603319269456	-12.7437217263052	2.49020175200535e-34	4.15062474038741	0.0133290739188254
SHMT2	-1.87791673341393	1	-2.14041877939975	1	-2.20673256846816	1	1.57343057529162	1	2.9026747270532	1	-5.86114970297584	1.99038549201598e-06	-10.4952116816329	6.54291351326941e-23
SIAH3	1.47279040211784	1	4.40193403601377	0.00723135809518297	3.26091289750452	0.539723162985761	-7.76692026833905	5.92676446252457e-12	-7.84290159635124	3.07736839486969e-12	-5.00405342144113	0.000209953086667086	-10.4758647114543	8.01784014013338e-23
SIRT1	3.5284451402969	0.289679946203832	5.24114628982779	0.000115697047254155	4.73818116722604	0.00139953594334431	7.56634033861682	2.79852524801747e-11	8.45047550901393	2.1120646506664e-14	4.46915583137211	0.0027642174734406	-17.6459750630252	9.40830287307359e-67
SIRT4	-0.308477245108406	1	0.165283375263953	1	1.20999746568749	1	-1.04275858395569	1	-1.76405865340539	1	0.188544195027343	1	1.14909430352229	1
SIRT5	-5.50181613231261	3.08237066825588e-05	-6.78362777781329	9.59827409619371e-09	-3.21942772424837	0.619113267434232	-1.97690949467277	1	-4.51074216881285	0.0031783792018879	2.133510778227	1	-0.391032665907338	1
SLC25A1	-1.02135387282938	1	-1.26246203861258	1	-6.96601447540367	2.53337440321437e-09	-11.8894442078401	1.12272522401548e-29	-12.0715013541637	1.2294282941988e-30	-0.197045020032659	1	-14.5191681479217	7.43915964184068e-45
SLC25A10	-0.656593541521995	1	-1.15408693515962	1	0.152620101342822	1	-5.2509221146771	9.12578184164756e-05	-3.23023034599045	0.465076357849878	-7.73084173047129	5.67308632715317e-12	-4.31192834734641	0.00663531224663944
SLC25A12	1.4449585830413	1	2.22147214882295	1	2.71698388433843	1	-0.913778090265939	1	-6.8089268033129	6.39141681049485e-09	-7.00229622533517	1.22375272465142e-09	-3.02475891659713	0.746494158790508
SLC25A13	0.210732623394753	1	6.70013653066533	1.69078618639849e-08	0.731124183003979	1	-7.09449508639125	9.2305281797373e-10	1.04781412259043	1	-10.646600352414	1.19722402647017e-23	-16.4712792113974	4.98038074631327e-58
SLC25A14	-5.56958424560088	2.09895975821655e-05	-4.38689994762736	0.00773799558026111	-4.88003182338453	0.000698992890101436	2.68869969992632	1	3.01494839353773	0.902150673088472	-7.30893346758337	1.35712607164732e-10	0.383562804475275	1
SLC25A15	-0.113417415850715	1	-2.49557092589804	1	-3.66841332751884	0.129107952613162	-0.215850534147087	1	1.32473970339448	1	1.07888164128554	1	-5.23335395968088	7.87363060777524e-05
SLC25A16	2.51977075899098	1	0.609313702334768	1	2.75618495084069	1	4.36048124783019	0.0068132769593264	4.76116220681399	0.000993203301183537	-13.823716528225	1.40998922857928e-40	-11.072818255155	1.25607577267252e-25
SLC25A18	-4.11679928646558	0.0283517724736833	-5.73578367430089	7.37674886161232e-06	-4.69795494410417	0.00168967141198426	-0.425656301268102	1	-3.45346535901568	0.220266484503949	-5.99700033458375	8.86390802075406e-07	2.42654758329628	1
SLC25A19	-3.47909706394115	0.345634045243063	-7.10902612392249	9.74650995941793e-10	-8.36834482777807	4.75061804668213e-14	-11.7192236204238	8.45302137025962e-29	-14.2568228149106	3.4271871231437e-43	-2.92154854399172	0.832427424128703	-1.53080818489871	1
SLC25A2	-1.85152183806987	1	-0.934525176995717	1	4.00227729093296	0.0354456768634616	0.673419808134288	1	1.64937690228455	1	-1.10135036313004	1	5.09602121510665	0.000160599084479866
SLC25A21	1.24738131353255	1	3.21864810742514	0.717396155084972	4.98507993489517	0.00041683063662548	-1.39507882709721	1	2.72435872160904	1	-9.49646208539619	1.32674038083503e-18	4.22330619824071	0.00979829671599085
SLC25A22	-0.42821978659234	1	2.92246220944707	1	-1.28572026376224	1	-2.49924747413242	1	-3.07412429135304	0.749481166351081	0.908740463187178	1	-0.608266289152929	1
SLC25A23	-5.989951686707	1.75899034975173e-06	-6.66781572289256	2.10566817551567e-08	-11.0103103995012	2.90384984559251e-25	-7.31314620140829	1.88151302141592e-10	-12.4355078136863	1.38832275632333e-32	-1.12935089464359	1	0.722609267435768	1
SLC25A24	-1.09241427718998	1	-2.15998705419921	1	0.66306412784735	1	-2.39099400494216	1	-3.32199521080473	0.343204715167568	-17.015010163951	5.27566107881182e-62	-3.18195787118071	0.465180242881615
SLC25A25	0.1026340924963	1	-0.0933437702171741	1	-0.316436391342945	1	-2.0343315732218	1	-0.317000884006985	1	-4.05037878657552	0.0160563247556925	6.24820261278684	2.23794338082045e-07
SLC25A26	-11.59647636023	3.80015895316128e-28	-11.3997475273857	3.69013373416505e-27	-15.3013830158297	6.57922832380201e-50	-14.104640181196	3.05103395120895e-42	-19.4296859505232	3.76712692772558e-81	-5.72313992798243	4.46526989504862e-06	-15.845013155781	1.26773558342143e-53
SLC25A27	-0.816509494633885	1	2.81855364917004	1	-2.95005341743782	1	-3.61044501436717	0.1390808055615	-1.81817140148468	1	-7.14776840191704	4.35707761821612e-10	-6.80106891691823	5.93997553127506e-09
SLC25A28	2.33986792601727	1	5.1871490322097	0.00015438786014453	9.43675315040083	3.21449943583162e-18	1.78100202046561	1	0.553979201605135	1	-1.37479719110727	1	-6.86209235048019	3.96297542846936e-09
SLC25A29	-1.19476732237795	1	0.442201772282746	1	-0.433044945050542	1	-10.8646047334214	1.39535151656312e-24	-7.36993281273182	1.16256268642778e-10	0.120506111974717	1	-2.32251953825588	1
SLC25A3	3.1957828534478	0.907832653301433	5.08896520839662	0.000257416195421736	1.29260105768379	1	0.684736607648922	1	2.56538744670675	1	-4.25903586489442	0.00689843381845127	-16.7768081634037	3.06242780846439e-60
SLC25A31	-0.622975052117267	1	-2.10670450732074	1	1.58464922416569	1	-0.859635161134571	1	-1.4293247227959	1	-10.0114233904701	8.60874755839815e-21	-7.48608702301319	4.38516462704e-11
SLC25A33	-0.771982941869111	1	-1.92716884637735	1	-6.13339318201703	6.45181397940349e-07	1.79085852987391	1	2.79279743333398	1	-4.12294109117316	0.0120449054576341	-8.85220028913015	5.69781904959701e-16
SLC25A34	-2.81604186804862	1	-1.39833899328585	1	-5.86269623664751	3.34271599391596e-06	0.69295671943787	1	3.19419256110994	0.523030116517981	-5.1612932055368	9.58926351561215e-05	-7.52706600835563	3.21218538988086e-11
SLC25A35	0.181516173675494	1	1.63992998147878	1	1.84851393136228	1	-6.87494269263423	4.34723636422601e-09	-2.51493819129609	1	-7.62551802546471	1.27361524558164e-11	-2.92180611955213	1
SLC25A36	0.662396643920991	1	3.034375844082	1	7.44334627028783	7.72568981169564e-11	-4.45289867221481	0.00450703700192127	-5.68639760717641	7.70697883041728e-06	-13.793636408288	2.13785620121251e-40	-11.3333379180109	6.71099260365342e-27
SLC25A38	-0.434361251524176	1	-1.17779880486068	1	-0.410210866848281	1	2.20307415198026	1	-2.25325662460145	1	-2.43443959736227	1	6.79667286094902	6.11328750576382e-09
SLC25A39	0.95347419336536	1	-1.58873016093086	1	4.65393080627254	0.00208100656320835	0.278784306124008	1	2.40089196679682	1	2.55995765810622	1	-1.45340121979042	1
SLC25A4	-2.76905847103415	1	1.07597074819231	1	0.0373728990949491	1	1.73000740719064	1	1.87545929944486	1	-1.04050397237204	1	-2.51035952088752	1
SLC25A40	0.632831035499316	1	1.96386261798125	1	5.52990056719163	2.27492770157689e-05	1.42020844148494	1	-2.98727104775082	0.97673574345755	-8.89826252393237	3.3355894563848e-16	-3.38344821599433	0.241946163223231
SLC25A41	0.632314304744406	1	-0.98950078249642	1	2.68642401283418	1	-1.48084712302606	1	3.2542391815907	0.429772805118961	-2.84103031755657	1	-2.73940133684783	1
SLC25A42	0.648271306085828	1	1.56287498319478	1	-2.57911958853009	1	-3.82525631610102	0.0629665990729735	-4.24094384766207	0.0103055383105763	-4.00819508642396	0.018906031914688	-3.12495505528158	0.549501586487922
SLC25A43	-0.71046333147299	1	-2.81848133793656	1	-0.831920421352733	1	-2.91290164942745	1	-9.74673774977023	1.4629739368347e-19	-10.1652498836493	1.81372420272512e-21	-9.04298186764333	1.02297417473934e-16
SLC25A44	-0.578643297692619	1	-1.26750617026436	1	-2.19433605104032	1	-0.57112607563481	1	-0.984776440274158	1	-4.29203893790547	0.00603706033531492	-2.44612739871375	1
SLC25A45	-0.318137265333642	1	-0.0281013137490917	1	2.51840849743363	1	-5.54013442205873	1.870862868589e-05	-6.17583245913667	4.06741351711894e-07	-3.63832854191834	0.0773845290814356	-8.6543797153476	3.27591295835085e-15
SLC25A46	-5.18673262110676	0.000173138663533	-9.00408463873502	1.88983478139381e-16	-5.19509472524064	0.000140570935663519	-6.15503442174934	4.9540385901333e-07	-3.35182817343931	0.31068293441733	-7.63426489118011	1.19234079196322e-11	-4.07117339681498	0.0184768805193968
SLC25A48	-2.45519010504686	1	-0.794242226448824	1	-1.9783446713981	1	3.08154620406197	0.807239776652045	2.85570115690435	1	-3.00628127315906	0.647937390805302	2.49445975275362	1
SLC25A5	-5.04472907873737	0.000363785696779353	-4.31596562826293	0.0105672959678313	-4.65025960953795	0.00210182067046691	0.0196870077124551	1	-1.88666590938445	1	-10.7041222407901	6.47369839709827e-24	-10.9370180707192	5.63602561077972e-25
SLC25A51	3.6273062668353	0.20133463975675	2.55741421195445	1	3.03378556977894	1	1.05351798448183	1	0.325240163981752	1	-5.13459956396738	0.000109422462537214	-2.64492305225753	1
SLC25A52	-0.565795453448723	1	-1.09719789659778	1	-3.51712730293709	0.224229674832411	-4.09095006599893	0.021738247377653	-1.98854182465181	1	-1.00128273615948	1	-1.63550850990208	1
SLC25A53	-0.198820364247959	1	1.65903186898277	1	1.50457466286656	1	5.9490714166944	1.74744842567013e-06	6.53730656194645	4.00247728124162e-08	-15.4573070009229	5.40870107260146e-51	-7.28639610186659	1.92287078850659e-10
SLC27A3	-1.86683241023212	1	-4.30312404328619	0.0111316696855271	-5.20138275887301	0.000136094133419464	-7.49920452915896	4.66137572466581e-11	-1.98863463255939	1	-3.48143177785441	0.137153723425475	-2.84108282506406	1
SLC35F6	1.59461678095626	1	1.61118518892284	1	2.42390647092444	1	-0.168508635234158	1	-0.826786002736433	1	-3.83540277512132	0.037168418526268	-6.11522244694014	5.12002766419493e-07
SLC44A1	6.94798694842177	3.19771941248339e-09	9.00949248076997	1.80100663672759e-16	13.6340436033401	2.19101570969433e-39	5.74932239959706	5.68971539132729e-06	2.50289936689099	1	-2.95854871046478	0.744910244080766	-5.08237863773794	0.000171831969884276
SLC8A3	1.26963599254544	1	3.96795991562377	0.0461039724699691	5.07635797116281	0.000262006675706936	-4.94566563888028	0.000439369016853536	-2.51930058411412	1	-2.06110385918024	1	-3.59702886555099	0.113299217217998
SLC8B1	1.11455685376042	1	1.25422940804338	1	1.49983519027058	1	0.317581548636363	1	2.12762278317414	1	-8.93903975503234	2.3239943320227e-16	-0.694361092667653	1
SLC9B2	0.851021613423298	1	-1.09729708618568	1	-3.92543835462461	0.0482205702295255	-2.99432444950237	1	2.30315325923544	1	-8.17006193288295	1.69218918546687e-13	-7.6843303199963	9.65860037845847e-12
SLIRP	-0.312887935357501	1	-0.0374128351836112	1	-1.46797138596226	1	3.05892396243014	0.861898452803407	-0.835880040120912	1	-14.7571925135087	2.18478952047462e-46	-7.87109729281537	2.22175874766038e-12
SMCP	0.820434831541104	1	-0.771725558985116	1	3.63917016123072	0.143870482111657	1.54112916809501	1	-2.27774928656425	1	-1.31211969843733	1	4.80767218888227	0.000682559535203948
SMIM20	-1.78253663246728	1	-0.0635160519353937	1	-0.643526756054085	1	1.31599995166958	1	5.02664642998832	0.000272525738553855	0.681491091018487	1	5.75380854806001	4.41510145521066e-06
SNN	-0.860012798039432	1	0.0165014628150521	1	-0.448019123169964	1	-9.30413990086187	1.06443963165302e-17	-4.67146123039766	0.00151625727925902	-8.76929677444172	1.04275645943191e-15	-6.00473409015375	1.00614007561046e-06
SOD1	0.289157159526383	1	2.57471451399846	1	-2.51277785340898	1	-18.007379305762	1.49539475404706e-69	-13.6137342527221	2.78418146032646e-39	-24.7359677953615	3.87609673600135e-132	-13.1893474557464	7.94301646227828e-37
SOD2	-2.2843704712824	1	1.24859762240943	1	-0.974958904350575	1	0.779255443732629	1	-0.643759855905646	1	2.27302693895534	1	2.31831145061437	1
SORD	-2.37104770936953	1	-0.409574452663709	1	-0.734887885561623	1	4.78736522479922	0.000950068148606586	2.32077332654194	1	-1.89576218911639	1	-4.39361192605642	0.00462653414755946
SOX10	1.29768596914374	1	0.996780825608806	1	-2.01198755804666	1	1.04026190306554	1	-0.517797450377413	1	-7.14992536108628	4.29784231248925e-10	-3.24789656408563	0.376687346422836
SPATA19	-1.83514314459144	1	1.18921992518501	1	1.60936638823281	1	-4.45459566199367	0.0044799421100902	-1.87924735747643	1	0.171961916803197	1	0.931389573437294	1
SPATA5	-4.66033418456294	0.00245611797318423	-10.1459686502896	3.03204352291671e-21	-17.6578201535237	7.8230003477989e-67	-9.8550082416822	5.24299210515877e-20	-28.3048025389274	2.67835362605894e-173	-13.2612413558772	2.92863089069946e-37	-13.3362929997131	1.12610510887556e-37
SPG7	3.05009096152811	1	3.6515336093566	0.156928743387064	1.88840198804614	1	-3.14355846751677	0.665959204986909	-3.8589291776545	0.0493121755858597	-5.38045014450327	3.0388624107015e-05	3.14692317112611	0.519744677997827
SPHK2	-2.78451725287979	1	-0.171257849123908	1	-0.11057002208513	1	-2.63269708372366	1	-0.147341939383531	1	-4.51991596958825	0.00220236486221537	-1.33594175251801	1
SPIN1	-2.11706256138493	1	-2.40897554192677	1	-0.729272842645658	1	2.24833702294183	1	-0.160184855330115	1	-1.12414111642531	1	-5.61049386431218	1.0047151289172e-05
SPNS1	4.58133100759835	0.00356221950087063	9.97333745094783	1.74885223263853e-20	2.15925863311688	1	2.73448828419952	1	6.19855390083709	3.53302605003008e-07	-5.67608549659342	5.8432253948784e-06	-12.9230713250376	2.59840241630742e-35
SQOR	-2.42391724674917	1	-1.25596899191094	1	-3.63484028230168	0.145473968473891	-6.42199713888929	9.11896109025253e-08	-4.00045368338844	0.0279437530238913	0.368022086443811	1	-5.36186156459591	3.93722175688626e-05
SQRDL	1.65709117571286	1	-1.64118270244669	1	2.90342302227702	1	-1.08146156877549	1	-4.34453262745351	0.00662969369444206	-8.37179496284803	3.14379049827991e-14	-6.5051091202985	4.27003517802793e-08
SRC	-1.83033077318355	1	-1.02927823359685	1	-1.64596961759411	1	2.39535372520501	1	5.10054696856221	0.000186270326670925	-2.50722947773716	1	5.65717737563991	7.7249119812983e-06
SSBP1	-2.01685448285078	1	0.0274924064353827	1	-6.15539373481167	5.62432900021153e-07	-9.05781630304249	1.03941845527403e-16	-7.85568557630213	2.78313932132134e-12	-17.2533131603257	8.79113433557308e-64	-19.2258516160245	1.95677143456848e-79
STAP1	-3.33480255403962	0.571058300126434	-3.35833974140193	0.450085879309834	-4.6952624672199	0.00170941882413585	-3.73918391949133	0.0869553706581887	-4.27096910120304	0.00906954248827864	-1.30612581553036	1	-1.0383836362394	1
STAR	0.0625973958836724	1	-0.365184342153958	1	0.241852596273571	1	6.33123738349298	1.63432305026555e-07	8.94411574529493	2.78580018184784e-16	-1.35925837380733	1	2.59582359151887	1
STARD13	-0.303496437401821	1	1.83511368652694	1	2.12052797390707	1	-4.42908035320503	0.00502515895267651	-1.82547607275884	1	-3.52109763045001	0.118614961482056	2.73122069775906	1
STARD7	-4.76911367970471	0.0014525500672906	-4.8259711978228	0.000976651733500307	-4.48556436029104	0.00452325804315641	-3.2688999882451	0.452901867247993	-4.55770540049468	0.00258060376089065	-17.7268479642221	2.183247714597e-67	-9.13078324364642	4.59036989292352e-17
STING1	-0.921663757627666	1	0.660167996566082	1	0.945060622154484	1	2.85476877632517	1	1.9753297783441	1	-3.25771245610448	0.297632495538152	-2.33598900027941	1
STK11	0.958753264221227	1	-0.302650599470327	1	4.80443663388706	0.00101182470248487	-18.4255554042457	7.20299316525133e-73	-10.3579766415902	3.02626020547493e-22	-10.2538364739472	7.35881580963098e-22	-7.45601523124722	5.48447410180336e-11
STMP1	-1.32109399408814	1	0.0769157942268896	1	1.00605039849556	1	2.16894183093053	1	4.89771631973247	0.000512901850723844	2.1478537895491	1	-0.909769077980258	1
STOML2	1.41926660017457	1	0.986551879151746	1	-0.243235206166301	1	-3.35625319829361	0.339726664944118	-8.14266127675535	2.75318238837588e-13	-5.56231510612051	1.12078211170159e-05	-9.25953301902437	1.39417878016273e-17
STYXL1	-1.30235872838881	1	-2.36382496418968	1	-6.19726776526807	4.34334977589797e-07	-9.97588767603847	1.56650680546177e-20	-3.89971580247186	0.0419892701232753	0.0220572086471655	1	1.58572778340431	1
SUCLA2	-5.97459510839003	1.92603050573431e-06	-8.19397363136102	2.16093090108098e-13	-4.90308640893002	0.000624547077266675	-13.5840360733152	4.25330957782942e-39	-10.9719535805568	4.1811177294093e-25	-15.5453173626368	1.38136274591955e-51	-5.06916081038885	0.000183803823596458
SUCLG1	2.41513807498595	1	3.90476125757153	0.0594206238381831	2.92701803496582	1	-13.398359375918	5.25423425155368e-38	-11.7941480800913	3.41843675629877e-29	-17.7157163903653	2.65783241763508e-67	-14.0025165249245	1.205084959827e-41
SUCLG2	-0.0225401570406503	1	-1.21782587374387	1	2.38800767474854	1	-2.96406417187897	1	-4.92262192954146	0.000455995023621178	-7.88690281908927	1.66660806990469e-12	-2.11153602056289	1
SUGCT	-0.456107108735907	1	1.30954413216433	1	-0.368224368791712	1	-4.62676916447832	0.00203163500082513	-2.04030299963764	1	-8.77442399065277	9.9804677019062e-16	-4.66239448929469	0.00135022177876323
SUOX	1.77362479136711	1	1.7053429240897	1	0.705759383698212	1	1.78045582787689	1	2.39819654487132	1	3.47431526919719	0.140331534378578	1.65592555083339	1
SUPV3L1	-8.03890938879208	7.91300934056707e-13	-3.67815435429358	0.142131307276103	-8.43936830628696	2.60669777260841e-14	-3.46686797529595	0.23221397887611	-3.41518133519768	0.250496480702035	-16.258075821279	1.60548459869516e-56	-12.2345350052399	1.56311204246986e-31
SURF1	-1.47091643815772	1	1.04854743060078	1	-1.20455242934868	1	-1.7404935046098	1	-7.90363654549715	1.90159246437713e-12	-23.0697416054315	8.14735857345156e-115	-16.9179898281864	2.82153245427918e-61
SYNE2	-5.04546465831277	0.000362841256173452	-4.81492010948827	0.00102786636771476	-5.55540818681708	1.97198201201103e-05	1.03733541022472	1	1.91445780742402	1	-13.4802031608301	1.5524802116107e-38	-10.0686288651926	5.37536326924942e-21
SYNJ2BP	-0.914205401595764	1	0.422704939718822	1	-0.901840697924594	1	4.56921132802889	0.00263874433915261	0.834257659920777	1	-3.46304167238539	0.14527674179903	4.84315360842463	0.000573796922913509
TACO1	-1.99266250865284	1	-1.27826517387068	1	-2.39563970966627	1	-3.9744493472027	0.0349184248764552	-4.96695284237603	0.000366590709133702	-6.28826897715165	1.45745507958644e-07	-8.27260474261509	8.49292344628776e-14
TAMM41	-5.31385183651048	8.72608337179893e-05	2.19807671107332	1	-5.95921604297293	1.87046725028162e-06	-7.05875311647858	1.19282308438478e-09	-11.7228551520091	7.94255530162987e-29	-16.6319558196922	3.37443024310733e-59	-14.6385486193929	1.296209620382e-45
TARS2	-2.87804535862282	1	-3.33349293399685	0.490563501898158	-4.75924959470171	0.00126304117931077	-5.07305130533021	0.000232934701527007	-8.15459353760534	2.49803948352168e-13	-7.73048954396302	5.67809087815975e-12	0.500598421993381	1
TCAIM	0.707684110999087	1	-0.198778038867376	1	0.9301435978378	1	-3.06883253754136	0.838098357603012	-0.260282696323701	1	-2.52480521430106	1	0.207545928392828	1
TCHP	-1.36453739389144	1	-0.21167975511981	1	-0.306031926311324	1	-8.35472455058883	4.95826934096836e-14	-2.36055015283397	1	-5.01215926062961	0.000202373079962394	-11.4362677811802	2.06887857786082e-27
TDRKH	2.11774792312866	1	2.30679394574782	1	1.68040772729169	1	-5.25211089968261	9.08209893080909e-05	-2.3285249148359	1	-12.7518918200636	2.24551667949363e-34	-1.21960117537293	1
TEFM	-1.18340631324969	1	-5.91739215724305	2.5120218879929e-06	-4.23173552830359	0.0139368888121916	-4.1713705699558	0.0155322556998041	-8.48177790531121	1.61898379737754e-14	-16.4005291330198	1.55834439946019e-57	-16.7503235819946	4.77586122092016e-60
TFAM	-4.36286007686247	0.00969216555882639	-3.68363824663772	0.139421653307593	-5.26275486326245	9.83455282127388e-05	-9.80498279507384	8.58393772111818e-20	-13.1820580978178	9.29456656195433e-37	-11.9418887144119	5.06780050766234e-30	-2.02973041118509	1
TFB1M	-4.53786621809701	0.00435857644792159	-3.59422153357499	0.194567024429247	-2.43418161969934	1	-11.0333492597894	2.17941833338129e-25	-10.692463205206	8.76570813094369e-24	-16.1715662120606	6.55506879281878e-56	-4.88803106038027	0.000461378073393099
TFB2M	0.478167104822208	1	8.2130142102014	1.84642631809804e-13	4.40640912284476	0.00646354988475169	-2.73201437692778	1	-1.15711539595279	1	-13.9765126409084	1.6741334246906e-41	-11.463388191142	1.5150971344172e-27
THEM4	0.670462021386879	1	3.09227268964962	1	5.0541325037137	0.00029356658650807	3.69351978709845	0.103286993211411	4.68422112076951	0.00143323515994005	-2.53053415522957	1	-2.07488919319924	1
THEM5	1.62374586087635	1	1.40802240476525	1	-0.120183784387435	1	1.27505766461639	1	4.48628097598179	0.00355138029937658	-7.78349417750327	3.77433945959783e-12	-9.83624012790708	5.47795075705115e-20
TICAM1	2.41739155909136	1	3.83842431930697	0.0770200003193315	4.92349272503327	0.000565336707515582	-3.49006104888452	0.215377956525055	-2.2459119301314	1	-3.30033846439871	0.257837328754479	3.65887210510348	0.0901846671819662
TIGAR	-1.61991900828344	1	-5.88841893548829	2.99059218724179e-06	-2.32632087793327	1	1.90368753738993	1	-4.46758051167968	0.00386844191441141	0.054145903948058	1	-2.16102899361045	1
TIMM10	-0.196877923329601	1	-1.81631910152554	1	-4.34733546225671	0.00840588381337446	2.91936611981917	1	-6.34950436116103	1.35654118591909e-07	-11.0415894401686	1.63700855634276e-25	-1.94369237736241	1
TIMM10B	-0.968717752661251	1	-2.73816528070726	1	0.129128768641215	1	-0.731404885695167	1	1.00216607056134	1	0.936215446264999	1	-4.07494818580713	0.0182257389873997
TIMM13	2.20609780565282	1	1.96983725079968	1	3.18445124989313	0.691787074404387	-3.97574766739257	0.034798608848404	-1.84133323332549	1	-6.96409117472414	1.59646233228761e-09	3.34870577587755	0.27198638244378
TIMM17A	-5.14977860714981	0.000210200055699162	-4.45222921420151	0.00577886960577031	-10.9222293191153	7.68052255749729e-25	-2.77338517849161	1	-6.15349075131856	4.67660079675556e-07	-19.4262653320159	3.96188778932339e-81	-5.50977990420289	1.75689217875801e-05
TIMM17B	-0.204161382722576	1	1.50108339705181	1	1.71922977354926	1	6.69815701794988	1.46478704735527e-08	4.51318182389258	0.00315479403562397	-7.19765455757422	3.05672909807441e-10	-4.89365884916968	0.000449361727737597
TIMM21	-3.52729500979496	0.290521465584288	-3.81919627922592	0.0827422887578927	-6.69855127585052	1.62081816098485e-08	-5.59162203258505	1.39923939130648e-05	-5.01756332282953	0.000285203709095029	-8.91028676921459	3.00823342345659e-16	-10.7770769034016	3.21998904067169e-24
TIMM22	-5.65332074403009	1.29678838451999e-05	-5.82256974953565	4.43314456051411e-06	-3.04785962644587	1	-8.10412190253749	3.97396072034284e-13	-4.12942318203771	0.0165835564774961	-12.7069767338551	3.96985934751748e-34	-13.5040839910111	1.17318303228255e-38
TIMM23	1.54340986658579	1	2.40082516565237	1	-1.51745821194717	1	-0.45159452036773	1	-2.09415080545315	1	-4.90731589991296	0.000340702328574997	-5.02353637690936	0.000232337038299264
TIMM23B	-2.89048368404385	1	-4.30800882539093	0.0109216529567966	-2.18346212884166	1	0.152527150871828	1	-3.11725667232999	0.658978668026203	-1.83709973401408	1	-0.835661531043915	1
TIMM29	-0.789385859777152	1	1.34699219866602	1	-1.77067089233842	1	-2.36539956247956	1	-4.84130232960949	0.000675912566440827	4.00542152627212	0.0190054440948325	-3.67382628308965	0.0855423866679246
TIMM44	1.61721328183593	1	1.05513654370514	1	2.99854264061603	1	-5.11878260988729	0.000183893474429852	-7.05934640054034	1.10744375148006e-09	-21.5115661091284	1.05321367429179e-99	-10.7637106099805	3.71800044331699e-24
TIMM50	-1.92742497328965	1	-1.78787479270376	1	-4.06176098006508	0.0281021675693347	-7.62684793996656	1.76092161137018e-11	-7.60618818541112	1.94503431189901e-11	-20.1917828074847	9.96612681890648e-88	-16.9343276827616	2.14283954604499e-61
TIMM8A	2.54087508786021	1	3.51210770131782	0.263184137309146	3.90732341614658	0.0516082822651769	0.367877102877053	1	-0.447554275293273	1	-5.18806289249772	8.35096880011899e-05	-2.37620254877285	1
TIMM8B	-2.07034987547724	1	-3.44150616860665	0.335521463192679	-3.91668478061939	0.0497353556551637	-2.16603580226733	1	-0.518356425181725	1	0.567638732509431	1	0.560765147838612	1
TIMM9	-0.741167310658734	1	2.71378284516592	1	-1.5883095734509	1	-5.85232032061737	3.12671385256745e-06	-5.50550865572832	2.14236453847701e-05	-13.2635514738963	2.84354201174894e-37	-10.2563968227305	7.90846644956336e-22
TIMMDC1	-2.86020360071591	1	-4.09389164769175	0.0274028420190125	-4.80666916445684	0.00100366524251254	-3.71098504775886	0.0968270665812121	-4.11642937466209	0.0173923799122169	-11.3685076341457	4.15232758177591e-27	-6.59312519706938	2.37726031922274e-08
TMEM11	1.20782147963234	1	1.47144281729792	1	0.236323344044421	1	-0.241357862826185	1	-1.30116394625195	1	-1.10156173625781	1	-2.07250381500988	1
TMEM126A	-1.77379951652135	1	0.531699519880361	1	-1.18332380146871	1	0.127431225950693	1	2.80958416916716	1	-16.5584991356807	1.1455143261059e-58	0.751510715479686	1
TMEM126B	-2.49712767796098	1	-2.59544807230868	1	-1.08884043593447	1	-6.25532551239013	2.63797278309218e-07	-4.97087089401855	0.000359925250254113	-4.93291055555368	0.000300559191874407	-3.72705450560592	0.0705179291694018
TMEM135	-3.85561045512913	0.0840411872570004	-4.26556887426189	0.0131400309454868	-6.44711360568834	8.67542566600162e-08	-1.17981036488541	1	-1.22714398972427	1	-3.70162034691355	0.0616973768702682	-8.41142408651284	2.64100621965545e-14
TMEM14A	-1.03497603926127	1	0.885851349756541	1	0.444780316023564	1	-0.758947911101949	1	1.41971970466502	1	-1.32897457523252	1	6.00882143521047	9.82972012922318e-07
TMEM14C	2.16519176262153	1	2.61757516214184	1	4.29926597873275	0.0103504288563991	1.20419465681367	1	2.58611156719502	1	1.17389807104935	1	0.898321900762234	1
TMEM173	0.904088998649657	1	2.68716106744684	1	1.13605508654747	1	-3.18403170511373	0.592575542230403	1.15922805854871	1	3.09233713395338	0.500439673138271	-11.1268914563439	6.87767063424789e-26
TMEM177	0.822388158090777	1	-0.507704614209515	1	2.69387570576069	1	0.978513829063701	1	-2.35017243083452	1	-3.9405003591424	0.0245561723429557	3.90062156026046	0.0370351692913105
TMEM261	5.56547161165543	2.14645807722572e-05	0.192500747250433	1	1.86735890119929	1	9.77072521450417	1.20147064400523e-19	8.03383483312584	6.69808993648369e-13	-10.8732153473467	1.04081207744898e-24	-3.41089513913421	0.220149959584165
TMEM65	3.31871026810361	0.603196166486646	4.86454314363259	0.000807639234527223	11.6922517929381	1.19946083480013e-28	-0.0331377397071259	1	0.253116950048246	1	-7.27199495149356	1.77816852376435e-10	5.20932971739666	8.90763059602944e-05
TMEM70	-4.59950820826211	0.0032735738890032	-2.58891466828454	1	-2.33980320327155	1	1.22691493128387	1	1.84244746797742	1	-5.81799459564373	2.56694234352198e-06	-1.98274013062171	1
TMEM8B	-0.131442194545885	1	1.14080948650185	1	-1.29971215810532	1	2.94272168179485	1	2.66753805683161	1	0.236468741978023	1	1.40445557005783	1
TMLHE	-11.2197201194797	2.88124214481705e-26	-9.84202512134761	6.48524978438311e-20	-13.6850996606679	1.08931993477127e-39	-7.3800601486359	1.14233423086131e-10	-6.40802862560601	9.28703388752309e-08	-5.49910595681737	1.58796234507242e-05	-2.79236526133656	1
TMPRSS2	2.30460033393056	1	3.27838221292266	0.588838140072352	1.93679482454271	1	7.00995629867461	1.68543550286482e-09	6.88843808095757	3.6834604271086e-09	-7.5777868740246	1.83482572814879e-11	-5.33883111769899	4.46222680153362e-05
TMX2	-1.63972787038807	1	1.33862859989563	1	-2.81105283675667	1	-11.7089742777996	9.52810402924907e-29	-17.483470897339	1.66013727807098e-65	-10.8171218145482	1.91070368938e-24	-7.31536822879365	1.55545988457337e-10
TOMM20	-3.78155232483647	0.112058633247151	-4.32081409193475	0.0103688222486882	-17.5848651800333	2.83779804060485e-66	-20.7832835817782	5.40211665737541e-93	-20.4541830846712	4.82458426390311e-90	-22.4992469201082	3.68553514049244e-109	-15.4228007987315	9.53403962134674e-51
TOMM20L	-2.10453065158047	1	-4.07054369267216	0.030252785061259	-4.73365317220184	0.00142893337006599	-3.76240441156936	0.0797683395615326	-0.338639581588689	1	-0.443013562642631	1	-2.28524464095627	1
TOMM22	-4.63535263304426	0.00276155366917382	0.216845226871746	1	-3.481252823777	0.254527827624318	-7.93887039436012	1.51390875568412e-12	-7.2935334840974	2.04708292762805e-10	-1.48410449281726	1	-1.5569785124372	1
TOMM34	0.383156241258833	1	0.897204687855468	1	0.0673908156942708	1	-8.83886016779555	7.47491427116864e-16	-9.71552922869242	1.98576718209291e-19	4.09568868145087	0.0134271964916002	0.508187438947177	1
TOMM40	1.99870468548503	1	1.68556288011945	1	2.22102453736843	1	-10.2607590196369	8.6073337035232e-22	-3.51062427322887	0.181057594697565	-9.8117911410867	6.28093622116405e-20	-15.3120630419596	5.24648975443412e-50
TOMM40L	-0.260400042312137	1	2.24513914408703	1	-0.805302281035865	1	-3.28710011694188	0.42818106959945	-5.46005709406759	2.76069264074604e-05	1.05065854225881	1	-3.35516050868177	0.266511663695538
TOMM5	1.58624017998474	1	3.78488905482967	0.0945729565441476	-2.91424959194661	1	2.17088888651084	1	5.29936037486447	6.60067484311657e-05	-7.58457142136216	1.74466459197936e-11	-5.06869629936455	0.00018385233433038
TOMM6	-0.33689190940566	1	1.35173929957895	1	-1.91598088085433	1	1.37018859716122	1	5.99948724295426	1.20348479906647e-06	-5.00522461270892	0.000209238488281247	-11.8407069906951	1.82957869024714e-29
TOMM7	-4.50211443697336	0.00512006403187385	-6.01212982095801	1.41903735523538e-06	-5.33720121118194	6.5980197793864e-05	5.32940625027653	6.0204498278249e-05	-0.287503900796096	1	-9.66723018640362	2.57591601858658e-19	-5.79316703561197	3.5226387882835e-06
TOMM70	-4.04409809747344	0.0384883931760362	-4.10771016146269	0.0258941525458829	-1.11993362259811	1	-6.32550643944147	1.69362667562642e-07	-9.63714598753277	4.26223281858049e-19	-13.719974679831	5.90527189378332e-40	-9.02044262409479	1.25324345352401e-16
TOMM70A	-0.201374365247928	1	0.61263813674234	1	3.48677051049471	0.249823136712736	-9.68251319068313	2.84816870357412e-19	-9.21209740782033	2.40819700771341e-17	-12.5252305496372	3.94459305816597e-33	-3.4202593145406	0.213880228501043
TOP1MT	-5.97708092713779	1.89915259749043e-06	-12.3381606450564	4.98279690548126e-32	-12.5795865441294	2.37087497884856e-33	-0.476623924139932	1	-5.21578245519907	0.000103236196085859	-4.85066212981689	0.000450363009596611	-7.81256635697488	3.53021289462862e-12
TOP3A	-0.422480264225759	1	-1.31636650702958	1	-4.31883009776197	0.00950562365560282	5.61357778291383	1.23865907763973e-05	-2.24960118890296	1	-18.8475013271613	2.62461233875782e-76	-15.9205552464841	3.81018408301713e-54
TP53AIP1	-4.5069229324622	0.00501859509213055	-1.1432575475579	1	-4.38131903823449	0.00721933524707404	2.58230105402663	1	-1.32056257066838	1	1.94758073917105	1	3.79396492328853	0.0557459959820215
TRAF3	9.31553715507899	1.06776560255433e-17	9.95782198039768	2.04207507923071e-20	13.4864401566015	1.63712384795753e-38	-17.4016382658218	7.01546193583765e-65	-23.4441492559914	1.33617078932564e-118	-1.60705260734456	1	10.8433806380515	1.57154417108638e-24
TRAK1	-4.40454311736336	0.00802473412601977	-6.09021026253861	8.79547411811353e-07	-5.59760033017537	1.54962763070938e-05	-8.7878507945283	1.17537603318241e-15	-10.2829854208841	6.6004368431802e-22	3.40297724335664	0.179970746533041	7.919858146176	1.50991379508931e-12
TRAK2	-3.09975882306661	1	-5.67079303585285	1.07456346176415e-05	-4.17219645258521	0.0179196348491348	2.67026172568715	1	0.514648543866302	1	-14.2986358488173	1.73826632500361e-43	-14.346102931001	9.10570035499213e-44
TRAP1	-2.68277866945166	1	-3.35723178543435	0.451106195450182	-4.06000508588926	0.0282652686949592	-9.30682367435509	1.03921000859619e-17	-10.155377162533	2.44604322342014e-21	-3.25466913939152	0.299704779192449	-1.24073154667708	1
TRIAP1	2.76718129915818	1	5.25238238152356	0.000109154938316825	9.02007669310858	1.55816908395628e-16	-10.7942672740194	3.00426017902606e-24	-6.023383495364	1.04363733375965e-06	-24.1589198535269	5.28911685444111e-126	-23.2150351680497	2.84402513550547e-116
TRIM14	1.46263730482235	1	1.14264755920993	1	3.60817033465892	0.160040926639964	2.9121300781284	1	-1.08037773187221	1	1.42500978745998	1	1.75657813351899	1
TRIM31	1.53389972676642	1	6.1664742362752	5.48859491362918e-07	1.78838226682355	1	-2.75977556626747	1	-4.72690741706962	0.00117174082313235	-2.60568310661467	1	4.36469696272083	0.00525745306064044
TRIM39	-2.66092226259454	1	-3.82271071782393	0.0817034183592103	0.0930448316124489	1	-10.2234196255474	1.26467025373093e-21	-10.5208001594447	5.47333164082269e-23	1.67602572049953	1	2.35677311913912	1
TRMT10C	-1.83433384543609	1	-6.34572419369309	1.7644108819647e-07	-7.31005098160399	2.09360181416813e-10	-5.5467970972068	1.80389029692995e-05	-8.82214498227819	8.29806374197086e-16	-11.1965593594147	2.89932518862966e-26	-12.1331489391914	5.40626927484996e-31
TRMT5	1.88115649155704	1	-3.22673184153423	0.699939257434317	-3.77021314589486	0.088241527234826	-4.15700497389249	0.016509285022817	-5.58557157083201	1.36265706919972e-05	-15.3229680246466	4.2966384513359e-50	-6.79196048256395	6.30154605084688e-09
TRMT61B	-1.22571745805139	1	-1.67081899631906	1	-2.55981100447242	1	-7.24929564639469	3.00802168479758e-10	-9.16200274130997	3.82581521320074e-17	-6.06122207614734	5.99751573471235e-07	-7.10851760946227	6.99083771462471e-10
TRNT1	-4.24244148884765	0.0164941492969319	-2.61764795468415	1	-6.02048606122887	1.29029408370773e-06	-12.3860025579299	2.62317783387483e-32	-15.3738899658055	2.08990547512227e-50	-22.0026860446413	2.36406859516917e-104	-19.3843899257804	9.11564596503307e-81
TRUB2	-4.83014711979067	0.00107372146428017	-6.98778551488805	2.31226342991051e-09	0.0607513893710254	1	-3.41218024466211	0.281626769902105	-7.97891301404252	1.04225059528139e-12	-19.7145781198672	1.38703074257037e-83	-7.9088061415214	1.64497021479267e-12
TSFM	-4.715889669981	0.00188193637563718	-4.51206189374412	0.00439131053641371	-10.9123491916687	8.54280378234164e-25	-14.2558122911979	3.5431577754996e-43	-10.2595252884463	8.39631149752759e-22	-17.8534498794817	2.2851702010074e-68	-3.29096711424852	0.328485393221284
TSPO	1.98374043913249	1	7.29880060888204	2.43889135264858e-10	2.47923586888639	1	2.40370433571415	1	3.58847093633856	0.136375456493099	-1.28208239812115	1	0.00369809654100883	1
TSPOAP1	-1.27698258106716	1	0.460205999211029	1	0.01087209858346	1	-3.5784326745011	0.156584379738884	0.230472323695406	1	5.2819533925491	5.11254872343015e-05	5.67411372239808	7.01224765228562e-06
TST	-3.34749077353787	0.547178371957679	-7.4061693332223	1.09849849723161e-10	-5.70484385009697	8.3843850427273e-06	-3.53384094509278	0.184714928415019	0.210342198619176	1	0.802458666862351	1	-10.3458474807363	3.13352142346097e-22
TTC19	0.55280011724775	1	5.95231260782616	2.04101181235782e-06	4.9496252783758	0.000495957875737333	1.73254348767794	1	1.64901506131606	1	-4.40933899247986	0.00358755680181824	0.374948619437643	1
TUFM	-1.33890147117413	1	1.50157417930494	1	0.282183590930057	1	-9.87479391402233	4.31020402290971e-20	-8.12360547793746	3.21752464401266e-13	-15.8748430869209	7.71375526397462e-54	-9.70063389452345	2.07344809982246e-19
TXN2	-0.633595112694683	1	-1.02172844972352	1	-2.94266796372101	1	-6.48694404732745	5.98272823504064e-08	-5.75100584654655	5.28735719171432e-06	-16.7567703877144	4.17915639442003e-60	-14.3965384009693	4.40646262101146e-44
TXNRD2	-1.4819828613805	1	-0.668179661024745	1	-5.08050436618421	0.000256728044183036	-4.78156261124172	0.000974051736493534	0.126384605794161	1	0.565285918339228	1	-1.81684784289306	1
TYMS	-1.64026410049306	1	0.182375051853239	1	-1.85703126790909	1	-12.1877350854886	3.03873821123291e-31	-4.55603995123599	0.0025907131950758	-30.4127452956245	3.30924728443882e-200	-16.9451993104383	1.78336726697535e-61
UBA1	-3.29172191941786	0.663176287034062	-5.32339025337118	7.4453016249102e-05	-6.31827621873877	2.00488687855477e-07	-8.1504528394058	2.71923012928087e-13	-17.7356355144716	1.93409456755624e-67	-14.6187544524763	1.6762727566291e-45	-22.725419270424	2.21826984193296e-111
UBIAD1	-0.910698595867858	1	1.42562583911513	1	2.57143864437145	1	1.82793961925863	1	0.513915662868151	1	-2.10510248220266	1	6.62850932456391	1.88536101042395e-08
UCP1	0.449651525775862	1	-1.07160324704441	1	-1.71388429790884	1	4.11423228772825	0.0197342812668086	0.551692475027441	1	-1.39965797632303	1	-6.83472225775247	4.72443335402303e-09
UCP2	-0.734257748718029	1	-1.75005777955176	1	-2.73140199164248	1	0.455067816530327	1	-0.63348642655988	1	-12.7628527192771	1.95611584948539e-34	-9.50036329894935	1.43274122584476e-18
UCP3	-3.17974548925818	0.958128955313555	-2.03538511332575	1	-2.74176694613961	1	-4.90386327724726	0.000537507875092209	-6.87699537633025	3.98555170369318e-09	-1.05125573510878	1	3.10574688310484	0.58458124775395
UNG	4.50597744666383	0.00503438959546333	7.1403056697176	7.79444533071644e-10	7.55842370060129	3.23530689711782e-11	-3.53061916317159	0.186564697509747	-6.09407690267607	6.78035757286963e-07	-6.00959118728264	8.22083438368562e-07	-1.41756683223867	1
UQCC1	-1.73153118969348	1	-0.204121889731307	1	-4.58188184434379	0.00290310457498847	-6.59448987752328	2.94010442103734e-08	-10.0056513036016	1.11554570954023e-20	-10.8685627844675	1.09364131779519e-24	-9.02347428130102	1.22085188369307e-16
UQCC2	0.10361143792331	1	-1.78041838659941	1	-0.32733157451257	1	-3.82042217880973	0.0640804730032744	-4.4228500937798	0.00471451473011705	-10.4904785903491	6.27718851150786e-23	-14.8179197757667	9.18965139937999e-47
UQCC3	-4.88484026404513	0.000819820882899733	-3.70107421567874	0.131071569239354	-9.43928639322424	3.14148499348064e-18	-0.210463030888377	1	6.18591259371355	3.82196686559871e-07	0.653746537185411	1	2.44518126530332	1
UQCR11	-5.83646572813883	4.42020509138687e-06	-5.82223472908184	4.43623615598807e-06	-6.16897191780351	5.16890455819854e-07	1.95276442393313	1	1.286348565826	1	2.45543328045514	1	0.821506948215404	1
UQCRC1	-3.79517691830885	0.106375049312817	-5.22208062837731	0.000128092902957705	-6.54749330949846	4.47022828106768e-08	-7.14789622555288	6.28280514547094e-10	-5.79326341668512	4.12809593881046e-06	-7.65393622113697	1.0252738214691e-11	-6.12039136575387	4.97533137113985e-07
UQCRFS1	-0.506063251705751	1	-0.326972269950759	1	-1.46522678780671	1	-2.9106563127982	1	-5.3604408697939	4.75699429865318e-05	0.00737960004694099	1	-4.44672650930685	0.0036619264836893
UQCRH	-2.2024253402537	1	-3.53483474613448	0.241961938838541	0.849350717496838	1	-4.41120278486533	0.00541745394056512	-8.04778966068533	5.9854896330476e-13	-17.1488574380153	5.32674348351609e-63	-12.3026301935142	6.75074560445011e-32
URI1	-2.34036588381812	1	-1.87522158817332	1	-1.63583735072998	1	-6.49673183394475	5.6145172112883e-08	-10.7195045919166	6.55427660409547e-24	-8.60634595909124	4.28421912781456e-15	-16.3255998003325	5.46455502158705e-57
USMG5	-1.34298849024818	1	0.362266030670798	1	2.34367354741151	1	0.800588515185926	1	0.158086200365723	1	-5.47305897746303	1.82683453916971e-05	2.02429243771579	1
USP15	2.40329229603502	1	4.14346246203218	0.022236570819785	2.38732852088401	1	-9.01713253472624	1.50599876974206e-16	-11.6401974920827	2.09281530890307e-28	-3.34777911076493	0.21913254341134	-2.9839689709963	0.845070806016976
USP30	2.34117338929575	1	6.38637920967616	1.35547869327706e-07	3.81523780566465	0.0744203607468333	-1.72644031426108	1	-5.14891741557438	0.000145668772407481	-4.19916996613172	0.0087601724718721	-1.43849577753377	1
VAMP1	1.90095426944185	1	0.819327609136312	1	1.78081837387672	1	-6.03336435055268	1.05019838661482e-06	-3.89645543845184	0.042460679351067	-4.21630727545073	0.00819506584802049	-2.16291717214315	1
VARS2	2.81583848173068	1	3.50976388013391	0.265066324935809	-5.21778422890646	0.000124761521373381	-1.2462247427883	1	-2.74934372761088	1	-7.49813413503762	3.3466775699371e-11	-29.8987959787551	1.81560513976321e-193
VAT1	0.0233105201395606	1	3.2230048592762	0.707841981589663	-0.0517744150294635	1	-10.3928230031045	2.17867112188926e-22	-7.77648497387446	5.18989357485522e-12	-4.23670101485158	0.00753068474745539	-4.61364333546077	0.00169347262493633
VDAC1	-0.371495215956087	1	-1.03566158399083	1	0.360754664391567	1	2.05845418805788	1	1.06281494148499	1	-6.75997986914068	6.52791627082953e-09	6.67470609768325	1.38975472782428e-08
VDAC2	1.21202544722225	1	3.09794486864612	1	0.849122802553926	1	7.13534930483234	6.87376732634574e-10	7.09128279713311	8.80957936728687e-10	-5.40361169145375	2.67780244481069e-05	9.70572126513088	1.97541725032531e-19
VDAC3	-0.65777767774165	1	-2.29970753227335	1	-0.290319329584685	1	0.0463153448438686	1	0.121349464201481	1	-4.31382189897647	0.0054876029421332	1.11409217970136	1
VPS13A	-4.07176982573265	0.0342464384787959	-3.23881494351851	0.672153569339538	-3.86735189363478	0.0607330318800194	-2.95416040821781	1	-4.66362178354125	0.00157210241765201	-9.16956212109126	2.8354175840047e-17	-1.80901478456044	1
VPS13C	1.37305720302753	1	3.05366476082693	1	5.15341550306499	0.000174956498976765	4.90926130922977	0.00052383714897726	-4.68148403289478	0.00144681236511688	-14.2139951057616	5.82159868046559e-43	-6.63350817965676	1.82585046449594e-08
VRK2	-5.03873160605595	0.000374901676390305	-5.30031579691987	8.42742573972721e-05	-4.14964481807613	0.0196132030811836	-4.82997896705639	0.000776955124342982	-7.65620354720635	1.32524994214239e-11	-7.75371231840322	4.76564988229932e-12	-6.59519414277276	2.34858952481658e-08
VWA8	-1.33013749623748	1	-4.24949729370824	0.0140762773979802	-3.84151038586045	0.0670091995470884	0.922448219271515	1	1.19354144631839	1	-2.06728663227365	1	-0.341328426063869	1
WARS2	2.89171645634399	1	6.19661627224052	4.55173443760171e-07	5.38124743648722	5.1927946383088e-05	8.48241314982935	1.67633760928599e-14	7.53556661299134	3.33546168999883e-11	-11.2020563313879	2.72888569641244e-26	-18.1836102320781	5.99929800144984e-71
WBSCR16	2.60764706094676	1	0.188340315448112	1	-4.33421147085586	0.00890735929592102	-8.55614601219958	8.93948571248656e-15	-11.6536192654807	1.79231672482774e-28	-24.3857065778597	2.13644609918938e-128	-15.9538222776151	2.24032327503033e-54
WDR26	-8.4441339118133	2.68938339981856e-14	-7.58023238607398	2.92851140555788e-11	-5.83583856756211	3.90701086986012e-06	-16.8997067089023	3.95179038536771e-61	-16.1197490567799	1.59409960802522e-55	-8.6628330072973	2.62303897988933e-15	-9.87567315066944	3.70466228162452e-20
WDR81	10.5673112864908	3.721627770002e-23	16.3998985748554	1.69720025915697e-57	12.7304435349937	3.4768370432381e-34	35.2201345238228	8.73388256652028e-269	25.3069548319584	2.36740042061092e-138	-0.00711805473068259	1	-12.3474385271183	3.88719588472961e-32
WISP3	0.42804706077396	1	-3.03585645928612	1	-4.65277608935432	0.0020867492981463	4.31453234756889	0.00831693796099514	1.88456271509785	1	-5.07455437603802	0.000148759174096705	-0.300619021683685	1
WWOX	2.86459141015262	1	6.76178895568359	1.11491887002694e-08	4.08686532900324	0.0254474115815876	0.815403977477062	1	3.39559878603552	0.267751551623308	-4.50376996348099	0.00236992561523144	-6.64941735871908	1.64194574061741e-08
XAF1	-2.45329913568309	1	-0.583351537882187	1	-0.146320199262045	1	2.15976303189417	1	-3.42069393429156	0.246098640000684	-4.25523470619876	0.00699579963872697	-3.94464577116976	0.0311680304697441
XPNPEP3	4.35918973658999	0.00984308493299496	3.39563899641066	0.395748505027427	3.03222170769014	1	1.00005219512947	1	-3.58778878379121	0.1363991570605	-9.19403789800587	2.26640781440987e-17	-1.8495734904536	1
XRCC3	-5.334154972597	7.81362816232188e-05	-2.14242770774388	1	-4.18179767777197	0.0172371113324425	-13.8314173970131	1.4101921196056e-40	-14.8001443836188	1.24097078920232e-46	-13.8974324389815	5.05540218222292e-41	-19.2746706521724	7.63488622707213e-80
YARS2	0.38569943542938	1	1.58617039449602	1	-0.00242223436175083	1	-4.65155829125646	0.00181189867985894	-20.0007028337874	4.74598165355367e-86	-22.497097206319	3.86410238020736e-109	-5.44183177277748	2.55239652720972e-05
YME1L1	0.306463165745346	1	-1.74181542926464	1	-0.328074381116408	1	-1.62661250860466	1	-5.63140275679746	1.0546235357267e-05	-6.3814225660201	8.05317485965542e-08	-6.98160317731922	1.7217997159307e-09
YRDC	-0.436351922669959	1	1.19689943558865	1	1.52131217029048	1	-3.15825804234221	0.63993335271696	-12.5660438499506	2.69711750115183e-33	-18.0781786146641	3.9960417426719e-70	-5.24653927083425	7.34618591538804e-05
ZDHHC8	-1.33450426016456	1	-1.13596853243689	1	1.23562191504741	1	1.65841528365277	1	0.447075688232801	1	-5.13202627047027	0.000110642838936071	-2.55707056412687	1
ZFYVE1	-3.2407846262803	0.785535951612857	-0.274587152238826	1	-2.9372839865725	1	-4.47555000661379	0.00407749485624565	-2.25760739969158	1	-6.81505821179423	4.49456130181513e-09	-17.1843584128343	2.98041531386033e-63
