# Supplementary material for: Discovery and functional interrogation of SARS-CoV-2 RNA-host protein interactions
Source: Cell. 2021 Apr 29;184(9):2394–2411.e16. doi: 10.1016/j.cell.2021.03.012 (PMC7951565; doi:10.1016/j.cell.2021.03.012)
Supplement: Table S7. ChIRP-MS overlap with DrugCentral database, related to Figure 5 — Intersection of SARS-CoV-2 expanded interactome and a database of drug targets from DrugCentral (https://drugcentral.org/). [file mmc7.csv]

	DRUG_NAME	STRUCT_ID	TARGET_NAME	TARGET_CLASS	ACCESSION	GENE	SWISSPROT	ACT_VALUE	ACT_UNIT	ACT_TYPE	ACT_COMMENT	ACT_SOURCE	RELATION	MOA	MOA_SOURCE	ACT_SOURCE_URL	MOA_SOURCE_URL	ACTION_TYPE	TDL	ORGANISM	sars_chirp_enrich	sars_minipool_z	sars_minipool_fdr
24	phenylbutanoic acid	24	Histone deacetylase 1	Enzyme	Q13547	HDAC1	HDAC1_HUMAN	4.19	NA	IC50	Inhibition of human recombinant HDAC1	CHEMBL	=	NA		https://www.ebi.ac.uk/chembl/compound/inspect/CHEMBL1044			Tclin	Homo sapiens	1.43792669096217	-2.61898889300118	1
26	phenylbutanoic acid	24	Aldose reductase	Enzyme	P15121	AKR1B1	ALDR_HUMAN	4.01999998092651	NA	IC50	Inhibition of aldose reductase	CHEMBL	=	NA		https://www.ebi.ac.uk/chembl/compound/inspect/CHEMBL1044			Tclin	Homo sapiens	6.18612473599207	0.173182017783619	1
27	azacitidine	25	DNA (cytosine-5)-methyltransferase 1	Enzyme	P26358	DNMT1	DNMT1_HUMAN	NA	NA			DRUGBANK		1	CHEMBL	http://www.drugbank.ca/drugs/DB00928	https://www.ebi.ac.uk/chembl/compound/inspect/CHEMBL1489	INHIBITOR	Tclin	Homo sapiens	1.49929658915793	-8.99498751087534	2.77840671354039e-16
58	aceclofenac	43	Mitogen-activated protein kinase 1	Kinase	P28482	MAPK1	MK01_HUMAN	5.227165073	NA	IC50	DRUGMATRIX: Protein Serine/Threonine Kinase, ERK2 enzyme inhibition (substrate: Myelin Basic Protein)	DRUG MATRIX	=	NA					Tchem	Homo sapiens	5.4119881473148	-7.22311206365	5.36057184904457e-10
71	paracetamol	52	Carbonic anhydrase 3	Enzyme	P07451	CA3	CAH3_HUMAN	5.15	NA	Ki	Inhibition of human carbonic anhydrase 3 by stopped-flow CO2 hydration assay	CHEMBL	=	NA		https://www.ebi.ac.uk/chembl/compound/inspect/CHEMBL112			Tclin	Homo sapiens	3.24667828490667	0.74422245819664	1
115	acetazolamide	56	Carbonic anhydrase 3	Enzyme	P07451	CA3	CAH3_HUMAN	8.51	NA	Ki	Inhibition of human carbonic anhydrase 3	CHEMBL	=	NA		https://www.ebi.ac.uk/chembl/compound/inspect/CHEMBL20			Tclin	Homo sapiens	3.24667828490667	0.74422245819664	1
145	acetoxolone	62	Estradiol 17-beta-dehydrogenase 2	Enzyme	P37059	HSD17B2	DHB2_HUMAN	5.42	NA	IC50	Inhibition of human recombinant 17-beta-HSD2 expressed in HEK293 cells	CHEMBL	=	NA		https://www.ebi.ac.uk/chembl/compound/inspect/CHEMBL207413			Tchem	Homo sapiens	1.61949915580437	-7.34731083248521	2.15581665099606e-10
211	adenosine	90	Adenosylhomocysteinase	Enzyme	P23526	AHCY	SAHH_HUMAN	5.7959	NA	Km		WOMBAT-PK	=	NA					Tchem	Homo sapiens	3.66358798190187	-1.06417421375615	1
235	adenosine triphosphate	91	Heat shock cognate 71 kDa protein	Unclassified	P11142	HSPA8	HSP7C_HUMAN	4.76000022888184	NA	IC50	PUBCHEM_BIOASSAY: In Vitro Hsc70 Dose Response Fluorescence Polarization Assay. (Class of assay: confirmatory) [Related pubchem assays: 1072 ]	CHEMBL	=	NA		https://www.ebi.ac.uk/chembl/compound/inspect/CHEMBL14249			Tchem	Homo sapiens	2.6079484621288	-26.8094465942292	3.36260101208611e-155
243	adenosine phosphate	92	L-lactate dehydrogenase A chain	Enzyme	P00338	LDHA	LDHA_HUMAN	3.19	NA	Kd	Binding affinity to 6-His-tagged human LDHA (2 to 322 amino acid residue) expressed in Escherichia coli BL21 (DE3) cells by NMR analysis in presence of NADH	CHEMBL	=	NA		https://www.ebi.ac.uk/chembl/compound/inspect/CHEMBL752			Tchem	Homo sapiens	3.48624714515983	-7.97606778944827	1.67535511210338e-12
289	alendronic acid	112	Farnesyl pyrophosphate synthase	Enzyme	P14324	FDPS	FPPS_HUMAN	7.35	NA	Ki	Inhibition of human recombinant FPPS expressed in Escherichia coli BL21 after 10 mins	CHEMBL	=	1	CHEMBL	https://www.ebi.ac.uk/chembl/compound/inspect/CHEMBL675	https://www.ebi.ac.uk/chembl/compound/inspect/CHEMBL675	INHIBITOR	Tclin	Homo sapiens	3.13284770131353	-10.6209087432252	2.95167629377021e-23
468	amiodarone	176	3-beta-hydroxysteroid-Delta(8),Delta(7)-isomerase	Enzyme	Q15125	EBP	EBP_HUMAN	7.6	NA	Ki		WOMBAT-PK	=	NA					Tchem	Homo sapiens	2.73009043594686	-3.03854455120836	1
481	amiodarone	176	Squalene synthase	Enzyme	P37268	FDFT1	FDFT_HUMAN	5.1	NA	IC50	Inhibitory activity against Trypanosoma cruzi glycosomal squalene synthase	CHEMBL	=	NA		https://www.ebi.ac.uk/chembl/compound/inspect/CHEMBL633			Tchem	Homo sapiens	2.20993868466163	-6.11078775370615	9.50757826369311e-07
632	amprenavir	200	Cathepsin D	Enzyme	P07339	CTSD	CATD_HUMAN	4.82	NA	IC50	Inhibition of human cathepsin D	CHEMBL	=	NA		https://www.ebi.ac.uk/chembl/compound/inspect/CHEMBL116			Tchem	Homo sapiens	1.43417289483493	2.60288044090875	1
644	amsacrine	203	DNA topoisomerase 1	Enzyme	P11387	TOP1	TOP1_HUMAN	7.43	NA	IC50		WOMBAT-PK	=	NA					Tclin	Homo sapiens	2.0852753765119	3.98132892598068	0.0474234770552424
662	anhydrovinblastine	219	Tubulin beta-4B chain	Structural	P68371	TUBB4B	TBB4B_HUMAN	NA	NA			WOMBAT-PK		NA					Tclin	Homo sapiens	1.35243635432927	0.527825666162791	1
722	aprindine	231	Proteasome subunit alpha type-1	Enzyme	P25786	PSMA1	PSA1_HUMAN	5.3979	NA	IC50		WOMBAT-PK	=	NA					Tclin	Homo sapiens	2.22752113487733	-6.97101570314383	3.26617954974959e-09
779	arsenic trioxide	244	Thioredoxin reductase 1, cytoplasmic	Enzyme	Q16881	TXNRD1	TRXR1_HUMAN	NA	NA		Mechanism of Action; CHEMBL1927; SINGLE PROTEIN	CHEMBL		1	CHEMBL	https://www.ebi.ac.uk/chembl/compound/inspect/CHEMBL1200978	https://www.ebi.ac.uk/chembl/compound/inspect/CHEMBL1200978	INHIBITOR	Tclin	Homo sapiens	3.7597630869093	1.7656482182141	1
872	atorvastatin	257	Histone deacetylase 1	Enzyme	Q13547	HDAC1	HDAC1_HUMAN	4.93	NA	IC50	Inhibition of recombinant HDAC1 (unknown origin) after 10 mins by fluorimetric analysis	CHEMBL	=	NA		https://www.ebi.ac.uk/chembl/compound/inspect/CHEMBL1487			Tclin	Homo sapiens	1.43792669096217	-2.61898889300118	1
972	belotecan	296	DNA topoisomerase 1	Enzyme	P11387	TOP1	TOP1_HUMAN	6.56144189834595	NA	IC50		SCIENTIFIC LITERATURE	=	1	SCIENTIFIC LITERATURE	http://www.ncbi.nlm.nih.gov/pubmed/9875499	http://www.ncbi.nlm.nih.gov/pubmed/9875499	INHIBITOR	Tclin	Homo sapiens	2.0852753765119	3.98132892598068	0.0474234770552424
978	bendamustine	302	Histone deacetylase 1	Enzyme	Q13547	HDAC1	HDAC1_HUMAN	7.77	NA	IC50		CHEMBL	=	NA		https://www.ebi.ac.uk/chembl/compound/inspect/CHEMBL487253			Tclin	Homo sapiens	1.43792669096217	-2.61898889300118	1
1017	benzbromarone	318	cAMP-specific 3',5'-cyclic phosphodiesterase 4A	Enzyme	P27815	PDE4A	PDE4A_HUMAN	5.976336082	NA	IC50	DRUGMATRIX: Phosphodiesterase PDE4 enzyme inhibition (substrate: [3H]cAMP + cAMP)	DRUG MATRIX	=	NA					Tclin	Homo sapiens	1.4553771030224	-4.14512969730869	0.0241131212906171
1019	benzbromarone	318	Mitogen-activated protein kinase 1	Kinase	P28482	MAPK1	MK01_HUMAN	5.710857164	NA	IC50	DRUGMATRIX: Protein Serine/Threonine Kinase, ERK2 enzyme inhibition (substrate: Myelin Basic Protein)	DRUG MATRIX	=	NA					Tchem	Homo sapiens	5.4119881473148	-7.22311206365	5.36057184904457e-10
1106	betamethasone	348	Annexin A1	Cytosolic other	P04083	ANXA1	ANXA1_HUMAN	NA	NA			WOMBAT-PK		NA					Tbio	Homo sapiens	7.15689600769047	3.11239293722649	1
1172	bisantrene	376	NAD(P)H dehydrogenase [quinone] 1	Enzyme	P15559	NQO1	NQO1_HUMAN	4.6	NA	IC50	Inhibition of human recombinant NQO1	CHEMBL	=	NA		https://www.ebi.ac.uk/chembl/compound/inspect/CHEMBL25336			Tchem	Homo sapiens	1.81563422438907	5.19500058209494	0.000174420758199164
1191	bortezomib	391	Proteasome subunit alpha type-1	Enzyme	P25786	PSMA1	PSA1_HUMAN	9.2076	NA	Ki		WOMBAT-PK	=	1	CHEMBL		https://www.ebi.ac.uk/chembl/compound/inspect/CHEMBL325041	INHIBITOR	Tclin	Homo sapiens	2.22752113487733	-6.97101570314383	3.26617954974959e-09
1200	bortezomib	391	Proteasome subunit beta type-1	Enzyme	P20618	PSMB1	PSB1_HUMAN	7.28	NA	IC50	Reversible inhibition of human erythrocyte derived 20S proteasome subunit beta1 after 30 mins by fluorogenic assay	CHEMBL	=	1	CHEMBL	https://www.ebi.ac.uk/chembl/compound/inspect/CHEMBL325041	https://www.ebi.ac.uk/chembl/compound/inspect/CHEMBL325041	INHIBITOR	Tclin	Homo sapiens	3.66981582014973	-3.12278487706633	0.989439991404272
1201	bortezomib	391	Proteasome subunit beta type-5	Enzyme	P28074	PSMB5	PSB5_HUMAN	9.26	NA	Ki	Inhibition of 20S proteasome beta5 subunit (unknown origin) assessed as formation of reversible adduct with N-terminal threonine	CHEMBL	=	1	CHEMBL	https://www.ebi.ac.uk/chembl/compound/inspect/CHEMBL325041	https://www.ebi.ac.uk/chembl/compound/inspect/CHEMBL325041	INHIBITOR	Tclin	Homo sapiens	5.67107160159857	0.331682143586331	1
1202	bortezomib	391	Proteasome subunit beta type-2	Enzyme	P49721	PSMB2	PSB2_HUMAN	6.23	NA	IC50	Reversible inhibition of human erythrocyte derived 20S proteasome subunit beta2 after 30 mins by fluorogenic assay	CHEMBL	=	1	CHEMBL	https://www.ebi.ac.uk/chembl/compound/inspect/CHEMBL325041	https://www.ebi.ac.uk/chembl/compound/inspect/CHEMBL325041	INHIBITOR	Tclin	Homo sapiens	1.48309125658846	-5.17053450823776	0.000198411557719372
1342	buflomedil	422	3-beta-hydroxysteroid-Delta(8),Delta(7)-isomerase	Enzyme	Q15125	EBP	EBP_HUMAN	7.22	NA	Ki	Affinity for human EMP expressed in ERG2 deficient strain of Saccharomyces cerevisiae using [3H]ifenprodil or (+)-[3H]pentazocine as radioligand	CHEMBL	=	NA		https://www.ebi.ac.uk/chembl/compound/inspect/CHEMBL188921			Tchem	Homo sapiens	2.73009043594686	-3.03854455120836	1
1621	carmustine	512	Glutathione reductase, mitochondrial	Enzyme	P00390	GSR	GSHR_HUMAN	5.09	NA	IC50	Inhibition of human recombinant glutathione reductase using glutathione as substrate preincubated for 30 mins by colorimetric assay	CHEMBL	=	1	CHEMBL	https://www.ebi.ac.uk/chembl/compound/inspect/CHEMBL513	https://www.ebi.ac.uk/chembl/compound/inspect/CHEMBL513	INHIBITOR	Tclin	Homo sapiens	4.6541984145706	-3.11509628733899	1
1760	celecoxib	568	cAMP-specific 3',5'-cyclic phosphodiesterase 4A	Enzyme	P27815	PDE4A	PDE4A_HUMAN	5.033389013	NA	IC50	DRUGMATRIX: Phosphodiesterase PDE4 enzyme inhibition (substrate: [3H]cAMP + cAMP)	DRUG MATRIX	=	NA					Tclin	Homo sapiens	1.4553771030224	-4.14512969730869	0.0241131212906171
1779	celecoxib	568	Carbonic anhydrase 3	Enzyme	P07451	CA3	CAH3_HUMAN	5.13	NA	Ki	Inhibition of human recombinant full length CA3 pre-incubated for 15 mins by stopped-flow CO2 hydration method	CHEMBL	=	NA		https://www.ebi.ac.uk/chembl/compound/inspect/CHEMBL118			Tclin	Homo sapiens	3.24667828490667	0.74422245819664	1
1848	cerulenin	578	Fatty acid synthase	Enzyme	P49327	FASN	FAS_HUMAN	5.24	NA	IC50	Inhibition of human FAS assessed as synthesis of long chain fatty acids from malonyl CoA after 60 mins by fluorescence assay	CHEMBL	=	NA		https://www.ebi.ac.uk/chembl/compound/inspect/CHEMBL45627			Tchem	Homo sapiens	5.90723760351953	2.85031903658672	1
1863	chlorambucil	588	Cathepsin D	Enzyme	P07339	CTSD	CATD_HUMAN	8.93	NA	IC50		WOMBAT-PK	=	NA					Tchem	Homo sapiens	1.43417289483493	2.60288044090875	1
2040	chlortetracycline	624	cAMP-specific 3',5'-cyclic phosphodiesterase 4A	Enzyme	P27815	PDE4A	PDE4A_HUMAN	4	NA	IC50	Inhibition of PAD4 (unknown origin)	CHEMBL	=	NA		https://www.ebi.ac.uk/chembl/compound/inspect/CHEMBL404520			Tclin	Homo sapiens	1.4553771030224	-4.14512969730869	0.0241131212906171
2046	chlortalidone	625	Carbonic anhydrase 3	Enzyme	P07451	CA3	CAH3_HUMAN	4.96	NA	Ki	Inhibition of human recombinant full length CA3 by stopped-flow CO2 hydration method	CHEMBL	=	NA		https://www.ebi.ac.uk/chembl/compound/inspect/CHEMBL1055			Tclin	Homo sapiens	3.24667828490667	0.74422245819664	1
2071	cianidanol	629	Carbonic anhydrase 3	Enzyme	P07451	CA3	CAH3_HUMAN	5.44999980926514	NA	Ki	Inhibition of human carbonic anhydrase 3 after 15 mins by stopped flow CO2 hydration method	CHEMBL	=	NA		https://www.ebi.ac.uk/chembl/compound/inspect/CHEMBL206452			Tclin	Homo sapiens	3.24667828490667	0.74422245819664	1
2216	cladribine	667	cAMP-specific 3',5'-cyclic phosphodiesterase 4A	Enzyme	P27815	PDE4A	PDE4A_HUMAN	5.440691989	NA	IC50	DRUGMATRIX: Phosphodiesterase PDE4 enzyme inhibition (substrate: [3H]cAMP + cAMP)	DRUG MATRIX	=	NA					Tclin	Homo sapiens	1.4553771030224	-4.14512969730869	0.0241131212906171
2301	clodronic acid	690	Tyrosine-protein phosphatase non-receptor type 1	Enzyme	P18031	PTPN1	PTN1_HUMAN	NA	NA			WOMBAT-PK		NA					Tchem	Homo sapiens	2.1826703261101	-7.14611296239855	9.38223569662764e-10
2302	clodronic acid	690	ADP/ATP translocase 3	Enzyme	P12236	SLC25A6	ADT3_HUMAN	NA	NA			WOMBAT-PK		NA					Tbio	Homo sapiens	1.73477860094293	-4.65867573660567	0.00249189790731929
2304	clodronic acid	690	ADP/ATP translocase 2	Enzyme	P05141	SLC25A5	ADT2_HUMAN	NA	NA			WOMBAT-PK		NA					Tbio	Homo sapiens	2.2302062896925	6.92410472867352	4.53219714019699e-09
2308	clofarabine	691	Ribose-phosphate pyrophosphokinase 1	Kinase	P60891	PRPS1	PRPS1_HUMAN	NA	NA			WOMBAT-PK		NA					Tbio	Homo sapiens	1.1279602076728	10.1038234064293	6.48710879708133e-21
2310	clofarabine	691	Ribonucleoside-diphosphate reductase large subunit	Enzyme	P23921	RRM1	RIR1_HUMAN	8.3	NA	IC50	Inhibition of K562 cell growth	IUPHAR	=	1	CHEMBL	http://www.guidetopharmacology.org/GRAC/LigandDisplayForward?ligandId=6802	https://www.ebi.ac.uk/chembl/compound/inspect/CHEMBL1750	INHIBITOR	Tclin	Homo sapiens	1.9419390470188	-1.82944068303405	1
2351	clomifene	700	3-beta-hydroxysteroid-Delta(8),Delta(7)-isomerase	Enzyme	Q15125	EBP	EBP_HUMAN	9	NA	Ki	Affinity for human EMP expressed in ERG2 deficient strain of Saccharomyces cerevisiae using [3H]ifenprodil or (+)-[3H]pentazocine as radioligand	CHEMBL	=	NA		https://www.ebi.ac.uk/chembl/compound/inspect/CHEMBL2355051			Tchem	Homo sapiens	2.73009043594686	-3.03854455120836	1
2386	clomipramine	701	Glutathione S-transferase P	Enzyme	P09211	GSTP1	GSTP1_HUMAN	NA	NA			WOMBAT-PK		NA					Tchem	Homo sapiens	6.39268157245027	1.18523058977133	1
2495	clotrimazole	719	Malate dehydrogenase cytoplasmic	Enzyme	P40925	MDH1	MDHC_HUMAN	4.46	NA	IC50	Inhibition of malate dehydrogenase (MDH)	CHEMBL	=	NA		https://www.ebi.ac.uk/chembl/compound/inspect/CHEMBL104			Tbio	Homo sapiens	2.63728941834096	5.07461355669825	0.000328100230731157
2627	colchicine	726	Tubulin beta-4B chain	Structural	P68371	TUBB4B	TBB4B_HUMAN	5.2403	NA	Ki		WOMBAT-PK	=	NA					Tclin	Homo sapiens	1.35243635432927	0.527825666162791	1
2636	colchicine	726	Tubulin beta chain	Structural	P07437	TUBB	TBB5_HUMAN	5.2403	NA	Ki		WOMBAT-PK	=	NA				INHIBITOR	Tclin	Homo sapiens	4.16206994058767	-5.4634011317938	4.16650942256962e-05
2646	cortisone acetate	734	Annexin A1	Cytosolic other	P04083	ANXA1	ANXA1_HUMAN	NA	NA			WOMBAT-PK		NA					Tbio	Homo sapiens	7.15689600769047	3.11239293722649	1
2661	coumarin	738	Carbonic anhydrase 3	Enzyme	P07451	CA3	CAH3_HUMAN	5.25	NA	Ki	Inhibition of human carbonic anhydrase 3 by stopped flow CO2 hydration assay	CHEMBL	=	NA		https://www.ebi.ac.uk/chembl/compound/inspect/CHEMBL6466			Tclin	Homo sapiens	3.24667828490667	0.74422245819664	1
2669	cromoglicic acid	741	Protein S100-P	Unclassified	P25815	S100P	S100P_HUMAN	NA	NA		cromolyn blocked the coimmunoprecipitation of S100P and RAGE	SCIENTIFIC LITERATURE		NA		http://www.ncbi.nlm.nih.gov/pubmed/17179482			Tbio	Homo sapiens	1.2917525910085	-6.20370700309532	5.32733715830827e-07
2739	ciclosporin	760	Peptidyl-prolyl cis-trans isomerase A	Enzyme	P62937	PPIA	PPIA_HUMAN	8.0458	NA	IC50		WOMBAT-PK	=	1	CHEMBL		https://www.ebi.ac.uk/chembl/compound/inspect/CHEMBL160	MODULATOR	Tclin	Homo sapiens	2.52418847365007	3.46117737423149	0.32591790789315
2741	ciclosporin	760	Peptidyl-prolyl cis-trans isomerase FKBP1A	Enzyme	P62942	FKBP1A	FKB1A_HUMAN	7.7959	NA	IC50		WOMBAT-PK	=	NA					Tclin	Homo sapiens	3.412641219345	0.295669032263137	1
2751	ciclosporin	760	Peptidyl-prolyl cis-trans isomerase D	Enzyme	Q08752	PPID	PPID_HUMAN	8.15	NA	Ki	Inhibition of fluorescein labeled cyclosporin binding to Cyp40 by fluorescence polarization competition assay	CHEMBL	=	NA		https://www.ebi.ac.uk/chembl/compound/inspect/CHEMBL160			Tchem	Homo sapiens	1.34205868108887	-1.61727139332005	1
2752	ciclosporin	760	Peptidyl-prolyl cis-trans isomerase B	Enzyme	P23284	PPIB	PPIB_HUMAN	8.01	NA	Kd	Binding affinity to human Cyclophilin B	CHEMBL	=	NA		https://www.ebi.ac.uk/chembl/compound/inspect/CHEMBL160			Tchem	Homo sapiens	4.17196261436633	8.9780063677743	3.2369191315269e-16
2755	ciclosporin	760	Peptidyl-prolyl cis-trans isomerase FKBP4	Enzyme	Q02790	FKBP4	FKBP4_HUMAN	7.8	NA	IC50	50% inhibitory concentration of competitive binding against hCyp-18 PPIase activity using uncoupled assay	CHEMBL	=	NA		https://www.ebi.ac.uk/chembl/compound/inspect/CHEMBL160			Tchem	Homo sapiens	1.17195314899827	0.212739768820494	1
2888	dapsone	782	Glucose-6-phosphate 1-dehydrogenase	Enzyme	P11413	G6PD	G6PD_HUMAN	NA	NA			WOMBAT-PK		NA					Tchem	Homo sapiens	2.67343198467327	-11.6184839205389	4.17292534702754e-28
2907	dasatinib	785	Serine/threonine-protein kinase mTOR	Kinase	P42345	MTOR	MTOR_HUMAN	4.46	NA	IC50	Inhibition of recombinant mTOR by radioactive phosphotransfer assay in presence of 10 uM ATP	CHEMBL	=	NA		https://www.ebi.ac.uk/chembl/compound/inspect/CHEMBL1421			Tclin	Homo sapiens	1.273198271767	-5.60371513526755	1.91552347187974e-05
2945	dasatinib	785	Tyrosine-protein kinase CSK	Kinase	P41240	CSK	CSK_HUMAN	9	NA	Kd	Binding constant for full-length CSK	CHEMBL	=	NA		https://www.ebi.ac.uk/chembl/compound/inspect/CHEMBL1421			Tchem	Homo sapiens	1.49358807041493	-5.30455403842359	9.83783886571077e-05
2952	dasatinib	785	Chaperone activity of bc1 complex-like, mitochondrial	Kinase	Q8NI60	COQ8A	COQ8A_HUMAN	6.72	NA	Kd	Binding constant for ADCK3 kinase domain	CHEMBL	=	NA		https://www.ebi.ac.uk/chembl/compound/inspect/CHEMBL1421			Tbio	Homo sapiens	1.58394463796237	2.70678716308381	1
3020	dasatinib	785	Dual specificity mitogen-activated protein kinase kinase 2	Kinase	P36507	MAP2K2	MP2K2_HUMAN	5.85	NA	Kd	Binding constant for full-length MEK2	CHEMBL	=	NA		https://www.ebi.ac.uk/chembl/compound/inspect/CHEMBL1421			Tclin	Homo sapiens	1.23008880691497	-3.64076000270474	0.17478954481987
3049	decitabine	790	DNA (cytosine-5)-methyltransferase 1	Enzyme	P26358	DNMT1	DNMT1_HUMAN	NA	NA			WOMBAT-PK		1	CHEMBL		https://www.ebi.ac.uk/chembl/compound/inspect/CHEMBL1201129	INHIBITOR	Tclin	Homo sapiens	1.49929658915793	-8.99498751087534	2.77840671354039e-16
3054	prasterone	795	Glucose-6-phosphate 1-dehydrogenase	Enzyme	P11413	G6PD	G6PD_HUMAN	5.21	NA	Ki	Inhibition of human G6PDH using NADP as substrate by Lineweaver-Burke plot	CHEMBL	=	NA		https://www.ebi.ac.uk/chembl/compound/inspect/CHEMBL90593			Tchem	Homo sapiens	2.67343198467327	-11.6184839205389	4.17292534702754e-28
3061	delavirdine	799	Malate dehydrogenase cytoplasmic	Enzyme	P40925	MDH1	MDHC_HUMAN	4.07	NA	IC50	Inhibition of malate dehydrogenase (MDH)	CHEMBL	=	NA		https://www.ebi.ac.uk/chembl/compound/inspect/CHEMBL593			Tbio	Homo sapiens	2.63728941834096	5.07461355669825	0.000328100230731157
3154	desoximetasone	819	Annexin A1	Cytosolic other	P04083	ANXA1	ANXA1_HUMAN	NA	NA			WOMBAT-PK		NA					Tbio	Homo sapiens	7.15689600769047	3.11239293722649	1
3170	dexamethasone	824	Annexin A1	Cytosolic other	P04083	ANXA1	ANXA1_HUMAN	NA	NA			WOMBAT-PK		NA					Tbio	Homo sapiens	7.15689600769047	3.11239293722649	1
3321	diazoxide	854	Nicotinamide phosphoribosyltransferase	Enzyme	P43490	NAMPT	NAMPT_HUMAN	3.64	NA	Kd	Binding affinity to NAMPT (2 to 491) (unknown origin) by surface plasmon resonance analysis	CHEMBL	=	NA		https://www.ebi.ac.uk/chembl/compound/inspect/CHEMBL181			Tchem	Homo sapiens	4.02245139637723	-2.39619831271582	1
3392	dicoumarol	867	Mitogen-activated protein kinase 1	Kinase	P28482	MAPK1	MK01_HUMAN	5.35398859	NA	IC50	DRUGMATRIX: Protein Serine/Threonine Kinase, ERK2 enzyme inhibition (substrate: Myelin Basic Protein)	DRUG MATRIX	=	NA					Tchem	Homo sapiens	5.4119881473148	-7.22311206365	5.36057184904457e-10
3393	dicoumarol	867	NAD(P)H dehydrogenase [quinone] 1	Enzyme	P15559	NQO1	NQO1_HUMAN	8	NA	Ki		WOMBAT-PK	=	NA					Tchem	Homo sapiens	1.81563422438907	5.19500058209494	0.000174420758199164
3628	dioxyline	911	Methionine aminopeptidase 2	Enzyme	P50579	METAP2	MAP2_HUMAN	4.46000003814697	NA	IC50	Inhibition of human MetAP2 expressed in baculovirus infected Sf9 cells	CHEMBL	=	NA		https://www.ebi.ac.uk/chembl/compound/inspect/CHEMBL1170610			Tchem	Homo sapiens	1.9560737605002	-3.53759738854571	0.250750637321159
3629	dioxyline	911	Methionine aminopeptidase 1	Enzyme	P53582	METAP1	MAP11_HUMAN	4.36999988555908	NA	IC50	Inhibition of human MetAP1	CHEMBL	=	NA		https://www.ebi.ac.uk/chembl/compound/inspect/CHEMBL1170610			Tchem	Homo sapiens	1.4745040422411	-8.84510949325432	1.06160221782167e-15
3706	dipyridamole	924	cAMP-specific 3',5'-cyclic phosphodiesterase 4A	Enzyme	P27815	PDE4A	PDE4A_HUMAN	5.80161787	NA	IC50	DRUGMATRIX: Phosphodiesterase PDE4 enzyme inhibition (substrate: [3H]cAMP + cAMP)	DRUG MATRIX	=	1	CHEMBL		https://www.ebi.ac.uk/chembl/compound/inspect/CHEMBL932	INHIBITOR	Tclin	Homo sapiens	1.4553771030224	-4.14512969730869	0.0241131212906171
3752	disulfiram	928	cAMP-specific 3',5'-cyclic phosphodiesterase 4A	Enzyme	P27815	PDE4A	PDE4A_HUMAN	5.31884925	NA	IC50	DRUGMATRIX: Phosphodiesterase PDE4 enzyme inhibition (substrate: [3H]cAMP + cAMP)	DRUG MATRIX	=	NA					Tclin	Homo sapiens	1.4553771030224	-4.14512969730869	0.0241131212906171
3802	dobutamine	937	Carbonic anhydrase 3	Enzyme	P07451	CA3	CAH3_HUMAN	5.13	NA	Ki	Inhibition of human carbonic anhydrase 3 after 15 mins by stopped flow CO2 hydration method	CHEMBL	=	NA		https://www.ebi.ac.uk/chembl/compound/inspect/CHEMBL926			Tclin	Homo sapiens	3.24667828490667	0.74422245819664	1
3911	dorzolamide	949	Carbonic anhydrase 3	Enzyme	P07451	CA3	CAH3_HUMAN	5.1	NA	Ki	Inhibition of human carbonic anhydrase 3	CHEMBL	=	NA		https://www.ebi.ac.uk/chembl/compound/inspect/CHEMBL218490			Tclin	Homo sapiens	3.24667828490667	0.74422245819664	1
4008	doxorubicin	960	DNA topoisomerase 1	Enzyme	P11387	TOP1	TOP1_HUMAN	4.7	NA	IC50	Inhibition of human topoisomerase 1 assessed as decrease in pBR322 mobility on agarose gel by electrophoresis	CHEMBL	=	NA		https://www.ebi.ac.uk/chembl/compound/inspect/CHEMBL53463			Tclin	Homo sapiens	2.0852753765119	3.98132892598068	0.0474234770552424
4173	econazole	983	Malate dehydrogenase cytoplasmic	Enzyme	P40925	MDH1	MDHC_HUMAN	4.6	NA	IC50	Inhibition of malate dehydrogenase (MDH)	CHEMBL	=	NA		https://www.ebi.ac.uk/chembl/compound/inspect/CHEMBL808			Tbio	Homo sapiens	2.63728941834096	5.07461355669825	0.000328100230731157
4272	epalrestat	1021	Aldose reductase	Enzyme	P15121	AKR1B1	ALDR_HUMAN	7.6778	NA	IC50		WOMBAT-PK	=	1	SCIENTIFIC LITERATURE		http://www.ncbi.nlm.nih.gov/pubmed/3025043	INHIBITOR	Tclin	Homo sapiens	6.18612473599207	0.173182017783619	1
4274	epalrestat	1021	Sorbitol dehydrogenase	Enzyme	Q00796	SORD	DHSO_HUMAN	4.17	NA	IC50	Inhibition sorbitol dehydrogenase by spectrophotometric analysis	CHEMBL	=	NA		https://www.ebi.ac.uk/chembl/compound/inspect/CHEMBL56337			Tchem	Homo sapiens	2.43336794027293	-1.9648748039255	1
4276	epalrestat	1021	Alcohol dehydrogenase [NADP(+)]	Enzyme	P14550	AKR1A1	AK1A1_HUMAN	5.59	NA	IC50	Inhibition of N-terminal 6His-tagged human aldehyde reductase expressed in Escherichia coli BL21(DE3) mediated D-glucuronate reduction	CHEMBL	=	NA		https://www.ebi.ac.uk/chembl/compound/inspect/CHEMBL56337			Tchem	Homo sapiens	6.0273641693945	1.94267650263841	1
4450	erlotinib	1045	Tyrosine-protein kinase CSK	Kinase	P41240	CSK	CSK_HUMAN	5.02	NA	Kd	Binding constant for CSK kinase domain	CHEMBL	=	NA		https://www.ebi.ac.uk/chembl/compound/inspect/CHEMBL553			Tchem	Homo sapiens	1.49358807041493	-5.30455403842359	9.83783886571077e-05
4463	erlotinib	1045	Chaperone activity of bc1 complex-like, mitochondrial	Kinase	Q8NI60	COQ8A	COQ8A_HUMAN	5.72	NA	Kd	Binding constant for ADCK3 kinase domain	CHEMBL	=	NA		https://www.ebi.ac.uk/chembl/compound/inspect/CHEMBL553			Tbio	Homo sapiens	1.58394463796237	2.70678716308381	1
4476	erlotinib	1045	Calcium/calmodulin-dependent protein kinase type II subunit delta	Kinase	Q13557	CAMK2D	KCC2D_HUMAN	5.19	NA	Kd	Binding constant for CAMK2D kinase domain	CHEMBL	=	NA		https://www.ebi.ac.uk/chembl/compound/inspect/CHEMBL553			Tchem	Homo sapiens	2.34728421546537	1.6922612509572	1
4480	erlotinib	1045	MAP kinase-interacting serine/threonine-protein kinase 2	Kinase	Q9HBH9	MKNK2	MKNK2_HUMAN	6	NA	Kd	Binding constant for MKNK2 kinase domain	CHEMBL	=	NA		https://www.ebi.ac.uk/chembl/compound/inspect/CHEMBL553			Tchem	Homo sapiens	1.57534893050072	-0.607235739085053	1
4557	estramustine phosphate	1066	Tyrosine-protein phosphatase non-receptor type 1	Enzyme	P18031	PTPN1	PTN1_HUMAN	4.2	NA	IC50	Inhibition of recombinant PTP1B	CHEMBL	=	NA		https://www.ebi.ac.uk/chembl/compound/inspect/CHEMBL1756			Tchem	Homo sapiens	2.1826703261101	-7.14611296239855	9.38223569662764e-10
4581	ethacrynic acid	1071	Glutathione S-transferase P	Enzyme	P09211	GSTP1	GSTP1_HUMAN	5.47	NA	IC50	Inhibition of GST P1-1 in human HL60 cell lysate	CHEMBL	=	NA		https://www.ebi.ac.uk/chembl/compound/inspect/CHEMBL456			Tchem	Homo sapiens	6.39268157245027	1.18523058977133	1
4655	ethoxzolamide	1089	Carbonic anhydrase 3	Enzyme	P07451	CA3	CAH3_HUMAN	5.3	NA	Ki	Inhibition of human carbonic anhydrase 3	CHEMBL	=	1	CHEMBL	https://www.ebi.ac.uk/chembl/compound/inspect/CHEMBL18	https://www.ebi.ac.uk/chembl/compound/inspect/CHEMBL18	INHIBITOR	Tclin	Homo sapiens	3.24667828490667	0.74422245819664	1
4733	everolimus	1118	Peptidyl-prolyl cis-trans isomerase FKBP1A	Enzyme	P62942	FKBP1A	FKB1A_HUMAN	8.25964	NA	IC50		WOMBAT-PK	=	1	CHEMBL		https://www.ebi.ac.uk/chembl/compound/inspect/CHEMBL1908360	INHIBITOR	Tclin	Homo sapiens	3.412641219345	0.295669032263137	1
4734	everolimus	1118	Serine/threonine-protein kinase mTOR	Kinase	P42345	MTOR	MTOR_HUMAN	8.7	NA	IC50		IUPHAR	=	NA		http://www.guidetopharmacology.org/GRAC/LigandDisplayForward?ligandId=5889		INHIBITOR	Tclin	Homo sapiens	1.273198271767	-5.60371513526755	1.91552347187974e-05
4749	famotidine	1129	Heat shock protein HSP 90-alpha	Cytosolic other	P07900	HSP90AA1	HS90A_HUMAN	5.3036	NA	IC50		WOMBAT-PK	=	NA					Tchem	Homo sapiens	4.68508100953263	-4.80770317416599	0.00123360773191761
4763	fasudil	1132	Serine/threonine-protein kinase N2	Kinase	Q16513	PKN2	PKN2_HUMAN	6.11	NA	IC50	Inhibition of PKN2	CHEMBL	=	NA		https://www.ebi.ac.uk/chembl/compound/inspect/CHEMBL38380			Tchem	Homo sapiens	2.00396995544333	-4.60680829614397	0.00316077107981574
4903	fludarabine phosphate	1189	Ribonucleoside-diphosphate reductase large subunit	Enzyme	P23921	RRM1	RIR1_HUMAN	6	NA	IC50	Inhibition of ADP reduction by ribonucleotide reductase from HeLa cells	IUPHAR	=	NA		http://www.guidetopharmacology.org/GRAC/LigandDisplayForward?ligandId=4802		INHIBITOR	Tclin	Homo sapiens	1.9419390470188	-1.82944068303405	1
4908	fludrocortisone acetate	1191	Annexin A1	Cytosolic other	P04083	ANXA1	ANXA1_HUMAN	NA	NA			WOMBAT-PK		NA					Tbio	Homo sapiens	7.15689600769047	3.11239293722649	1
4914	flufenamic acid	1193	Aldose reductase	Enzyme	P15121	AKR1B1	ALDR_HUMAN	4	NA	IC50	In vitro inhibition of rabbit lens aldose reductase.	CHEMBL	=	NA		https://www.ebi.ac.uk/chembl/compound/inspect/CHEMBL23588			Tclin	Homo sapiens	6.18612473599207	0.173182017783619	1
5008	fluorescein	1207	Protein arginine N-methyltransferase 1	Enzyme	Q99873	PRMT1	ANM1_HUMAN	4.12	NA	IC50	Inhibition of human recombinant GST-PRMT1 expressed in BL21 cells	CHEMBL	=	NA		https://www.ebi.ac.uk/chembl/compound/inspect/CHEMBL177756			Tchem	Homo sapiens	7.02779726170297	6.63411043229147	3.29077073399498e-08
5215	formoterol	1239	Heat shock protein HSP 90-alpha	Cytosolic other	P07900	HSP90AA1	HS90A_HUMAN	8.5229	NA	IC50		WOMBAT-PK	=	NA					Tchem	Homo sapiens	4.68508100953263	-4.80770317416599	0.00123360773191761
5369	gefitinib	1282	MAP kinase-interacting serine/threonine-protein kinase 2	Kinase	Q9HBH9	MKNK2	MKNK2_HUMAN	6.44	NA	Kd	Average Binding Constant for MKNK2; NA=Not Active at 10 uM	CHEMBL	=	NA		https://www.ebi.ac.uk/chembl/compound/inspect/CHEMBL939			Tchem	Homo sapiens	1.57534893050072	-0.607235739085053	1
5400	gemcitabine	1283	UMP-CMP kinase	Kinase	P30085	CMPK1	KCY_HUMAN	NA	NA			WOMBAT-PK		NA					Tbio	Homo sapiens	2.18270480723247	5.08993514422612	0.000303025356782351
5404	gemcitabine	1283	Ribonucleoside-diphosphate reductase large subunit	Enzyme	P23921	RRM1	RIR1_HUMAN	NA	NA			WOMBAT-PK		1	CHEMBL		https://www.ebi.ac.uk/chembl/compound/inspect/CHEMBL888	INHIBITOR	Tclin	Homo sapiens	1.9419390470188	-1.82944068303405	1
5418	gimeracil	1293	Dihydropyrimidine dehydrogenase [NADP(+)]	Enzyme	Q12882	DPYD	DPYD_HUMAN	6.63827228546143	NA	Ki	Mechanism of Action	SCIENTIFIC LITERATURE	=	1	SCIENTIFIC LITERATURE	http://www.ncbi.nlm.nih.gov/pubmed/3114201	http://www.ncbi.nlm.nih.gov/pubmed/21668582	INHIBITOR	Tclin	Homo sapiens	1.56856329551773	5.26838968002878	0.000118770989440181
5432	glutamic acid	1310	Glutamate dehydrogenase 2, mitochondrial	Enzyme	P49448	GLUD2	DHE4_HUMAN	NA	NA			WOMBAT-PK		NA					Tbio	Homo sapiens	1.07765705088013	-1.00195440559473	1
5452	glutamic acid	1310	Glutathione reductase, mitochondrial	Enzyme	P00390	GSR	GSHR_HUMAN	4.36999988555908	NA	Ki	Competitive inhibition of human erythrocyte Glutathione reductase using GSSG substrate by Lineweaver-Burk plot analysis	CHEMBL	=	NA		https://www.ebi.ac.uk/chembl/compound/inspect/CHEMBL76232			Tclin	Homo sapiens	4.6541984145706	-3.11509628733899	1
5494	gossypol	1328	Aldose reductase	Enzyme	P15121	AKR1B1	ALDR_HUMAN	6.3	NA	Ki	The compound was tested for inhibitory activity against Aldose reductase from human placenta	CHEMBL	=	NA		https://www.ebi.ac.uk/chembl/compound/inspect/CHEMBL51483			Tclin	Homo sapiens	6.18612473599207	0.173182017783619	1
5567	haloperidol	1353	3-beta-hydroxysteroid-Delta(8),Delta(7)-isomerase	Enzyme	Q15125	EBP	EBP_HUMAN	6.72	NA	Ki		WOMBAT-PK	=	NA					Tchem	Homo sapiens	2.73009043594686	-3.03854455120836	1
5642	hesperetin	1362	Glycogen synthase kinase-3 beta	Kinase	P49841	GSK3B	GSK3B_HUMAN	4.57	NA	IC50	Inhibition of Homo sapiens (human) recombinant GSK3beta after 30 min by Kinase-Glo assay	CHEMBL	=	NA		https://www.ebi.ac.uk/chembl/compound/inspect/CHEMBL399121			Tclin	Homo sapiens	2.98894478341027	-10.2481361840669	1.47913773551351e-21
5669	hexachlorophene	1364	Mitogen-activated protein kinase 1	Kinase	P28482	MAPK1	MK01_HUMAN	6.707743929	NA	IC50	DRUGMATRIX: Protein Serine/Threonine Kinase, ERK2 enzyme inhibition (substrate: Myelin Basic Protein)	DRUG MATRIX	=	NA					Tchem	Homo sapiens	5.4119881473148	-7.22311206365	5.36057184904457e-10
5673	hexachlorophene	1364	Transitional endoplasmic reticulum ATPase	Enzyme	P55072	VCP	TERA_HUMAN	5.26000022888184	NA	IC50	PUBCHEM_BIOASSAY: Dose response biochemical high throughput screening assay for inhibitors of the p97 ATPase. (Class of assay: confirmatory) [Related pubchem assays: 1481, 1517 ]	CHEMBL	=	NA		https://www.ebi.ac.uk/chembl/compound/inspect/CHEMBL496			Tchem	Homo sapiens	2.63586140605643	-5.52741702923732	2.93456790044876e-05
5674	hexachlorophene	1364	Heat shock cognate 71 kDa protein	Unclassified	P11142	HSPA8	HSP7C_HUMAN	4.55999994277954	NA	IC50	PUBCHEM_BIOASSAY: High Throughput Screening Assay for Hsc70 Inhibitors. (Class of assay: confirmatory)	CHEMBL	=	NA		https://www.ebi.ac.uk/chembl/compound/inspect/CHEMBL496			Tchem	Homo sapiens	2.6079484621288	-26.8094465942292	3.36260101208611e-155
5731	hydralazine	1384	DNA (cytosine-5)-methyltransferase 1	Enzyme	P26358	DNMT1	DNMT1_HUMAN	NA	NA			WOMBAT-PK		NA					Tclin	Homo sapiens	1.49929658915793	-8.99498751087534	2.77840671354039e-16
5748	hydrocortisone	1388	Annexin A1	Cytosolic other	P04083	ANXA1	ANXA1_HUMAN	NA	NA			WOMBAT-PK		NA					Tbio	Homo sapiens	7.15689600769047	3.11239293722649	1
5773	hydroxycarbamide	1399	Ribonucleoside-diphosphate reductase large subunit	Enzyme	P23921	RRM1	RIR1_HUMAN	NA	NA			WOMBAT-PK		1	CHEMBL		https://www.ebi.ac.uk/chembl/compound/inspect/CHEMBL467	INHIBITOR	Tclin	Homo sapiens	1.9419390470188	-1.82944068303405	1
5782	hymecromone	1401	Aldose reductase	Enzyme	P15121	AKR1B1	ALDR_HUMAN	4.61	NA	IC50	Inhibition human recombinant aldose reductase 1 by spectrophotometric analysis	CHEMBL	=	NA		https://www.ebi.ac.uk/chembl/compound/inspect/CHEMBL12208			Tclin	Homo sapiens	6.18612473599207	0.173182017783619	1
5788	ibandronic acid	1404	Farnesyl pyrophosphate synthase	Enzyme	P14324	FDPS	FPPS_HUMAN	8.44	NA	Ki	Inhibition of human recombinant FPPS expressed in Escherichia coli BL21 after 10 mins	CHEMBL	=	1	CHEMBL	https://www.ebi.ac.uk/chembl/compound/inspect/CHEMBL997	https://www.ebi.ac.uk/chembl/compound/inspect/CHEMBL997	INHIBITOR	Tclin	Homo sapiens	3.13284770131353	-10.6209087432252	2.95167629377021e-23
5793	ibudilast	1406	cAMP-specific 3',5'-cyclic phosphodiesterase 4A	Enzyme	P27815	PDE4A	PDE4A_HUMAN	7.27	NA	IC50	Inhibition of human PDE4A	CHEMBL	=	NA		https://www.ebi.ac.uk/chembl/compound/inspect/CHEMBL19449			Tclin	Homo sapiens	1.4553771030224	-4.14512969730869	0.0241131212906171
5923	imatinib	1423	Carbonic anhydrase 3	Enzyme	P07451	CA3	CAH3_HUMAN	6.28	NA	Ki	Inhibition of human carbonic anhydrase 3 by stopped flow CO2 hydration assay	CHEMBL	=	NA		https://www.ebi.ac.uk/chembl/compound/inspect/CHEMBL941			Tclin	Homo sapiens	3.24667828490667	0.74422245819664	1
5991	incadronic acid	1431	Farnesyl pyrophosphate synthase	Enzyme	P14324	FDPS	FPPS_HUMAN	7.52287864685059	NA	IC50	inhibition of human recombinant FPP synthase	SCIENTIFIC LITERATURE	=	1	SCIENTIFIC LITERATURE	http://www.ncbi.nlm.nih.gov/pubmed/11160603	http://www.ncbi.nlm.nih.gov/pubmed/11160603	INHIBITOR	Tclin	Homo sapiens	3.13284770131353	-10.6209087432252	2.95167629377021e-23
6053	indomethacin	1440	Aldose reductase	Enzyme	P15121	AKR1B1	ALDR_HUMAN	5.22	NA	IC50	In vitro inhibition of rabbit lens aldose reductase.	CHEMBL	=	NA		https://www.ebi.ac.uk/chembl/compound/inspect/CHEMBL6			Tclin	Homo sapiens	6.18612473599207	0.173182017783619	1
6071	intoplicine	1446	DNA topoisomerase 1	Enzyme	P11387	TOP1	TOP1_HUMAN	6.52	NA	IC50		WOMBAT-PK	=	NA					Tclin	Homo sapiens	2.0852753765119	3.98132892598068	0.0474234770552424
6080	diiodohydroxyquinoline	1457	Mitogen-activated protein kinase 1	Kinase	P28482	MAPK1	MK01_HUMAN	6.53165267	NA	IC50	DRUGMATRIX: Protein Serine/Threonine Kinase, ERK2 enzyme inhibition (substrate: Myelin Basic Protein)	DRUG MATRIX	=	NA					Tchem	Homo sapiens	5.4119881473148	-7.22311206365	5.36057184904457e-10
6107	irinotecan	1482	DNA topoisomerase 1	Enzyme	P11387	TOP1	TOP1_HUMAN	NA	NA			DRUGBANK		1	CHEMBL	http://www.drugbank.ca/drugs/DB00762	https://www.ebi.ac.uk/chembl/compound/inspect/CHEMBL481	INHIBITOR	Tclin	Homo sapiens	2.0852753765119	3.98132892598068	0.0474234770552424
6168	isotretinoin	1508	Mitogen-activated protein kinase 1	Kinase	P28482	MAPK1	MK01_HUMAN	6.335358024	NA	IC50	DRUGMATRIX: Protein Serine/Threonine Kinase, ERK2 enzyme inhibition (substrate: Myelin Basic Protein)	DRUG MATRIX	=	NA					Tchem	Homo sapiens	5.4119881473148	-7.22311206365	5.36057184904457e-10
6341	lactose	1535	Galectin-3	Unclassified	P17931	LGALS3	LEG3_HUMAN	4.03	NA	Kd		CHEMBL	=	NA		https://www.ebi.ac.uk/chembl/compound/inspect/CHEMBL417016				Homo sapiens	3.62293294157497	1.42219320895522	1
6376	lansoprazole	1547	Fatty acid synthase	Enzyme	P49327	FASN	FAS_HUMAN	5.28000020980835	NA	Ki		CHEMBL	=	NA		https://www.ebi.ac.uk/chembl/compound/inspect/CHEMBL480			Tchem	Homo sapiens	5.90723760351953	2.85031903658672	1
6394	lapatinib	1548	Cyclin-dependent kinase 2	Kinase	P24941	CDK2	CDK2_HUMAN	4.96	NA	IC50	Inhibition of CDK2 by flash plate based radioactive enzyme assay	CHEMBL	=	NA		https://www.ebi.ac.uk/chembl/compound/inspect/CHEMBL554			Tchem	Homo sapiens	1.00222072932283	-10.777963526842	5.4332961609337e-24
6403	aspartic acid	1550	Argininosuccinate synthase	Enzyme	P00966	ASS1	ASSY_HUMAN	NA	NA			WOMBAT-PK		NA					Tbio	Homo sapiens	2.76165471000523	-0.401914143671274	1
6406	aspartic acid	1550	Aspartate aminotransferase, cytoplasmic	Enzyme	P17174	GOT1	AATC_HUMAN	NA	NA			WOMBAT-PK		NA					Tbio	Homo sapiens	2.77994437951453	1.91962429858387	1
6408	aspartic acid	1550	Calcium-binding mitochondrial carrier protein Aralar2	Unclassified	Q9UJS0	SLC25A13	CMC2_HUMAN	NA	NA			WOMBAT-PK		NA					Tbio	Homo sapiens	3.7865675154593	8.67604729412045	4.73684660766258e-15
6531	liothyronine	1585	Proliferating cell nuclear antigen	Unclassified	P12004	PCNA	PCNA_HUMAN	5.44	NA	IC50	Inhibition of human recombinant PCNA interaction with PIP box protein N-5-carboxyfluorescein-SAVLQKKITDYFHPKK after 30 mins by fluorescence polarization assay	CHEMBL	=	NA		https://www.ebi.ac.uk/chembl/compound/inspect/CHEMBL1544			Tchem	Homo sapiens	2.07394499087323	-0.0233428963577663	1
6678	lovastatin	1612	Histone deacetylase 1	Enzyme	Q13547	HDAC1	HDAC1_HUMAN	4.92	NA	IC50	Inhibition of recombinant HDAC1 (unknown origin) after 10 mins by fluorimetric analysis	CHEMBL	=	NA		https://www.ebi.ac.uk/chembl/compound/inspect/CHEMBL503			Tclin	Homo sapiens	1.43792669096217	-2.61898889300118	1
6724	lucanthone	1616	DNA-(apurinic or apyrimidinic site) lyase	Enzyme	P27695	APEX1	APEX1_HUMAN	5.30000019073486	NA	IC50		CHEMBL	=	NA		https://www.ebi.ac.uk/chembl/compound/inspect/CHEMBL279014			Tchem	Homo sapiens	5.5457247094768	-0.983518310641565	1
6752	lysine	1622	Glutathione reductase, mitochondrial	Enzyme	P00390	GSR	GSHR_HUMAN	4.26	NA	Ki	Competitive inhibition of human erythrocyte Glutathione reductase using GSSG substrate by Lineweaver-Burk plot analysis	CHEMBL	=	NA		https://www.ebi.ac.uk/chembl/compound/inspect/CHEMBL8085			Tclin	Homo sapiens	4.6541984145706	-3.11509628733899	1
6873	meclofenamic acid	1650	Mitogen-activated protein kinase 1	Kinase	P28482	MAPK1	MK01_HUMAN	5.502517463	NA	IC50	DRUGMATRIX: Protein Serine/Threonine Kinase, ERK2 enzyme inhibition (substrate: Myelin Basic Protein)	DRUG MATRIX	=	NA					Tchem	Homo sapiens	5.4119881473148	-7.22311206365	5.36057184904457e-10
6917	mefenamic acid	1663	Aldose reductase	Enzyme	P15121	AKR1B1	ALDR_HUMAN	4.1100001335144	NA	IC50		CHEMBL	=	NA		https://www.ebi.ac.uk/chembl/compound/inspect/CHEMBL686			Tclin	Homo sapiens	6.18612473599207	0.173182017783619	1
6966	menadione	1683	Glutathione reductase, mitochondrial	Enzyme	P00390	GSR	GSHR_HUMAN	4.92	NA	Ki	Inhibitory concentration against human glutathione reductase (In presence of glutathione disulfide)	CHEMBL	=	NA		https://www.ebi.ac.uk/chembl/compound/inspect/CHEMBL590			Tclin	Homo sapiens	4.6541984145706	-3.11509628733899	1
7043	mercaptopurine	1708	Purine nucleoside phosphorylase	Enzyme	P00491	PNP	PNPH_HUMAN	NA	NA			WOMBAT-PK		NA					Tclin	Homo sapiens	2.34644524631383	2.07561817326557	1
7201	methazolamide	1741	Carbonic anhydrase 3	Enzyme	P07451	CA3	CAH3_HUMAN	8.96	NA	Ki	Inhibition of human carbonic anhydrase 3	CHEMBL	=	NA		https://www.ebi.ac.uk/chembl/compound/inspect/CHEMBL19			Tclin	Homo sapiens	3.24667828490667	0.74422245819664	1
7277	methylthioninium chloride	1763	Glutathione reductase, mitochondrial	Enzyme	P00390	GSR	GSHR_HUMAN	4.8	NA	IC50	Inhibitory concentration against human glutathione reductase	CHEMBL	=	NA		https://www.ebi.ac.uk/chembl/compound/inspect/CHEMBL191083			Tclin	Homo sapiens	4.6541984145706	-3.11509628733899	1
7279	methylthioninium chloride	1763	Thioredoxin reductase 1, cytoplasmic	Enzyme	Q16881	TXNRD1	TRXR1_HUMAN	4.52	NA	IC50	Inhibition of human recombinant TrxR1 at pH 7.4	CHEMBL	=	NA		https://www.ebi.ac.uk/chembl/compound/inspect/CHEMBL191083			Tclin	Homo sapiens	3.7597630869093	1.7656482182141	1
7331	methylprednisolone	1768	Annexin A1	Cytosolic other	P04083	ANXA1	ANXA1_HUMAN	NA	NA			WOMBAT-PK		NA					Tbio	Homo sapiens	7.15689600769047	3.11239293722649	1
7436	mezlocillin	1795	Serum albumin	Secreted	P02768	ALB	ALBU_HUMAN	4.18	NA	Ki		WOMBAT-PK	=	NA					Tchem	Homo sapiens	1.98409115236237	-2.62124654996065	1
7443	mezlocillin	1795	Aldose reductase	Enzyme	P15121	AKR1B1	ALDR_HUMAN	5.34	NA	IC50		WOMBAT-PK	=	NA					Tclin	Homo sapiens	6.18612473599207	0.173182017783619	1
7587	miconazole	1800	Malate dehydrogenase cytoplasmic	Enzyme	P40925	MDH1	MDHC_HUMAN	4.6	NA	IC50	Inhibition of malate dehydrogenase (MDH)	CHEMBL	=	NA		https://www.ebi.ac.uk/chembl/compound/inspect/CHEMBL91			Tbio	Homo sapiens	2.63728941834096	5.07461355669825	0.000328100230731157
7613	midodrine	1803	Heat shock protein HSP 90-alpha	Cytosolic other	P07900	HSP90AA1	HS90A_HUMAN	7.699	NA	IC50		WOMBAT-PK	=	NA					Tchem	Homo sapiens	4.68508100953263	-4.80770317416599	0.00123360773191761
7646	miglustat	1807	Glycogen debranching enzyme	Enzyme	P35573	AGL	GDE_HUMAN	5	NA	IC50	Inhibition of glycogen glycogen de-branching enzyme by HPLC	CHEMBL	=	NA		https://www.ebi.ac.uk/chembl/compound/inspect/CHEMBL1029			Tbio	Homo sapiens	2.0659818731197	0.330635433251702	1
7680	mimosine	1811	Serine hydroxymethyltransferase, cytosolic	Enzyme	P34896	SHMT1	GLYC_HUMAN	NA	NA			WOMBAT-PK		NA					Tbio	Homo sapiens	4.49300275733294	-4.08124091131242	0.0314467174039025
7885	mycophenolate mofetil	1859	Inosine-5'-monophosphate dehydrogenase 2	Enzyme	P12268	IMPDH2	IMDH2_HUMAN	8.1549015045166	NA	Ki		SCIENTIFIC LITERATURE	=	1	SCIENTIFIC LITERATURE	http://www.ncbi.nlm.nih.gov/pubmed/10878285	http://www.ncbi.nlm.nih.gov/pubmed/10878285	INHIBITOR	Tclin	Homo sapiens	3.1313168238804	-11.9644222739308	6.91479416296758e-30
7887	mycophenolic acid	1860	Inosine-5'-monophosphate dehydrogenase 2	Enzyme	P12268	IMPDH2	IMDH2_HUMAN	8.22	NA	Ki	Inhibitory activity against human Inosine-5'-monophosphate dehydrogenase 2 (IMPDH type II isoform); Range is 6-10 nM	CHEMBL	=	NA		https://www.ebi.ac.uk/chembl/compound/inspect/CHEMBL866			Tclin	Homo sapiens	3.1313168238804	-11.9644222739308	6.91479416296758e-30
7923	naftifine	1872	3-beta-hydroxysteroid-Delta(8),Delta(7)-isomerase	Enzyme	Q15125	EBP	EBP_HUMAN	5.82	NA	Ki	Affinity for human EMP expressed in ERG2 deficient strain of Saccharomyces cerevisiae using [3H]ifenprodil or (+)-[3H]pentazocine as radioligand	CHEMBL	=	NA		https://www.ebi.ac.uk/chembl/compound/inspect/CHEMBL626			Tchem	Homo sapiens	2.73009043594686	-3.03854455120836	1
8079	nicotinamide	1906	NAD-dependent deacetylase sirtuin 3	Enzyme	Q9NTG7	SIRT3	SIR3_HUMAN	4.85	NA	IC50	Inhibition of human recombinant SIRT3 after 60 mins by fluorimetric analysis	CHEMBL	=	NA		https://www.ebi.ac.uk/chembl/compound/inspect/CHEMBL1140			Tchem	Homo sapiens	1.5855564342059	2.36543806298412	1
8096	nicardipine	1909	Malate dehydrogenase cytoplasmic	Enzyme	P40925	MDH1	MDHC_HUMAN	4.3	NA	IC50	Inhibition of malate dehydrogenase (MDH)	CHEMBL	=	NA		https://www.ebi.ac.uk/chembl/compound/inspect/CHEMBL1484			Tbio	Homo sapiens	2.63728941834096	5.07461355669825	0.000328100230731157
8121	niclosamide	1912	Glycogen synthase kinase-3 beta	Kinase	P49841	GSK3B	GSK3B_HUMAN	4.11	NA	IC50	Inhibition of GSK3-beta after 60 mins by radiometric assay	CHEMBL	=	NA		https://www.ebi.ac.uk/chembl/compound/inspect/CHEMBL1448			Tclin	Homo sapiens	2.98894478341027	-10.2481361840669	1.47913773551351e-21
8173	nifedipine	1922	cAMP-specific 3',5'-cyclic phosphodiesterase 4A	Enzyme	P27815	PDE4A	PDE4A_HUMAN	4.354990605	NA	IC50	DRUGMATRIX: Phosphodiesterase PDE4 enzyme inhibition (substrate: [3H]cAMP + cAMP)	DRUG MATRIX	=	NA					Tclin	Homo sapiens	1.4553771030224	-4.14512969730869	0.0241131212906171
8184	nifedipine	1922	Glutathione reductase, mitochondrial	Enzyme	P00390	GSR	GSHR_HUMAN	4.76	NA	Ki	Competitive inhibition of human erythrocyte Glutathione reductase using GSSG substrate by Lineweaver-Burk plot analysis	CHEMBL	=	NA		https://www.ebi.ac.uk/chembl/compound/inspect/CHEMBL193			Tclin	Homo sapiens	4.6541984145706	-3.11509628733899	1
8250	nilotinib	1932	Tyrosine-protein kinase CSK	Kinase	P41240	CSK	CSK_HUMAN	5.62	NA	Kd	Binding constant for CSK kinase domain	CHEMBL	=	NA		https://www.ebi.ac.uk/chembl/compound/inspect/CHEMBL255863			Tchem	Homo sapiens	1.49358807041493	-5.30455403842359	9.83783886571077e-05
8281	nilotinib	1932	Carbonic anhydrase 3	Enzyme	P07451	CA3	CAH3_HUMAN	6.35	NA	Ki	Inhibition of human carbonic anhydrase 3 by stopped flow CO2 hydration assay	CHEMBL	=	NA		https://www.ebi.ac.uk/chembl/compound/inspect/CHEMBL255863			Tclin	Homo sapiens	3.24667828490667	0.74422245819664	1
8307	nimesulide	1935	cAMP-specific 3',5'-cyclic phosphodiesterase 4A	Enzyme	P27815	PDE4A	PDE4A_HUMAN	5.7	NA	IC50		WOMBAT-PK	=	NA					Tclin	Homo sapiens	1.4553771030224	-4.14512969730869	0.0241131212906171
8343	nitazoxanide	1943	Aldose reductase	Enzyme	P15121	AKR1B1	ALDR_HUMAN	5.09000015258789	NA	IC50		CHEMBL	=	NA		https://www.ebi.ac.uk/chembl/compound/inspect/CHEMBL1401			Tclin	Homo sapiens	6.18612473599207	0.173182017783619	1
8366	nitrofurantoin	1949	Glucose-6-phosphate 1-dehydrogenase	Enzyme	P11413	G6PD	G6PD_HUMAN	NA	NA			WOMBAT-PK		NA					Tchem	Homo sapiens	2.67343198467327	-11.6184839205389	4.17292534702754e-28
8368	nitrofurazone	1950	Glucose-6-phosphate 1-dehydrogenase	Enzyme	P11413	G6PD	G6PD_HUMAN	NA	NA			WOMBAT-PK		NA					Tchem	Homo sapiens	2.67343198467327	-11.6184839205389	4.17292534702754e-28
8371	nitroxoline	1954	Methionine aminopeptidase 2	Enzyme	P50579	METAP2	MAP2_HUMAN	7.26	NA	IC50	Inhibition of human methionine aminopeptidase 2	CHEMBL	=	NA		https://www.ebi.ac.uk/chembl/compound/inspect/CHEMBL1454910			Tchem	Homo sapiens	1.9560737605002	-3.53759738854571	0.250750637321159
8592	omeprazole	1990	Fatty acid synthase	Enzyme	P49327	FASN	FAS_HUMAN	5.46999979019165	NA	Ki		CHEMBL	=	NA		https://www.ebi.ac.uk/chembl/compound/inspect/CHEMBL1503			Tchem	Homo sapiens	5.90723760351953	2.85031903658672	1
8617	opipramol	1993	3-beta-hydroxysteroid-Delta(8),Delta(7)-isomerase	Enzyme	Q15125	EBP	EBP_HUMAN	7.89	NA	Ki	Affinity for human EMP expressed in ERG2 deficient strain of Saccharomyces cerevisiae using [3H]ifenprodil or (+)-[3H]pentazocine as radioligand	CHEMBL	=	NA		https://www.ebi.ac.uk/chembl/compound/inspect/CHEMBL370753			Tchem	Homo sapiens	2.73009043594686	-3.03854455120836	1
8670	oteracil	2002	Uridine 5'-monophosphate synthase	Enzyme	P11172	UMPS	UMPS_HUMAN	NA	NA		Mechanism of Action	SCIENTIFIC LITERATURE		1	SCIENTIFIC LITERATURE	http://www.ncbi.nlm.nih.gov/pubmed/8862723	http://www.ncbi.nlm.nih.gov/pubmed/8862723	INHIBITOR	Tclin	Homo sapiens	2.44217928147587	-12.8660200143234	8.97681141692842e-35
8796	paclitaxel	2044	Tubulin beta chain	Structural	P07437	TUBB	TBB5_HUMAN	8.05	NA	EC50		IUPHAR	=	NA		http://www.guidetopharmacology.org/GRAC/LigandDisplayForward?ligandId=2770		INHIBITOR	Tclin	Homo sapiens	4.16206994058767	-5.4634011317938	4.16650942256962e-05
8799	paclitaxel	2044	Tubulin beta-3 chain	Structural	Q13509	TUBB3	TBB3_HUMAN	8.10999965667725	NA	IC50	Inhibition of beta3 tubulin overexpressed in human HeLa cells after 48 hrs by SRB assay	CHEMBL	=	NA		https://www.ebi.ac.uk/chembl/compound/inspect/CHEMBL428647			Tclin	Homo sapiens	1.43215467506493	7.87655364041263	3.70187931338334e-12
8807	pamidronic acid	2048	Farnesyl pyrophosphate synthase	Enzyme	P14324	FDPS	FPPS_HUMAN	7.25	NA	Ki	Inhibition of human recombinant FPPS expressed in Escherichia coli BL21 after 10 mins	CHEMBL	=	1	CHEMBL	https://www.ebi.ac.uk/chembl/compound/inspect/CHEMBL676	https://www.ebi.ac.uk/chembl/compound/inspect/CHEMBL676	INHIBITOR	Tclin	Homo sapiens	3.13284770131353	-10.6209087432252	2.95167629377021e-23
8815	aminosalicylic acid	2050	Tyrosine-protein phosphatase non-receptor type 1	Enzyme	P18031	PTPN1	PTN1_HUMAN	2.92	NA	Kd	Dissociation constant for Protein-tyrosine phosphatase 1B	CHEMBL	=	NA		https://www.ebi.ac.uk/chembl/compound/inspect/CHEMBL1169			Tchem	Homo sapiens	2.1826703261101	-7.14611296239855	9.38223569662764e-10
8827	pantoprazole	2054	Fatty acid synthase	Enzyme	P49327	FASN	FAS_HUMAN	5.3899998664856	NA	Ki		CHEMBL	=	NA		https://www.ebi.ac.uk/chembl/compound/inspect/CHEMBL1502			Tchem	Homo sapiens	5.90723760351953	2.85031903658672	1
8829	papaverine	2056	cAMP-specific 3',5'-cyclic phosphodiesterase 4A	Enzyme	P27815	PDE4A	PDE4A_HUMAN	6.087777943	NA	IC50	DRUGMATRIX: Phosphodiesterase PDE4 enzyme inhibition (substrate: [3H]cAMP + cAMP)	DRUG MATRIX	=	NA					Tclin	Homo sapiens	1.4553771030224	-4.14512969730869	0.0241131212906171
8892	pemetrexed	2073	Serine hydroxymethyltransferase, cytosolic	Enzyme	P34896	SHMT1	GLYC_HUMAN	4.77	NA	Kd	Binding affinity to human recombinant Serine hydroxymethyltransferase, cytosolic by isothermal titration calorimetry	CHEMBL	=	NA		https://www.ebi.ac.uk/chembl/compound/inspect/CHEMBL225072			Tbio	Homo sapiens	4.49300275733294	-4.08124091131242	0.0314467174039025
8898	pemetrexed	2073	Trifunctional purine biosynthetic protein adenosine-3	Enzyme	P22102	GART	PUR2_HUMAN	6.42	NA	Ki	Inhibition of GARFT	CHEMBL	=	1	DRUG LABEL	https://www.ebi.ac.uk/chembl/compound/inspect/CHEMBL225072	https://www.accessdata.fda.gov/drugsatfda_docs/label/2004/021462lbl.pdf	INHIBITOR	Tclin	Homo sapiens	4.21343770686477	-9.12793183444765	8.25974377869228e-17
9234	pimecrolimus	2168	Peptidyl-prolyl cis-trans isomerase FKBP1A	Enzyme	P62942	FKBP1A	FKB1A_HUMAN	9	NA	Kd		WOMBAT-PK	=	1	CHEMBL		https://www.ebi.ac.uk/chembl/compound/inspect/CHEMBL1200686	INHIBITOR	Tclin	Homo sapiens	3.412641219345	0.295669032263137	1
9445	prednisolone	2245	Annexin A1	Cytosolic other	P04083	ANXA1	ANXA1_HUMAN	NA	NA			WOMBAT-PK		NA					Tbio	Homo sapiens	7.15689600769047	3.11239293722649	1
9450	prednisolone	2245	Glutamine synthetase	Enzyme	P15104	GLUL	GLNA_HUMAN	7.49	NA	EC50	Ability to induce human glutamine synthetase in skeletal muscle cells	CHEMBL	=	NA		https://www.ebi.ac.uk/chembl/compound/inspect/CHEMBL131			Tchem	Homo sapiens	3.82577614140097	1.31998777688143	1
9457	prednisolone tebutate	2251	Glutamine synthetase	Enzyme	P15104	GLUL	GLNA_HUMAN	7.5	NA	EC50	Ability to induce human glutamine synthetase in skeletal muscle cells	CHEMBL	=	NA		https://www.ebi.ac.uk/chembl/compound/inspect/CHEMBL131			Tchem	Homo sapiens	3.82577614140097	1.31998777688143	1
9464	prednisone	2253	Annexin A1	Cytosolic other	P04083	ANXA1	ANXA1_HUMAN	NA	NA			WOMBAT-PK		NA					Tbio	Homo sapiens	7.15689600769047	3.11239293722649	1
9470	pregnenolone succinate	2256	Glucose-6-phosphate 1-dehydrogenase	Enzyme	P11413	G6PD	G6PD_HUMAN	4.09	NA	IC50	Inhibition of human recombinant N-terminal His tagged G6PD expressed in Escherichia coli JM109 (DE3) cells assessed as production of NADPH after 30 mins by Amplite fluorimetric assay	CHEMBL	=	NA		https://www.ebi.ac.uk/chembl/compound/inspect/CHEMBL253363			Tchem	Homo sapiens	2.67343198467327	-11.6184839205389	4.17292534702754e-28
9488	primaquine	2266	Heat shock protein HSP 90-alpha	Cytosolic other	P07900	HSP90AA1	HS90A_HUMAN	8.2218	NA	IC50		WOMBAT-PK	=	NA					Tchem	Homo sapiens	4.68508100953263	-4.80770317416599	0.00123360773191761
9492	primaquine	2266	Glucose-6-phosphate 1-dehydrogenase	Enzyme	P11413	G6PD	G6PD_HUMAN	NA	NA			WOMBAT-PK		NA					Tchem	Homo sapiens	2.67343198467327	-11.6184839205389	4.17292534702754e-28
9513	procainamide	2270	DNA (cytosine-5)-methyltransferase 1	Enzyme	P26358	DNMT1	DNMT1_HUMAN	NA	NA			WOMBAT-PK		NA					Tclin	Homo sapiens	1.49929658915793	-8.99498751087534	2.77840671354039e-16
9576	progesterone	2279	Sterol O-acyltransferase 1	Enzyme	P35610	SOAT1	SOAT1_HUMAN	4.77	NA	IC50	In vitro inhibitory activity against acyl coenzyme A:cholesterol acyltransferase	CHEMBL	=	NA		https://www.ebi.ac.uk/chembl/compound/inspect/CHEMBL103			Tchem	Homo sapiens	1.19844574565853	3.81404172713449	0.0922808494467293
9957	rabeprazole	2350	Fatty acid synthase	Enzyme	P49327	FASN	FAS_HUMAN	5.23000001907349	NA	Ki		CHEMBL	=	NA		https://www.ebi.ac.uk/chembl/compound/inspect/CHEMBL1219			Tchem	Homo sapiens	5.90723760351953	2.85031903658672	1
9988	raloxifene	2351	3-beta-hydroxysteroid-Delta(8),Delta(7)-isomerase	Enzyme	Q15125	EBP	EBP_HUMAN	9	NA	Ki		WOMBAT-PK	=	NA					Tchem	Homo sapiens	2.73009043594686	-3.03854455120836	1
10085	ribavirin	2373	DNA topoisomerase 1	Enzyme	P11387	TOP1	TOP1_HUMAN	4.18	NA	IC50	Inhibition of human topoisomerase 1 activity assessed as DNA triplex formation and presence of supercoiled DNA by microplate assay	CHEMBL	=	NA		https://www.ebi.ac.uk/chembl/compound/inspect/CHEMBL1643			Tclin	Homo sapiens	2.0852753765119	3.98132892598068	0.0474234770552424
10090	ribavirin	2373	Inosine-5'-monophosphate dehydrogenase 2	Enzyme	P12268	IMPDH2	IMDH2_HUMAN	6	NA	IC50	<i>In vitro</i> inhibition of IMPDH (isoform not specified, human and mouse assayed)	IUPHAR	=	NA		http://www.guidetopharmacology.org/GRAC/LigandDisplayForward?ligandId=6842		INHIBITOR	Tclin	Homo sapiens	3.1313168238804	-11.9644222739308	6.91479416296758e-30
10127	risedronic acid	2387	Farnesyl pyrophosphate synthase	Enzyme	P14324	FDPS	FPPS_HUMAN	9.44	NA	Ki	Inhibition of human recombinant FPPS expressed in Escherichia coli BL21 after 10 mins	CHEMBL	=	1	CHEMBL	https://www.ebi.ac.uk/chembl/compound/inspect/CHEMBL923	https://www.ebi.ac.uk/chembl/compound/inspect/CHEMBL923	INHIBITOR	Tclin	Homo sapiens	3.13284770131353	-10.6209087432252	2.95167629377021e-23
10296	ademetionine	2414	Protein-beta-aspartate methyltransferase	Enzyme	P22061	PCMT1	PIMT_HUMAN	4.32	NA	Ki	Kinetic constant was measured for PMII of Leishmania donovani promastigotes using supernatant (S12) fraction	CHEMBL	=	NA		https://www.ebi.ac.uk/chembl/compound/inspect/CHEMBL1088977			Tbio	Homo sapiens	3.6286596325193	-1.54295499696724	1
10298	ademetionine	2414	Protein arginine N-methyltransferase 1	Enzyme	Q99873	PRMT1	ANM1_HUMAN	4.92	NA	IC50	Inhibition of GST-fused human recombinant PRMT1 after 90 mins by SDS-PAGE based scintillation counting	CHEMBL	=	NA		https://www.ebi.ac.uk/chembl/compound/inspect/CHEMBL1088977			Tchem	Homo sapiens	7.02779726170297	6.63411043229147	3.29077073399498e-08
10477	silymarin	2443	Carbonic anhydrase 3	Enzyme	P07451	CA3	CAH3_HUMAN	5.19	NA	Ki	Inhibition of human carbonic anhydrase 3 after 15 mins by stopped flow CO2 hydration method	CHEMBL	=	NA		https://www.ebi.ac.uk/chembl/compound/inspect/CHEMBL431701			Tclin	Homo sapiens	3.24667828490667	0.74422245819664	1
10496	sirolimus	2446	Peptidyl-prolyl cis-trans isomerase FKBP1A	Enzyme	P62942	FKBP1A	FKB1A_HUMAN	8.96	NA	Kd		WOMBAT-PK	=	1	CHEMBL		https://www.ebi.ac.uk/chembl/compound/inspect/CHEMBL413	INHIBITOR	Tclin	Homo sapiens	3.412641219345	0.295669032263137	1
10501	sirolimus	2446	Peptidyl-prolyl cis-trans isomerase FKBP3	Enzyme	Q00688	FKBP3	FKBP3_HUMAN	9.7	NA	Kd		WOMBAT-PK	=	NA					Tbio	Homo sapiens	1.69980760703103	-2.12802727651295	1
10503	sirolimus	2446	Serine/threonine-protein kinase mTOR	Kinase	P42345	MTOR	MTOR_HUMAN	10	NA	IC50	Inhibition of mTOR kinase expressed in human HEK293 cells by Western blot analysis	CHEMBL	=	NA		https://www.ebi.ac.uk/chembl/compound/inspect/CHEMBL413			Tclin	Homo sapiens	1.273198271767	-5.60371513526755	1.91552347187974e-05
10504	sirolimus	2446	Eukaryotic translation initiation factor 4E	Nuclear other	P06730	EIF4E	IF4E_HUMAN	9.3	NA	Kd	Binding affinity to purified elF4E	CHEMBL	=	NA		https://www.ebi.ac.uk/chembl/compound/inspect/CHEMBL413			Tchem	Homo sapiens	2.6683968250653	-14.1530044230871	2.33703103972757e-42
10577	sorafenib	2459	Tyrosine-protein kinase CSK	Kinase	P41240	CSK	CSK_HUMAN	5.54	NA	Kd	Binding affinity to CSK	CHEMBL	=	NA		https://www.ebi.ac.uk/chembl/compound/inspect/CHEMBL1336			Tchem	Homo sapiens	1.49358807041493	-5.30455403842359	9.83783886571077e-05
10596	sorafenib	2459	MAP kinase-interacting serine/threonine-protein kinase 2	Kinase	Q9HBH9	MKNK2	MKNK2_HUMAN	6.89	NA	Kd	Binding constant for MKNK2 kinase domain	CHEMBL	=	NA		https://www.ebi.ac.uk/chembl/compound/inspect/CHEMBL1336			Tchem	Homo sapiens	1.57534893050072	-0.607235739085053	1
10605	sorafenib	2459	Cyclin-dependent kinase 2	Kinase	P24941	CDK2	CDK2_HUMAN	5.06	NA	Kd	Binding constant for CDK2 kinase domain	CHEMBL	=	NA		https://www.ebi.ac.uk/chembl/compound/inspect/CHEMBL1336			Tchem	Homo sapiens	1.00222072932283	-10.777963526842	5.4332961609337e-24
10649	sorafenib	2459	Mitogen-activated protein kinase 1	Kinase	P28482	MAPK1	MK01_HUMAN	6.96	NA	IC50		CHEMBL	=	NA		https://www.ebi.ac.uk/chembl/compound/inspect/CHEMBL1336			Tchem	Homo sapiens	5.4119881473148	-7.22311206365	5.36057184904457e-10
10796	sulconazole	2495	Malate dehydrogenase cytoplasmic	Enzyme	P40925	MDH1	MDHC_HUMAN	4.7	NA	IC50	Inhibition of malate dehydrogenase (MDH)	CHEMBL	=	NA		https://www.ebi.ac.uk/chembl/compound/inspect/CHEMBL1221			Tbio	Homo sapiens	2.63728941834096	5.07461355669825	0.000328100230731157
10848	sulfanilamide	2521	Carbonic anhydrase 3	Enzyme	P07451	CA3	CAH3_HUMAN	6.01	NA	Ki	Inhibition of human recombinant CA3 by stopped flow CO2 hydrase assay	CHEMBL	=	NA		https://www.ebi.ac.uk/chembl/compound/inspect/CHEMBL21			Tclin	Homo sapiens	3.24667828490667	0.74422245819664	1
10869	sulfasalazine	2525	Mitogen-activated protein kinase 1	Kinase	P28482	MAPK1	MK01_HUMAN	5.198459094	NA	IC50	DRUGMATRIX: Protein Serine/Threonine Kinase, ERK2 enzyme inhibition (substrate: Myelin Basic Protein)	DRUG MATRIX	=	NA					Tchem	Homo sapiens	5.4119881473148	-7.22311206365	5.36057184904457e-10
10891	aldesulfone	2533	Glucose-6-phosphate 1-dehydrogenase	Enzyme	P11413	G6PD	G6PD_HUMAN	NA	NA			WOMBAT-PK		NA					Tchem	Homo sapiens	2.67343198467327	-11.6184839205389	4.17292534702754e-28
10899	sulindac	2534	Aldose reductase	Enzyme	P15121	AKR1B1	ALDR_HUMAN	6.43	NA	IC50	Inhibition of Homo sapiens (human) aldose reductase	CHEMBL	=	NA		https://www.ebi.ac.uk/chembl/compound/inspect/CHEMBL15770			Tclin	Homo sapiens	6.18612473599207	0.173182017783619	1
10932	sulpiride	2537	Carbonic anhydrase 3	Enzyme	P07451	CA3	CAH3_HUMAN	4.97	NA	Ki	Inhibition of human recombinant CA 3 assessed as CO2 hydration by stopped flow kinetic assay	CHEMBL	=	NA		https://www.ebi.ac.uk/chembl/compound/inspect/CHEMBL26			Tclin	Homo sapiens	3.24667828490667	0.74422245819664	1
11090	sunitinib	2544	Serine/threonine-protein kinase N2	Kinase	Q16513	PKN2	PKN2_HUMAN	5.89	NA	Kd	Binding constant for PKN2 kinase domain	CHEMBL	=	NA		https://www.ebi.ac.uk/chembl/compound/inspect/CHEMBL535			Tchem	Homo sapiens	2.00396995544333	-4.60680829614397	0.00316077107981574
11102	sunitinib	2544	Ribosomal protein S6 kinase alpha-3	Kinase	P51812	RPS6KA3	KS6A3_HUMAN	7.26	NA	Kd	Average Binding Constant for RPS6KA3 (Kin.Dom. 1); NA=Not Active at 10 uM	CHEMBL	=	NA		https://www.ebi.ac.uk/chembl/compound/inspect/CHEMBL535			Tchem	Homo sapiens	1.66332493065113	-2.18626382832206	1
11135	sunitinib	2544	MAP kinase-interacting serine/threonine-protein kinase 2	Kinase	Q9HBH9	MKNK2	MKNK2_HUMAN	5.24	NA	Kd	Binding constant for MKNK2 kinase domain	CHEMBL	=	NA		https://www.ebi.ac.uk/chembl/compound/inspect/CHEMBL535			Tchem	Homo sapiens	1.57534893050072	-0.607235739085053	1
11160	sunitinib	2544	Casein kinase II subunit alpha	Kinase	P68400	CSNK2A1	CSK21_HUMAN	7.09	NA	Kd	Binding constant for full-length CSNK2A1	CHEMBL	=	NA		https://www.ebi.ac.uk/chembl/compound/inspect/CHEMBL535			Tchem	Homo sapiens	3.2071396802779	-2.21181818135812	1
11181	sunitinib	2544	Serine/threonine-protein kinase PRP4 homolog	Kinase	Q13523	PRPF4B	PRP4B_HUMAN	6.41	NA	Kd	Binding constant for PRP4 kinase domain	CHEMBL	=	NA		https://www.ebi.ac.uk/chembl/compound/inspect/CHEMBL535			Tchem	Homo sapiens	2.39000558970577	-11.3280315194827	1.19630312536941e-26
11202	sunitinib	2544	Hormonally up-regulated neu tumor-associated kinase	Kinase	P57058	HUNK	HUNK_HUMAN	6.3	NA	Kd	Binding affinity to HUNK	CHEMBL	=	NA		https://www.ebi.ac.uk/chembl/compound/inspect/CHEMBL535			Tbio	Homo sapiens	1.35958383886	7.04502592269617	1.9321491596385e-09
11213	sunitinib	2544	Cyclin-dependent kinase 18	Kinase	Q07002	CDK18	CDK18_HUMAN	5.77	NA	Kd	Binding constant for full-length PCTK3	CHEMBL	=	NA		https://www.ebi.ac.uk/chembl/compound/inspect/CHEMBL535			Tbio	Homo sapiens	1.03768500625987	1.24991380150541	1
11231	sunitinib	2544	Dual specificity mitogen-activated protein kinase kinase 2	Kinase	P36507	MAP2K2	MP2K2_HUMAN	6.96	NA	Kd	Binding constant for full-length MEK2	CHEMBL	=	NA		https://www.ebi.ac.uk/chembl/compound/inspect/CHEMBL535			Tclin	Homo sapiens	1.23008880691497	-3.64076000270474	0.17478954481987
11252	sunitinib	2544	Calcium/calmodulin-dependent protein kinase type II subunit delta	Kinase	Q13557	CAMK2D	KCC2D_HUMAN	6.38	NA	Kd	Binding constant for CAMK2D kinase domain	CHEMBL	=	NA		https://www.ebi.ac.uk/chembl/compound/inspect/CHEMBL535			Tchem	Homo sapiens	2.34728421546537	1.6922612509572	1
11296	tacrolimus	2552	Peptidyl-prolyl cis-trans isomerase FKBP1A	Enzyme	P62942	FKBP1A	FKB1A_HUMAN	9.398	NA	Kd		WOMBAT-PK	=	1	CHEMBL		https://www.ebi.ac.uk/chembl/compound/inspect/CHEMBL269732	INHIBITOR	Tclin	Homo sapiens	3.412641219345	0.295669032263137	1
11304	tacrolimus	2552	Serine/threonine-protein kinase mTOR	Kinase	P42345	MTOR	MTOR_HUMAN	9.02	NA	IC50	Inhibitory activity against macrophilin (FKBP-12)	CHEMBL	=	NA		https://www.ebi.ac.uk/chembl/compound/inspect/CHEMBL269732			Tclin	Homo sapiens	1.273198271767	-5.60371513526755	1.91552347187974e-05
11305	tacrolimus	2552	Splicing factor 3B subunit 3	Unclassified	Q15393	SF3B3	SF3B3_HUMAN	7.96	NA	IC50	Inhibition of SAP130 mediated cell growth in human WiDr cells	CHEMBL	=	NA		https://www.ebi.ac.uk/chembl/compound/inspect/CHEMBL269732			Tchem	Homo sapiens	3.6748440962144	3.3567732463369	0.463683610418381
11386	tamoxifen	2561	3-beta-hydroxysteroid-Delta(8),Delta(7)-isomerase	Enzyme	Q15125	EBP	EBP_HUMAN	8.301	NA	Ki		WOMBAT-PK	=	NA					Tchem	Homo sapiens	2.73009043594686	-3.03854455120836	1
11532	terfenadine	2600	Heat shock protein HSP 90-alpha	Cytosolic other	P07900	HSP90AA1	HS90A_HUMAN	5.46	NA	IC50		WOMBAT-PK	=	NA					Tchem	Homo sapiens	4.68508100953263	-4.80770317416599	0.00123360773191761
11615	theophylline	2620	cAMP-specific 3',5'-cyclic phosphodiesterase 4A	Enzyme	P27815	PDE4A	PDE4A_HUMAN	4.11	NA	Ki		WOMBAT-PK	=	1	CHEMBL		https://www.ebi.ac.uk/chembl/compound/inspect/CHEMBL190	INHIBITOR	Tclin	Homo sapiens	1.4553771030224	-4.14512969730869	0.0241131212906171
11637	thiabendazole	2621	Methionine aminopeptidase 2	Enzyme	P50579	METAP2	MAP2_HUMAN	4.35	NA	IC50	Inhibition of human MetAP2 expressed in baculovirus infected Sf9 cells	CHEMBL	=	NA		https://www.ebi.ac.uk/chembl/compound/inspect/CHEMBL625			Tchem	Homo sapiens	1.9560737605002	-3.53759738854571	0.250750637321159
11638	thiabendazole	2621	Methionine aminopeptidase 1	Enzyme	P53582	METAP1	MAP11_HUMAN	5.47	NA	EC50	Inhibition of human methionine aminopeptidase 1 in presence of Co2+	CHEMBL	=	NA		https://www.ebi.ac.uk/chembl/compound/inspect/CHEMBL625			Tchem	Homo sapiens	1.4745040422411	-8.84510949325432	1.06160221782167e-15
11639	thiabendazole	2621	Peptidyl-prolyl cis-trans isomerase FKBP1A	Enzyme	P62942	FKBP1A	FKB1A_HUMAN	4.22	NA	Kd	Binding affinity to human FKBP12 expressed in Escherichia coli BL21(DE3) by isothermal titration calorimetry	CHEMBL	=	NA		https://www.ebi.ac.uk/chembl/compound/inspect/CHEMBL625			Tclin	Homo sapiens	3.412641219345	0.295669032263137	1
11665	thioguanine	2632	Inosine-5'-monophosphate dehydrogenase 2	Enzyme	P12268	IMPDH2	IMDH2_HUMAN	NA	NA			WOMBAT-PK		1	CHEMBL		https://www.ebi.ac.uk/chembl/compound/inspect/CHEMBL727	INHIBITOR	Tclin	Homo sapiens	3.1313168238804	-11.9644222739308	6.91479416296758e-30
11817	tiludronic acid	2666	Tyrosine-protein phosphatase non-receptor type 1	Enzyme	P18031	PTPN1	PTN1_HUMAN	NA	NA			WOMBAT-PK		NA					Tchem	Homo sapiens	2.1826703261101	-7.14611296239855	9.38223569662764e-10
11866	tolmetin	2699	Aldose reductase	Enzyme	P15121	AKR1B1	ALDR_HUMAN	5.62	NA	IC50	Inhibition of Homo sapiens (human) aldose reductase	CHEMBL	=	NA		https://www.ebi.ac.uk/chembl/compound/inspect/CHEMBL1020			Tclin	Homo sapiens	6.18612473599207	0.173182017783619	1
11880	tolrestat	2704	Aldose reductase	Enzyme	P15121	AKR1B1	ALDR_HUMAN	8.5086	NA	IC50		WOMBAT-PK	=	1	SCIENTIFIC LITERATURE		http://www.ncbi.nlm.nih.gov/pubmed/6422042	INHIBITOR	Tclin	Homo sapiens	6.18612473599207	0.173182017783619	1
11885	tolrestat	2704	Alcohol dehydrogenase [NADP(+)]	Enzyme	P14550	AKR1A1	AK1A1_HUMAN	6.14	NA	IC50	Inhibition of N-terminal 6His-tagged human aldehyde reductase expressed in Escherichia coli BL21(DE3) mediated D-glucuronate reduction	CHEMBL	=	NA		https://www.ebi.ac.uk/chembl/compound/inspect/CHEMBL436			Tchem	Homo sapiens	6.0273641693945	1.94267650263841	1
11942	topotecan	2707	DNA topoisomerase 1	Enzyme	P11387	TOP1	TOP1_HUMAN	7.58	NA	Kd	Binding affinity to topoisomerase 1	CHEMBL	=	NA		https://www.ebi.ac.uk/chembl/compound/inspect/CHEMBL84			Tclin	Homo sapiens	2.0852753765119	3.98132892598068	0.0474234770552424
12015	tretinoin	2722	Mitogen-activated protein kinase 1	Kinase	P28482	MAPK1	MK01_HUMAN	6.239577517	NA	IC50	DRUGMATRIX: Protein Serine/Threonine Kinase, ERK2 enzyme inhibition (substrate: Myelin Basic Protein)	DRUG MATRIX	=	NA					Tchem	Homo sapiens	5.4119881473148	-7.22311206365	5.36057184904457e-10
12046	triamcinolone	2725	Annexin A1	Cytosolic other	P04083	ANXA1	ANXA1_HUMAN	NA	NA			WOMBAT-PK		NA					Tbio	Homo sapiens	7.15689600769047	3.11239293722649	1
12049	triamcinolone acetonide	2726	Annexin A1	Cytosolic other	P04083	ANXA1	ANXA1_HUMAN	NA	NA			WOMBAT-PK		NA					Tbio	Homo sapiens	7.15689600769047	3.11239293722649	1
12095	trientine	2738	Carbonic anhydrase 3	Enzyme	P07451	CA3	CAH3_HUMAN	4.32	NA	Ki	Inhibition of human carbonic anhydrase 3 by stopped flow CO2 hydration method	CHEMBL	=	NA		https://www.ebi.ac.uk/chembl/compound/inspect/CHEMBL609			Tclin	Homo sapiens	3.24667828490667	0.74422245819664	1
12129	trifluoperazine	2740	DNA-dependent protein kinase catalytic subunit	Kinase	P78527	PRKDC	PRKDC_HUMAN	4	NA	IC50	Inhibition of DNA-PK in human U1810 cells after 30 mins	CHEMBL	=	NA		https://www.ebi.ac.uk/chembl/compound/inspect/CHEMBL422			Tchem	Homo sapiens	8.00360270189683	2.33177014483127	1
12130	trifluoperazine	2740	3-beta-hydroxysteroid-Delta(8),Delta(7)-isomerase	Enzyme	Q15125	EBP	EBP_HUMAN	8.1	NA	Ki	Affinity for human EMP expressed in ERG2 deficient strain of Saccharomyces cerevisiae using [3H]ifenprodil or (+)-[3H]pentazocine as radioligand	CHEMBL	=	NA		https://www.ebi.ac.uk/chembl/compound/inspect/CHEMBL422			Tchem	Homo sapiens	2.73009043594686	-3.03854455120836	1
12141	trifluperidol	2741	3-beta-hydroxysteroid-Delta(8),Delta(7)-isomerase	Enzyme	Q15125	EBP	EBP_HUMAN	6.78	NA	Ki	Affinity for human EMP expressed in ERG2 deficient strain of Saccharomyces cerevisiae using [3H]ifenprodil or (+)-[3H]pentazocine as radioligand	CHEMBL	=	NA		https://www.ebi.ac.uk/chembl/compound/inspect/CHEMBL15023			Tchem	Homo sapiens	2.73009043594686	-3.03854455120836	1
12215	triparanol	2761	3-beta-hydroxysteroid-Delta(8),Delta(7)-isomerase	Enzyme	Q15125	EBP	EBP_HUMAN	7.96	NA	Ki	Affinity for human EMP expressed in ERG2 deficient strain of Saccharomyces cerevisiae using [3H]ifenprodil or (+)-[3H]pentazocine as radioligand	CHEMBL	=	NA		https://www.ebi.ac.uk/chembl/compound/inspect/CHEMBL187709			Tchem	Homo sapiens	2.73009043594686	-3.03854455120836	1
12226	troglitazone	2767	Mitogen-activated protein kinase 1	Kinase	P28482	MAPK1	MK01_HUMAN	5.907279355	NA	IC50	DRUGMATRIX: Protein Serine/Threonine Kinase, ERK2 enzyme inhibition (substrate: Myelin Basic Protein)	DRUG MATRIX	=	NA					Tchem	Homo sapiens	5.4119881473148	-7.22311206365	5.36057184904457e-10
12228	troglitazone	2767	Aldose reductase	Enzyme	P15121	AKR1B1	ALDR_HUMAN	NA	NA			WOMBAT-PK		NA					Tclin	Homo sapiens	6.18612473599207	0.173182017783619	1
12230	troglitazone	2767	Tyrosine-protein phosphatase non-receptor type 1	Enzyme	P18031	PTPN1	PTN1_HUMAN	4.26	NA	IC50	Inhibition of PTP1B	CHEMBL	=	NA		https://www.ebi.ac.uk/chembl/compound/inspect/CHEMBL408			Tchem	Homo sapiens	2.1826703261101	-7.14611296239855	9.38223569662764e-10
12312	ubenimex	2787	Cytosol aminopeptidase	Enzyme	P28838	LAP3	AMPL_HUMAN	9.22	NA	Ki	Binding affinity for cytosolic leucine aminopeptidase (LAP) from porcine kidney	CHEMBL	=	NA		https://www.ebi.ac.uk/chembl/compound/inspect/CHEMBL29292			Tchem	Homo sapiens	1.28695888152877	-4.83519078019278	0.00108143633363863
12345	valdecoxib	2799	Cytochrome c oxidase subunit 2	Enzyme	P00403	MT-CO2	COX2_HUMAN	5.96	NA	IC50	Inhibition of human recombinant cyclooxygenase 2	CHEMBL	=	NA		https://www.ebi.ac.uk/chembl/compound/inspect/CHEMBL865			Tchem	Homo sapiens	2.2163365718163	NA	NA
12347	valdecoxib	2799	Carbonic anhydrase 3	Enzyme	P07451	CA3	CAH3_HUMAN	4.11	NA	Ki	Inhibition of human recombinant full length CA3 pre-incubated for 15 mins by stopped-flow CO2 hydration method	CHEMBL	=	NA		https://www.ebi.ac.uk/chembl/compound/inspect/CHEMBL865			Tclin	Homo sapiens	3.24667828490667	0.74422245819664	1
12378	valproic acid	2803	Alcohol dehydrogenase [NADP(+)]	Enzyme	P14550	AKR1A1	AK1A1_HUMAN	4.3	NA	IC50	Inhibition of AK1A1	CHEMBL	=	NA		https://www.ebi.ac.uk/chembl/compound/inspect/CHEMBL109			Tchem	Homo sapiens	6.0273641693945	1.94267650263841	1
12384	valproic acid	2803	Histone deacetylase 1	Enzyme	Q13547	HDAC1	HDAC1_HUMAN	6.4	NA	IC50		IUPHAR	=	NA		http://www.guidetopharmacology.org/GRAC/LigandDisplayForward?ligandId=7009		INHIBITOR	Tclin	Homo sapiens	1.43792669096217	-2.61898889300118	1
12496	vesnarinone	2817	Transitional endoplasmic reticulum ATPase	Enzyme	P55072	VCP	TERA_HUMAN	NA	NA		Vesnarinone binds to the D1 domain of VCP	SCIENTIFIC LITERATURE		NA		http://www.ncbi.nlm.nih.gov/pubmed/23393163			Tchem	Homo sapiens	2.63586140605643	-5.52741702923732	2.93456790044876e-05
12501	vidarabine	2818	Ribose-phosphate pyrophosphokinase 1	Kinase	P60891	PRPS1	PRPS1_HUMAN	NA	NA			WOMBAT-PK		NA					Tbio	Homo sapiens	1.1279602076728	10.1038234064293	6.48710879708133e-21
12504	vidarabine	2818	Ribonucleoside-diphosphate reductase large subunit	Enzyme	P23921	RRM1	RIR1_HUMAN	NA	NA			WOMBAT-PK		NA					Tclin	Homo sapiens	1.9419390470188	-1.82944068303405	1
12508	vigabatrin	2819	4-aminobutyrate aminotransferase, mitochondrial	Enzyme	P80404	ABAT	GABT_HUMAN	NA	NA		Mechanism of Action; CHEMBL2044; SINGLE PROTEIN	CHEMBL		1	CHEMBL	https://www.ebi.ac.uk/chembl/compound/inspect/CHEMBL89598	https://www.ebi.ac.uk/chembl/compound/inspect/CHEMBL89598	INHIBITOR	Tclin	Homo sapiens	2.51684845685663	3.49168365205784	0.294071713715794
12544	retinol	2831	Retinal dehydrogenase 1	Enzyme	P00352	ALDH1A1	AL1A1_HUMAN	NA	NA			WOMBAT-PK		NA					Tchem	Homo sapiens	5.76220502887817	-7.76243171477833	9.13145913972695e-12
12554	thiamine	2832	Heat shock protein HSP 90-alpha	Cytosolic other	P07900	HSP90AA1	HS90A_HUMAN	4.9	NA	IC50	Inhibition of recombinant Homo sapiens (human) Hsp90 alpha ATPase activity assessed as inorganic phosphate release by malachite green colorimetric method	CHEMBL	=	NA		https://www.ebi.ac.uk/chembl/compound/inspect/CHEMBL1547			Tchem	Homo sapiens	4.68508100953263	-4.80770317416599	0.00123360773191761
12558	thiamine	2832	Transketolase	Enzyme	P29401	TKT	TKT_HUMAN	NA	NA			WOMBAT-PK		NA					Tchem	Homo sapiens	4.2807104862699	-12.7016601557179	7.42130731509943e-34
12561	riboflavin	2834	Flavin reductase (NADPH)	Enzyme	P30043	BLVRB	BLVRB_HUMAN	NA	NA			WOMBAT-PK		NA					Tbio	Homo sapiens	1.3777575722846	2.77805641032305	1
12566	nicotinic acid	2835	Nicotinamide phosphoribosyltransferase	Enzyme	P43490	NAMPT	NAMPT_HUMAN	NA	NA			WOMBAT-PK		NA					Tchem	Homo sapiens	4.02245139637723	-2.39619831271582	1
12570	pyridoxine	2836	Phosphoserine aminotransferase	Enzyme	Q9Y617	PSAT1	SERC_HUMAN	NA	NA			WOMBAT-PK		NA					Tbio	Homo sapiens	3.68218809294633	-6.78720813281255	1.16725034150594e-08
12575	pyridoxine	2836	Serine hydroxymethyltransferase, cytosolic	Enzyme	P34896	SHMT1	GLYC_HUMAN	NA	NA			WOMBAT-PK		NA					Tbio	Homo sapiens	4.49300275733294	-4.08124091131242	0.0314467174039025
12618	zafirlukast	2855	Mitogen-activated protein kinase 1	Kinase	P28482	MAPK1	MK01_HUMAN	6.269217724	NA	IC50	DRUGMATRIX: Protein Serine/Threonine Kinase, ERK2 enzyme inhibition (substrate: Myelin Basic Protein)	DRUG MATRIX	=	NA					Tchem	Homo sapiens	5.4119881473148	-7.22311206365	5.36057184904457e-10
12652	zidovudine	2861	Thymidylate kinase	Kinase	P23919	DTYMK	KTHY_HUMAN	4.55	NA	Ki		WOMBAT-PK	=	NA					Tbio	Homo sapiens	2.0107419022637	0.321958534098183	1
12714	zoledronic acid	2868	Farnesyl pyrophosphate synthase	Enzyme	P14324	FDPS	FPPS_HUMAN	10.15	NA	Ki	Inhibition of human recombinant FPPS expressed in Escherichia coli BL21 after 10 mins	CHEMBL	=	1	CHEMBL	https://www.ebi.ac.uk/chembl/compound/inspect/CHEMBL924	https://www.ebi.ac.uk/chembl/compound/inspect/CHEMBL924	INHIBITOR	Tclin	Homo sapiens	3.13284770131353	-10.6209087432252	2.95167629377021e-23
12840	zotarolimus	2949	Peptidyl-prolyl cis-trans isomerase FKBP1A	Enzyme	P62942	FKBP1A	FKB1A_HUMAN	8.55	NA	IC50		IUPHAR	=	NA		http://www.guidetopharmacology.org/GRAC/LigandDisplayForward?ligandId=7974		INHIBITOR	Tclin	Homo sapiens	3.412641219345	0.295669032263137	1
12859	suramin	2966	DNA-dependent protein kinase catalytic subunit	Kinase	P78527	PRKDC	PRKDC_HUMAN	5.77	NA	IC50	Inhibitory activity against DNA-DNA dependent protein kinase (DNA-PK)	CHEMBL	=	NA		https://www.ebi.ac.uk/chembl/compound/inspect/CHEMBL265502			Tchem	Homo sapiens	8.00360270189683	2.33177014483127	1
12862	suramin	2966	Protein arginine N-methyltransferase 1	Enzyme	Q99873	PRMT1	ANM1_HUMAN	5.27	NA	IC50	Inhibition of His6x-tagged PRMT1-mediated protein arginine methylation expressed in Escherichia coli BL21 (DE3) using H4(1-20) and [14C]-SAM by scintillation counting	CHEMBL	=	NA		https://www.ebi.ac.uk/chembl/compound/inspect/CHEMBL265502			Tchem	Homo sapiens	7.02779726170297	6.63411043229147	3.29077073399498e-08
12953	bithionol	3032	Mitogen-activated protein kinase 1	Kinase	P28482	MAPK1	MK01_HUMAN	6.41453927	NA	IC50	DRUGMATRIX: Protein Serine/Threonine Kinase, ERK2 enzyme inhibition (substrate: Myelin Basic Protein)	DRUG MATRIX	=	NA					Tchem	Homo sapiens	5.4119881473148	-7.22311206365	5.36057184904457e-10
13009	cloxiquine	3114	Methionine aminopeptidase 2	Enzyme	P50579	METAP2	MAP2_HUMAN	5.9	NA	IC50	Inhibition of human methionine aminopeptidase 2	CHEMBL	=	NA		https://www.ebi.ac.uk/chembl/compound/inspect/CHEMBL225164			Tchem	Homo sapiens	1.9560737605002	-3.53759738854571	0.250750637321159
13010	cloxiquine	3114	Methionine aminopeptidase 1	Enzyme	P53582	METAP1	MAP11_HUMAN	4.89	NA	IC50	Inhibition of human methionine aminopeptidase 1	CHEMBL	=	NA		https://www.ebi.ac.uk/chembl/compound/inspect/CHEMBL225164			Tchem	Homo sapiens	1.4745040422411	-8.84510949325432	1.06160221782167e-15
13041	enoxolone	3178	Tyrosine-protein phosphatase non-receptor type 1	Enzyme	P18031	PTPN1	PTN1_HUMAN	4.34	NA	IC50	Inhibition of recombinant PTP1B	CHEMBL	=	NA		https://www.ebi.ac.uk/chembl/compound/inspect/CHEMBL230006			Tchem	Homo sapiens	2.1826703261101	-7.14611296239855	9.38223569662764e-10
13099	evans blue	3217	Tyrosine-protein phosphatase non-receptor type 1	Enzyme	P18031	PTPN1	PTN1_HUMAN	5.89	NA	IC50	Inhibition of human PTPase 1B	CHEMBL	=	NA		https://www.ebi.ac.uk/chembl/compound/inspect/CHEMBL1015			Tchem	Homo sapiens	2.1826703261101	-7.14611296239855	9.38223569662764e-10
13105	exisulind	3219	Mitogen-activated protein kinase 1	Kinase	P28482	MAPK1	MK01_HUMAN	4.85933486	NA	IC50	DRUGMATRIX: Protein Serine/Threonine Kinase, ERK2 enzyme inhibition (substrate: Myelin Basic Protein)	DRUG MATRIX	=	NA					Tchem	Homo sapiens	5.4119881473148	-7.22311206365	5.36057184904457e-10
13128	fumagillin	3253	Methionine aminopeptidase 2	Enzyme	P50579	METAP2	MAP2_HUMAN	9.2	NA	IC50	Inhibitory activity against Methionine aminopeptidase 2	CHEMBL	=	NA		https://www.ebi.ac.uk/chembl/compound/inspect/CHEMBL32838			Tchem	Homo sapiens	1.9560737605002	-3.53759738854571	0.250750637321159
13156	hydroquinone	3282	Carbonic anhydrase 3	Enzyme	P07451	CA3	CAH3_HUMAN	5.09	NA	Ki	Inhibition of human carbonic anhydrase 3 by stopped-flow CO2 hydration assay	CHEMBL	=	NA		https://www.ebi.ac.uk/chembl/compound/inspect/CHEMBL537			Tclin	Homo sapiens	3.24667828490667	0.74422245819664	1
13159	oxyquinoline	3290	Methionine aminopeptidase 2	Enzyme	P50579	METAP2	MAP2_HUMAN	5.69	NA	IC50	Inhibition of human methionine aminopeptidase 2	CHEMBL	=	NA		https://www.ebi.ac.uk/chembl/compound/inspect/CHEMBL310555			Tchem	Homo sapiens	1.9560737605002	-3.53759738854571	0.250750637321159
13160	oxyquinoline	3290	Methionine aminopeptidase 1	Enzyme	P53582	METAP1	MAP11_HUMAN	4.67	NA	IC50	Inhibition of human MetAP1	CHEMBL	=	NA		https://www.ebi.ac.uk/chembl/compound/inspect/CHEMBL310555			Tchem	Homo sapiens	1.4745040422411	-8.84510949325432	1.06160221782167e-15
13243	neridronic acid	3377	Farnesyl pyrophosphate synthase	Enzyme	P14324	FDPS	FPPS_HUMAN	7.2	NA	Ki	Inhibition of human recombinant FPPS expressed in Escherichia coli BL21 after 10 mins	CHEMBL	=	NA		https://www.ebi.ac.uk/chembl/compound/inspect/CHEMBL55214			Tclin	Homo sapiens	3.13284770131353	-10.6209087432252	2.95167629377021e-23
13255	oleic acid	3400	Fatty acid-binding protein, epidermal	Cytosolic other	Q01469	FABP5	FABP5_HUMAN	6.61	NA	Ki	Displacement of 1,8-ANS from eFABP by fluorescence based-assay	CHEMBL	=	NA		https://www.ebi.ac.uk/chembl/compound/inspect/CHEMBL8659			Tchem	Homo sapiens	2.32986793595247	1.03813427491026	1
13256	oleic acid	3400	Fatty acid-binding protein, liver	Unclassified	P07148	FABP1	FABPL_HUMAN	6.7	NA	Kd	Binding affinity to L-FABP high binding affinity site by titration calorimetry method	CHEMBL	=	NA		https://www.ebi.ac.uk/chembl/compound/inspect/CHEMBL8659			Tchem	Homo sapiens	4.6513662237239	-5.16451256198929	0.000204665278554826
13262	oleic acid	3400	DNA topoisomerase 1	Enzyme	P11387	TOP1	TOP1_HUMAN	4.51	NA	IC50	Inhibition of DNA topoisomerase 1	CHEMBL	=	NA		https://www.ebi.ac.uk/chembl/compound/inspect/CHEMBL8659			Tclin	Homo sapiens	2.0852753765119	3.98132892598068	0.0474234770552424
13350	pyrithione	3508	Carbonic anhydrase 3	Enzyme	P07451	CA3	CAH3_HUMAN	5.79	NA	Ki	Inhibition of human recombinant carbonic anhydrase 3 preincubated for 15 mins to 72 hrs measured after 15 mins by stopped flow CO2 hydration method	CHEMBL	=	NA		https://www.ebi.ac.uk/chembl/compound/inspect/CHEMBL1356238			Tclin	Homo sapiens	3.24667828490667	0.74422245819664	1
13356	quercetin	3514	Casein kinase II subunit alpha	Kinase	P68400	CSNK2A1	CSK21_HUMAN	5.93	NA	Ki	Inhibitory constant against Zea mays CK2alpha	CHEMBL	=	NA		https://www.ebi.ac.uk/chembl/compound/inspect/CHEMBL50			Tchem	Homo sapiens	3.2071396802779	-2.21181818135812	1
13379	quercetin	3514	Cyclin-dependent kinase 2	Kinase	P24941	CDK2	CDK2_HUMAN	4.4	NA	IC50	Inhibition of CDK2	CHEMBL	=	NA		https://www.ebi.ac.uk/chembl/compound/inspect/CHEMBL50			Tchem	Homo sapiens	1.00222072932283	-10.777963526842	5.4332961609337e-24
13387	quercetin	3514	Sorbitol dehydrogenase	Enzyme	Q00796	SORD	DHSO_HUMAN	4.45	NA	IC50	In vitro inhibitory activity against sorbitol dehydrogenase (SD) from sheep liver	CHEMBL	=	NA		https://www.ebi.ac.uk/chembl/compound/inspect/CHEMBL50			Tchem	Homo sapiens	2.43336794027293	-1.9648748039255	1
13391	quercetin	3514	Cyclin-dependent kinase 6	Kinase	Q00534	CDK6	CDK6_HUMAN	4.6	NA	IC50	Inhibition of human cyclin-dependent kinase 6 complex with a virus-encoded cyclin from herpesvirus saimiri (Vcyclin)	CHEMBL	=	NA		https://www.ebi.ac.uk/chembl/compound/inspect/CHEMBL50			Tclin	Homo sapiens	4.2576183911344	-12.1237048560159	1.00774433376861e-30
13400	quercetin	3514	Tyrosine-protein phosphatase non-receptor type 1	Enzyme	P18031	PTPN1	PTN1_HUMAN	4.63	NA	IC50	The inhibitory activity tested against human Protein-tyrosine phosphatase 1B enzyme	CHEMBL	=	NA		https://www.ebi.ac.uk/chembl/compound/inspect/CHEMBL50			Tchem	Homo sapiens	2.1826703261101	-7.14611296239855	9.38223569662764e-10
13414	quercetin	3514	Prolyl endopeptidase	Enzyme	P48147	PREP	PPCE_HUMAN	4.89	NA	IC50	Inhibition of human brain prolyl oligopeptidase expressed in Escherichia coli	CHEMBL	=	NA		https://www.ebi.ac.uk/chembl/compound/inspect/CHEMBL50			Tchem	Homo sapiens	1.45444744273233	6.21779255548269	4.88567392293954e-07
13424	quercetin	3514	Cyclin-dependent kinase 1	Kinase	P06493	CDK1	CDK1_HUMAN	6.35	NA	IC50	Inhibition of CDK1	CHEMBL	=	NA		https://www.ebi.ac.uk/chembl/compound/inspect/CHEMBL50			Tchem	Homo sapiens	3.643865272078	-1.03386968006461	1
13436	quercetin	3514	Carbonic anhydrase 3	Enzyme	P07451	CA3	CAH3_HUMAN	5.09	NA	Ki	Inhibition of human CA3 by stopped-flow CO2 hydration assay	CHEMBL	=	NA		https://www.ebi.ac.uk/chembl/compound/inspect/CHEMBL50			Tclin	Homo sapiens	3.24667828490667	0.74422245819664	1
13438	quercetin	3514	Estradiol 17-beta-dehydrogenase 2	Enzyme	P37059	HSD17B2	DHB2_HUMAN	5.81	NA	IC50	Inhibition of human recombinant 17beta-HSD2 expressed in HEK293 cell lysate assessed as conversion of radiolabeled estrone to estradiol	CHEMBL	=	NA		https://www.ebi.ac.uk/chembl/compound/inspect/CHEMBL50			Tchem	Homo sapiens	1.61949915580437	-7.34731083248521	2.15581665099606e-10
13458	quercetin	3514	Glycogen synthase kinase-3 beta	Kinase	P49841	GSK3B	GSK3B_HUMAN	5.7	NA	IC50	Inhibition of Homo sapiens (human) recombinant GSK3beta after 30 min by Kinase-Glo assay	CHEMBL	=	NA		https://www.ebi.ac.uk/chembl/compound/inspect/CHEMBL50			Tclin	Homo sapiens	2.98894478341027	-10.2481361840669	1.47913773551351e-21
13475	quercetin	3514	Aldose reductase	Enzyme	P15121	AKR1B1	ALDR_HUMAN	7.83	NA	IC50	Inhibition of cataracted human eye lens aldose reductase	CHEMBL	=	NA		https://www.ebi.ac.uk/chembl/compound/inspect/CHEMBL50			Tclin	Homo sapiens	6.18612473599207	0.173182017783619	1
13477	quercetin	3514	Glycogen phosphorylase, liver form	Enzyme	P06737	PYGL	PYGL_HUMAN	5.32000017166138	NA	IC50		CHEMBL	=	NA		https://www.ebi.ac.uk/chembl/compound/inspect/CHEMBL50			Tchem	Homo sapiens	1.16920033996853	5.9937309281425	1.94826564531023e-06
13499	roflumilast	3531	cAMP-specific 3',5'-cyclic phosphodiesterase 4A	Enzyme	P27815	PDE4A	PDE4A_HUMAN	9.46	NA	IC50	Inhibition of human full length PDE4A4 expressed in baculovirus infected sf21 cells	CHEMBL	=	NA		https://www.ebi.ac.uk/chembl/compound/inspect/CHEMBL193240			Tclin	Homo sapiens	1.4553771030224	-4.14512969730869	0.0241131212906171
13538	ruboxistaurin	3533	Serine/threonine-protein kinase N2	Kinase	Q16513	PKN2	PKN2_HUMAN	5.82	NA	Kd	Binding constant for PKN2 kinase domain	CHEMBL	=	NA		https://www.ebi.ac.uk/chembl/compound/inspect/CHEMBL91829			Tchem	Homo sapiens	2.00396995544333	-4.60680829614397	0.00316077107981574
13545	ruboxistaurin	3533	Ribosomal protein S6 kinase alpha-3	Kinase	P51812	RPS6KA3	KS6A3_HUMAN	5.66	NA	Kd	Average Binding Constant for RPS6KA3 (Kin.Dom. 1); NA=Not Active at 10 uM	CHEMBL	=	NA		https://www.ebi.ac.uk/chembl/compound/inspect/CHEMBL91829			Tchem	Homo sapiens	1.66332493065113	-2.18626382832206	1
13569	ruboxistaurin	3533	Casein kinase II subunit alpha	Kinase	P68400	CSNK2A1	CSK21_HUMAN	5.44	NA	Kd	Binding constant for full-length CSNK2A1	CHEMBL	=	NA		https://www.ebi.ac.uk/chembl/compound/inspect/CHEMBL91829			Tchem	Homo sapiens	3.2071396802779	-2.21181818135812	1
13580	ruboxistaurin	3533	Serine/threonine-protein kinase PRP4 homolog	Kinase	Q13523	PRPF4B	PRP4B_HUMAN	5.8	NA	Kd	Binding constant for PRP4 kinase domain	CHEMBL	=	NA		https://www.ebi.ac.uk/chembl/compound/inspect/CHEMBL91829			Tchem	Homo sapiens	2.39000558970577	-11.3280315194827	1.19630312536941e-26
13611	ruboxistaurin	3533	Glycogen synthase kinase-3 beta	Kinase	P49841	GSK3B	GSK3B_HUMAN	5.59	NA	Kd	Binding constant for full-length GSK3B	CHEMBL	=	NA		https://www.ebi.ac.uk/chembl/compound/inspect/CHEMBL91829			Tclin	Homo sapiens	2.98894478341027	-10.2481361840669	1.47913773551351e-21
13612	ruboxistaurin	3533	Calcium/calmodulin-dependent protein kinase type II subunit delta	Kinase	Q13557	CAMK2D	KCC2D_HUMAN	5.34	NA	Kd	Binding constant for CAMK2D kinase domain	CHEMBL	=	NA		https://www.ebi.ac.uk/chembl/compound/inspect/CHEMBL91829			Tchem	Homo sapiens	2.34728421546537	1.6922612509572	1
13615	ruboxistaurin	3533	cAMP-dependent protein kinase catalytic subunit beta	Kinase	P22694	PRKACB	KAPCB_HUMAN	5.49	NA	Kd	Binding constant for full-length PKAC-beta	CHEMBL	=	NA		https://www.ebi.ac.uk/chembl/compound/inspect/CHEMBL91829			Tchem	Homo sapiens	1.77888036721717	-3.48057892137419	0.305702483135887
13648	stallimycin	3553	DNA topoisomerase 1	Enzyme	P11387	TOP1	TOP1_HUMAN	5.57	NA	IC50	Inhibit supercoil relaxation property of topoisomerase I.	CHEMBL	=	NA		https://www.ebi.ac.uk/chembl/compound/inspect/CHEMBL11252			Tclin	Homo sapiens	2.0852753765119	3.98132892598068	0.0474234770552424
13686	thyropropic acid	3604	Proliferating cell nuclear antigen	Unclassified	P12004	PCNA	PCNA_HUMAN	4.77	NA	IC50	Inhibition of human recombinant PCNA interaction with PIP box protein N-5-carboxyfluorescein-SAVLQKKITDYFHPKK after 30 mins by fluorescence polarization assay	CHEMBL	=	NA		https://www.ebi.ac.uk/chembl/compound/inspect/CHEMBL291053			Tchem	Homo sapiens	2.07394499087323	-0.0233428963577663	1
13692	tipranavir	3609	Cathepsin D	Enzyme	P07339	CTSD	CATD_HUMAN	4.82	NA	Ki	Compound was tested for inhibition human Cathepsin D	CHEMBL	=	NA		https://www.ebi.ac.uk/chembl/compound/inspect/CHEMBL222559			Tchem	Homo sapiens	1.43417289483493	2.60288044090875	1
13696	tiratricol	3611	Proliferating cell nuclear antigen	Unclassified	P12004	PCNA	PCNA_HUMAN	4.6	NA	IC50	Inhibition of human recombinant PCNA interaction with PIP box protein N-5-carboxyfluorescein-SAVLQKKITDYFHPKK after 30 mins by fluorescence polarization assay	CHEMBL	=	NA		https://www.ebi.ac.uk/chembl/compound/inspect/CHEMBL41632			Tchem	Homo sapiens	2.07394499087323	-0.0233428963577663	1
13717	triclosan	3631	Carbonyl reductase [NADPH] 1	Enzyme	P16152	CBR1	CBR1_HUMAN	7.22	NA	Ki	Binding affinity to human recombinant carbonyl reductase 1 expressed in Escherichia coli assessed as NADPH oxidation using isatin as substrate	CHEMBL	=	NA		https://www.ebi.ac.uk/chembl/compound/inspect/CHEMBL849			Tchem	Homo sapiens	3.7869668118998	-4.95780314528451	0.000591746395957817
13791	yohimbine	3659	DNA topoisomerase 1	Enzyme	P11387	TOP1	TOP1_HUMAN	4.52	NA	IC50	Inhibition of human recombinant DNA topoisomerase1	CHEMBL	=	NA		https://www.ebi.ac.uk/chembl/compound/inspect/CHEMBL15245			Tclin	Homo sapiens	2.0852753765119	3.98132892598068	0.0474234770552424
13821	chlorthenoxazine	3707	Poly [ADP-ribose] polymerase 1	Enzyme	P09874	PARP1	PARP1_HUMAN	5.07	NA	IC50	The compound was tested for poly(ADP-ribose)-polymerase (PARP) inhibition	CHEMBL	=	NA		https://www.ebi.ac.uk/chembl/compound/inspect/CHEMBL124815			Tclin	Homo sapiens	4.8245756003844	-5.01456132096112	0.000444372446131912
13964	baicalin	4055	Prolyl endopeptidase	Enzyme	P48147	PREP	PPCE_HUMAN	4.92	NA	IC50	Inhibition of human brain prolyl oligopeptidase expressed in Escherichia coli	CHEMBL	=	NA		https://www.ebi.ac.uk/chembl/compound/inspect/CHEMBL485818			Tchem	Homo sapiens	1.45444744273233	6.21779255548269	4.88567392293954e-07
13965	baicalin	4055	Cyclin-dependent kinase 1	Kinase	P06493	CDK1	CDK1_HUMAN	4.84	NA	IC50	Inhibition of Cdk1/cyclin B	CHEMBL	=	NA		https://www.ebi.ac.uk/chembl/compound/inspect/CHEMBL485818			Tchem	Homo sapiens	3.643865272078	-1.03386968006461	1
13991	minodronic acid	4074	Farnesyl pyrophosphate synthase	Enzyme	P14324	FDPS	FPPS_HUMAN	8.52	NA	IC50	Inhibition of human FPPS after 10 mins using [14C]IPP as substrate by liquid scintillation counting	CHEMBL	=	NA		https://www.ebi.ac.uk/chembl/compound/inspect/CHEMBL319144			Tclin	Homo sapiens	3.13284770131353	-10.6209087432252	2.95167629377021e-23
14161	pazopanib	4118	Cyclin-dependent kinase 11A	Kinase	Q9UQ88	CDK11A	CD11A_HUMAN	5.89	NA	Kd	Binding constant for CDC2L2 kinase domain	CHEMBL	=	NA		https://www.ebi.ac.uk/chembl/compound/inspect/CHEMBL477772			Tbio	Homo sapiens	1.64682291148973	8.57005822772582	1.18120175650659e-14
14174	romidepsin	4119	Histone deacetylase 1	Enzyme	Q13547	HDAC1	HDAC1_HUMAN	7	NA	IC50		WOMBAT-PK	=	NA					Tclin	Homo sapiens	1.43792669096217	-2.61898889300118	1
14195	auranofin	4122	Thioredoxin reductase 1, cytoplasmic	Enzyme	Q16881	TXNRD1	TRXR1_HUMAN	NA	NA			WOMBAT-PK		NA					Tclin	Homo sapiens	3.7597630869093	1.7656482182141	1
14212	vorinostat	4124	Histone deacetylase 1	Enzyme	Q13547	HDAC1	HDAC1_HUMAN	8.89	NA	Ki	Inhibition of human HDAC1	CHEMBL	=	1	CHEMBL	https://www.ebi.ac.uk/chembl/compound/inspect/CHEMBL98	https://www.ebi.ac.uk/chembl/compound/inspect/CHEMBL98	INHIBITOR	Tclin	Homo sapiens	1.43792669096217	-2.61898889300118	1
14316	temsirolimus	4161	Peptidyl-prolyl cis-trans isomerase FKBP3	Enzyme	Q00688	FKBP3	FKBP3_HUMAN	NA	NA			WOMBAT-PK		NA					Tbio	Homo sapiens	1.69980760703103	-2.12802727651295	1
14318	temsirolimus	4161	Serine/threonine-protein kinase mTOR	Kinase	P42345	MTOR	MTOR_HUMAN	5.75	NA	IC50	Inhibition of FKBP12-independent human recombinant mTOR expressed in HEK293 cells using His6-S6K1 as a substrate by DELFIA assay	CHEMBL	=	NA		https://www.ebi.ac.uk/chembl/compound/inspect/CHEMBL1201182			Tclin	Homo sapiens	1.273198271767	-5.60371513526755	1.91552347187974e-05
14319	temsirolimus	4161	Peptidyl-prolyl cis-trans isomerase FKBP1A	Enzyme	P62942	FKBP1A	FKB1A_HUMAN	NA	NA		Mechanism of Action; CHEMBL1902; SINGLE PROTEIN	CHEMBL		1	CHEMBL	https://www.ebi.ac.uk/chembl/compound/inspect/CHEMBL1201182	https://www.ebi.ac.uk/chembl/compound/inspect/CHEMBL1201182	INHIBITOR	Tclin	Homo sapiens	3.412641219345	0.295669032263137	1
14416	vandetanib	4178	Tyrosine-protein kinase CSK	Kinase	P41240	CSK	CSK_HUMAN	5.6	NA	Kd	Binding constant for full-length CSK	CHEMBL	=	NA		https://www.ebi.ac.uk/chembl/compound/inspect/CHEMBL24828			Tchem	Homo sapiens	1.49358807041493	-5.30455403842359	9.83783886571077e-05
14426	vandetanib	4178	Chaperone activity of bc1 complex-like, mitochondrial	Kinase	Q8NI60	COQ8A	COQ8A_HUMAN	5.35	NA	Kd	Binding constant for ADCK3 kinase domain	CHEMBL	=	NA		https://www.ebi.ac.uk/chembl/compound/inspect/CHEMBL24828			Tbio	Homo sapiens	1.58394463796237	2.70678716308381	1
14436	vandetanib	4178	MAP kinase-interacting serine/threonine-protein kinase 2	Kinase	Q9HBH9	MKNK2	MKNK2_HUMAN	5.77	NA	Kd	Binding constant for MKNK2 kinase domain	CHEMBL	=	NA		https://www.ebi.ac.uk/chembl/compound/inspect/CHEMBL24828			Tchem	Homo sapiens	1.57534893050072	-0.607235739085053	1
14468	vandetanib	4178	Hormonally up-regulated neu tumor-associated kinase	Kinase	P57058	HUNK	HUNK_HUMAN	5.39	NA	Kd	Binding constant for HUNK kinase domain	CHEMBL	=	NA		https://www.ebi.ac.uk/chembl/compound/inspect/CHEMBL24828			Tbio	Homo sapiens	1.35958383886	7.04502592269617	1.9321491596385e-09
14482	vandetanib	4178	Dual specificity mitogen-activated protein kinase kinase 2	Kinase	P36507	MAP2K2	MP2K2_HUMAN	5.96	NA	Kd	Binding constant for full-length MEK2	CHEMBL	=	NA		https://www.ebi.ac.uk/chembl/compound/inspect/CHEMBL24828			Tclin	Homo sapiens	1.23008880691497	-3.64076000270474	0.17478954481987
14659	crizotinib	4187	Cyclin-dependent kinase 11A	Kinase	Q9UQ88	CDK11A	CD11A_HUMAN	6.38	NA	Kd	Binding constant for CDC2L2 kinase domain	CHEMBL	=	NA		https://www.ebi.ac.uk/chembl/compound/inspect/CHEMBL601719			Tbio	Homo sapiens	1.64682291148973	8.57005822772582	1.18120175650659e-14
14745	ruxolitinib	4190	MAP kinase-interacting serine/threonine-protein kinase 2	Kinase	Q9HBH9	MKNK2	MKNK2_HUMAN	6.7	NA	Kd	Binding constant for MKNK2 kinase domain	CHEMBL	=	NA		https://www.ebi.ac.uk/chembl/compound/inspect/CHEMBL1789941			Tchem	Homo sapiens	1.57534893050072	-0.607235739085053	1
14758	ruxolitinib	4190	Casein kinase II subunit alpha	Kinase	P68400	CSNK2A1	CSK21_HUMAN	5.38	NA	Kd	Binding constant for CSNK2A1 kinase domain	CHEMBL	=	NA		https://www.ebi.ac.uk/chembl/compound/inspect/CHEMBL1789941			Tchem	Homo sapiens	3.2071396802779	-2.21181818135812	1
14792	ruxolitinib	4190	Dual specificity mitogen-activated protein kinase kinase 2	Kinase	P36507	MAP2K2	MP2K2_HUMAN	5.4	NA	Kd	Binding constant for MEK2 kinase domain	CHEMBL	=	NA		https://www.ebi.ac.uk/chembl/compound/inspect/CHEMBL1789941			Tclin	Homo sapiens	1.23008880691497	-3.64076000270474	0.17478954481987
14801	ruxolitinib	4190	Calcium/calmodulin-dependent protein kinase type II subunit delta	Kinase	Q13557	CAMK2D	KCC2D_HUMAN	7.05	NA	Kd	Binding constant for CAMK2D kinase domain	CHEMBL	=	NA		https://www.ebi.ac.uk/chembl/compound/inspect/CHEMBL1789941			Tchem	Homo sapiens	2.34728421546537	1.6922612509572	1
14815	cyanocobalamin	4196	Cob(I)yrinic acid a,c-diamide adenosyltransferase, mitochondrial	Enzyme	Q96EY8	MMAB	MMAB_HUMAN	NA	NA			WOMBAT-PK		NA					Tbio	Homo sapiens	2.56433683769043	-4.14117963833022	0.024497666799022
14928	axitinib	4225	Serine/threonine-protein kinase N2	Kinase	Q16513	PKN2	PKN2_HUMAN	5.57	NA	Kd	Binding constant for PKN2 kinase domain	CHEMBL	=	NA		https://www.ebi.ac.uk/chembl/compound/inspect/CHEMBL1289926			Tchem	Homo sapiens	2.00396995544333	-4.60680829614397	0.00316077107981574
14929	axitinib	4225	Tyrosine-protein kinase CSK	Kinase	P41240	CSK	CSK_HUMAN	5.96	NA	Kd	Binding constant for CSK kinase domain	CHEMBL	=	NA		https://www.ebi.ac.uk/chembl/compound/inspect/CHEMBL1289926			Tchem	Homo sapiens	1.49358807041493	-5.30455403842359	9.83783886571077e-05
14970	axitinib	4225	Hormonally up-regulated neu tumor-associated kinase	Kinase	P57058	HUNK	HUNK_HUMAN	5.82	NA	Kd	Binding constant for HUNK kinase domain	CHEMBL	=	NA		https://www.ebi.ac.uk/chembl/compound/inspect/CHEMBL1289926			Tbio	Homo sapiens	1.35958383886	7.04502592269617	1.9321491596385e-09
14983	axitinib	4225	Dual specificity mitogen-activated protein kinase kinase 2	Kinase	P36507	MAP2K2	MP2K2_HUMAN	5.59	NA	Kd	Binding constant for MEK2 kinase domain	CHEMBL	=	NA		https://www.ebi.ac.uk/chembl/compound/inspect/CHEMBL1289926			Tclin	Homo sapiens	1.23008880691497	-3.64076000270474	0.17478954481987
15018	pyrithione zinc	4248	Carbonic anhydrase 3	Enzyme	P07451	CA3	CAH3_HUMAN	5.79	NA	Ki	Inhibition of human recombinant carbonic anhydrase 3 preincubated for 15 mins to 72 hrs measured after 15 mins by stopped flow CO2 hydration method	CHEMBL	=	NA		https://www.ebi.ac.uk/chembl/compound/inspect/CHEMBL1200471			Tclin	Homo sapiens	3.24667828490667	0.74422245819664	1
15040	phenol	4266	Carbonic anhydrase 3	Enzyme	P07451	CA3	CAH3_HUMAN	5.57	NA	Ki	Inhibition of human CA3 by stopped-flow CO2 hydration assay	CHEMBL	=	NA		https://www.ebi.ac.uk/chembl/compound/inspect/CHEMBL14060			Tclin	Homo sapiens	3.24667828490667	0.74422245819664	1
15085	lacosamide	4310	Dihydropyrimidinase-related protein 2	Unclassified	Q16555	DPYSL2	DPYL2_HUMAN	NA	NA			WOMBAT-PK		NA					Tbio	Homo sapiens	2.51026174812653	-0.826006765387153	1
15093	lacosamide	4310	Carbonic anhydrase 3	Enzyme	P07451	CA3	CAH3_HUMAN	6.43	NA	Ki	Inhibition of human recombinant CA3 by stopped flow CO2 hydrase assay	CHEMBL	=	NA		https://www.ebi.ac.uk/chembl/compound/inspect/CHEMBL58323			Tclin	Homo sapiens	3.24667828490667	0.74422245819664	1
15137	afatinib	4318	MAP kinase-interacting serine/threonine-protein kinase 2	Kinase	Q9HBH9	MKNK2	MKNK2_HUMAN	5.8	NA	Kd	Binding constant for MKNK2 kinase domain	CHEMBL	=	NA		https://www.ebi.ac.uk/chembl/compound/inspect/CHEMBL1173655			Tchem	Homo sapiens	1.57534893050072	-0.607235739085053	1
15184	aurothioglucose	4349	Thioredoxin reductase 1, cytoplasmic	Enzyme	Q16881	TXNRD1	TRXR1_HUMAN	8.398	NA	Ki		WOMBAT-PK	=	NA					Tclin	Homo sapiens	3.7597630869093	1.7656482182141	1
15249	bosutinib	4359	Serine/threonine-protein kinase N2	Kinase	Q16513	PKN2	PKN2_HUMAN	5.49	NA	Kd	Binding constant for PKN2 kinase domain	CHEMBL	=	NA		https://www.ebi.ac.uk/chembl/compound/inspect/CHEMBL288441			Tchem	Homo sapiens	2.00396995544333	-4.60680829614397	0.00316077107981574
15250	bosutinib	4359	Tyrosine-protein kinase CSK	Kinase	P41240	CSK	CSK_HUMAN	7.49	NA	Kd	Binding constant for CSK kinase domain	CHEMBL	=	NA		https://www.ebi.ac.uk/chembl/compound/inspect/CHEMBL288441			Tchem	Homo sapiens	1.49358807041493	-5.30455403842359	9.83783886571077e-05
15260	bosutinib	4359	Ribosomal protein S6 kinase alpha-3	Kinase	P51812	RPS6KA3	KS6A3_HUMAN	5.92	NA	Kd	Binding constant for RSK2(Kin.Dom.1-N-terminal) kinase domain	CHEMBL	=	NA		https://www.ebi.ac.uk/chembl/compound/inspect/CHEMBL288441			Tchem	Homo sapiens	1.66332493065113	-2.18626382832206	1
15342	bosutinib	4359	Hormonally up-regulated neu tumor-associated kinase	Kinase	P57058	HUNK	HUNK_HUMAN	5.3	NA	Kd	Binding constant for HUNK kinase domain	CHEMBL	=	NA		https://www.ebi.ac.uk/chembl/compound/inspect/CHEMBL288441			Tbio	Homo sapiens	1.35958383886	7.04502592269617	1.9321491596385e-09
15364	bosutinib	4359	Dual specificity mitogen-activated protein kinase kinase 2	Kinase	P36507	MAP2K2	MP2K2_HUMAN	8	NA	Kd	Binding constant for MEK2 kinase domain	CHEMBL	=	NA		https://www.ebi.ac.uk/chembl/compound/inspect/CHEMBL288441			Tclin	Homo sapiens	1.23008880691497	-3.64076000270474	0.17478954481987
15521	clobetasol propionate	4452	Annexin A1	Cytosolic other	P04083	ANXA1	ANXA1_HUMAN	NA	NA			WOMBAT-PK		NA					Tbio	Homo sapiens	7.15689600769047	3.11239293722649	1
15533	eosin	4466	Protein arginine N-methyltransferase 1	Enzyme	Q99873	PRMT1	ANM1_HUMAN	6	NA	IC50		CHEMBL	=	NA		https://www.ebi.ac.uk/chembl/compound/inspect/CHEMBL408917			Tchem	Homo sapiens	7.02779726170297	6.63411043229147	3.29077073399498e-08
15543	carfilzomib	4483	Proteasome subunit beta type-5	Enzyme	P28074	PSMB5	PSB5_HUMAN	8.221848487854	NA	IC50	fluorogenic peptide substrate hydrolysis	SCIENTIFIC LITERATURE	=	1	SCIENTIFIC LITERATURE	http://www.ncbi.nlm.nih.gov/pubmed/17616698	http://www.ncbi.nlm.nih.gov/pubmed/17616698	INHIBITOR	Tclin	Homo sapiens	5.67107160159857	0.331682143586331	1
15622	trypan blue	4608	Tyrosine-protein phosphatase non-receptor type 1	Enzyme	P18031	PTPN1	PTN1_HUMAN	5.41	NA	IC50	Inhibition of human PTPase 1B	CHEMBL	=	NA		https://www.ebi.ac.uk/chembl/compound/inspect/CHEMBL1640			Tchem	Homo sapiens	2.1826703261101	-7.14611296239855	9.38223569662764e-10
15647	phenylacetic acid	4624	Aldose reductase	Enzyme	P15121	AKR1B1	ALDR_HUMAN	4.02	NA	IC50	Inhibition of aldose reductase	CHEMBL	=	NA		https://www.ebi.ac.uk/chembl/compound/inspect/CHEMBL1044			Tclin	Homo sapiens	6.18612473599207	0.173182017783619	1
15656	sodium pyrophosphate	4630	Farnesyl pyrophosphate synthase	Enzyme	P14324	FDPS	FPPS_HUMAN	4.53	NA	Ki	Inhibition of human recombinant FPPS expressed in Escherichia coli BL21 after 10 mins	CHEMBL	=	NA		https://www.ebi.ac.uk/chembl/compound/inspect/CHEMBL450079			Tclin	Homo sapiens	3.13284770131353	-10.6209087432252	2.95167629377021e-23
15725	panobinostat	4682	Histone deacetylase 1	Enzyme	Q13547	HDAC1	HDAC1_HUMAN	9	NA	Ki	Inhibition of human HDAC1	CHEMBL	=	1	DRUG LABEL	https://www.ebi.ac.uk/chembl/compound/inspect/CHEMBL483254	http://www.accessdata.fda.gov/drugsatfda_docs/label/2015/205353s000lbl.pdf	INHIBITOR	Tclin	Homo sapiens	1.43792669096217	-2.61898889300118	1
15753	sodium aurothiomalate	4706	Thioredoxin reductase 1, cytoplasmic	Enzyme	Q16881	TXNRD1	TRXR1_HUMAN	NA	NA			WOMBAT-PK		NA					Tclin	Homo sapiens	3.7597630869093	1.7656482182141	1
15768	tofacitinib	4713	Serine/threonine-protein kinase N2	Kinase	Q16513	PKN2	PKN2_HUMAN	5.92	NA	Kd	Binding constant for PKN2 kinase domain	CHEMBL	=	NA		https://www.ebi.ac.uk/chembl/compound/inspect/CHEMBL221959			Tchem	Homo sapiens	2.00396995544333	-4.60680829614397	0.00316077107981574
15772	tofacitinib	4713	MAP kinase-interacting serine/threonine-protein kinase 2	Kinase	Q9HBH9	MKNK2	MKNK2_HUMAN	5.8	NA	Kd	Binding constant for MKNK2 kinase domain	CHEMBL	=	NA		https://www.ebi.ac.uk/chembl/compound/inspect/CHEMBL221959			Tchem	Homo sapiens	1.57534893050072	-0.607235739085053	1
15790	tofacitinib	4713	Calcium/calmodulin-dependent protein kinase type II subunit delta	Kinase	Q13557	CAMK2D	KCC2D_HUMAN	5.57	NA	Kd	Binding constant for CAMK2D kinase domain	CHEMBL	=	NA		https://www.ebi.ac.uk/chembl/compound/inspect/CHEMBL221959			Tchem	Homo sapiens	2.34728421546537	1.6922612509572	1
15804	ponatinib	4716	Tyrosine-protein kinase CSK	Kinase	P41240	CSK	CSK_HUMAN	8.26760578155518	NA	IC50		WOMBAT-PK	=	NA				INHIBITOR	Tchem	Homo sapiens	1.49358807041493	-5.30455403842359	9.83783886571077e-05
15824	lomitapide	4721	Microsomal triglyceride transfer protein large subunit	Cytosolic other	P55157	MTTP	MTP_HUMAN	8.09691	NA	IC50		WOMBAT-PK	=	1	CHEMBL		https://www.ebi.ac.uk/chembl/compound/inspect/CHEMBL354541	INHIBITOR	Tclin	Homo sapiens	2.34920793075	5.96619252154697	2.29496768871319e-06
15855	thiomersal	4733	Carbonic anhydrase 3	Enzyme	P07451	CA3	CAH3_HUMAN	5.2	NA	Ki	Inhibition of human recombinant carbonic anhydrase 3 preincubated for 15 mins to 72 hrs measured after 15 mins by stopped flow CO2 hydration method	CHEMBL	=	NA		https://www.ebi.ac.uk/chembl/compound/inspect/CHEMBL508338			Tclin	Homo sapiens	3.24667828490667	0.74422245819664	1
15886	ridaforolimus	4778	Serine/threonine-protein kinase mTOR	Kinase	P42345	MTOR	MTOR_HUMAN	9.69896984100342	NA	IC50	Measured as dose-dependent inhibition of phosphorylation of ribosomal protein S6, a signaling protein downstream of mTOR	SCIENTIFIC LITERATURE	=	1	SCIENTIFIC LITERATURE	http://www.ncbi.nlm.nih.gov/pubmed/21482695	http://www.ncbi.nlm.nih.gov/pubmed/21482695	INHIBITOR	Tclin	Homo sapiens	1.273198271767	-5.60371513526755	1.91552347187974e-05
15908	trametinib	4802	Dual specificity mitogen-activated protein kinase kinase 2	Kinase	P36507	MAP2K2	MP2K2_HUMAN	9.036212	NA	IC50		WOMBAT-PK	=	1	CHEMBL		https://www.ebi.ac.uk/chembl/compound/inspect/CHEMBL2103875	INHIBITOR	Tclin	Homo sapiens	1.23008880691497	-3.64076000270474	0.17478954481987
15999	apremilast	4829	cAMP-specific 3',5'-cyclic phosphodiesterase 4A	Enzyme	P27815	PDE4A	PDE4A_HUMAN	7.85	NA	IC50	Potency against recombinant human PDE4A1A isoform in a TR-FRET assay.	IUPHAR	=	NA		http://www.guidetopharmacology.org/GRAC/LigandDisplayForward?ligandId=7372		INHIBITOR	Tclin	Homo sapiens	1.4553771030224	-4.14512969730869	0.0241131212906171
16061	ceritinib	4866	MAP kinase-interacting serine/threonine-protein kinase 2	Kinase	Q9HBH9	MKNK2	MKNK2_HUMAN	5.65	NA	IC50	Inhibition of MKNK2 (unknown origin) after 60 mins	CHEMBL	=	NA		https://www.ebi.ac.uk/chembl/compound/inspect/CHEMBL2403108			Tchem	Homo sapiens	1.57534893050072	-0.607235739085053	1
16064	ceritinib	4866	Cyclin-dependent kinase 2	Kinase	P24941	CDK2	CDK2_HUMAN	5.4	NA	IC50	Inhibition of CDK2 (unknown origin) after 60 mins	CHEMBL	=	NA		https://www.ebi.ac.uk/chembl/compound/inspect/CHEMBL2403108			Tchem	Homo sapiens	1.00222072932283	-10.777963526842	5.4332961609337e-24
16087	belinostat	4876	Histone deacetylase 1	Enzyme	Q13547	HDAC1	HDAC1_HUMAN	9.07	NA	Ki	Inhibition of human HDAC1	CHEMBL	=	1	CHEMBL	https://www.ebi.ac.uk/chembl/compound/inspect/CHEMBL408513	https://www.ebi.ac.uk/chembl/compound/inspect/CHEMBL408513	INHIBITOR	Tclin	Homo sapiens	1.43792669096217	-2.61898889300118	1
16100	idelalisib	4878	DNA-dependent protein kinase catalytic subunit	Kinase	P78527	PRKDC	PRKDC_HUMAN	5.17000007629395	NA	IC50		CHEMBL	=	NA		https://www.ebi.ac.uk/chembl/compound/inspect/CHEMBL2216870			Tchem	Homo sapiens	8.00360270189683	2.33177014483127	1
16227	nintedanib	4903	Serine/threonine-protein kinase N2	Kinase	Q16513	PKN2	PKN2_HUMAN	5.85	NA	Kd	Binding constant for PKN2 kinase domain	CHEMBL	=	NA		https://www.ebi.ac.uk/chembl/compound/inspect/CHEMBL502835			Tchem	Homo sapiens	2.00396995544333	-4.60680829614397	0.00316077107981574
16234	nintedanib	4903	Ribosomal protein S6 kinase alpha-3	Kinase	P51812	RPS6KA3	KS6A3_HUMAN	7.19	NA	Kd	Binding constant for RSK2(Kin.Dom.1-N-terminal) kinase domain	CHEMBL	=	NA		https://www.ebi.ac.uk/chembl/compound/inspect/CHEMBL502835			Tchem	Homo sapiens	1.66332493065113	-2.18626382832206	1
16274	nintedanib	4903	Casein kinase II subunit alpha	Kinase	P68400	CSNK2A1	CSK21_HUMAN	5.12	NA	Kd	Binding constant for CSNK2A1 kinase domain	CHEMBL	=	NA		https://www.ebi.ac.uk/chembl/compound/inspect/CHEMBL502835			Tchem	Homo sapiens	3.2071396802779	-2.21181818135812	1
16284	nintedanib	4903	Cyclin-dependent kinase 2	Kinase	P24941	CDK2	CDK2_HUMAN	5.85	NA	Kd	Binding constant for CDK2 kinase domain	CHEMBL	=	NA		https://www.ebi.ac.uk/chembl/compound/inspect/CHEMBL502835			Tchem	Homo sapiens	1.00222072932283	-10.777963526842	5.4332961609337e-24
16297	nintedanib	4903	Serine/threonine-protein kinase PRP4 homolog	Kinase	Q13523	PRPF4B	PRP4B_HUMAN	8.08	NA	Kd	Binding constant for PRP4 kinase domain	CHEMBL	=	NA		https://www.ebi.ac.uk/chembl/compound/inspect/CHEMBL502835			Tchem	Homo sapiens	2.39000558970577	-11.3280315194827	1.19630312536941e-26
16324	nintedanib	4903	Cyclin-dependent kinase 18	Kinase	Q07002	CDK18	CDK18_HUMAN	6.29	NA	Kd	Binding constant for PCTK3 kinase domain	CHEMBL	=	NA		https://www.ebi.ac.uk/chembl/compound/inspect/CHEMBL502835			Tbio	Homo sapiens	1.03768500625987	1.24991380150541	1
16341	nintedanib	4903	Dual specificity mitogen-activated protein kinase kinase 2	Kinase	P36507	MAP2K2	MP2K2_HUMAN	7.38	NA	Kd	Binding constant for MEK2 kinase domain	CHEMBL	=	NA		https://www.ebi.ac.uk/chembl/compound/inspect/CHEMBL502835			Tclin	Homo sapiens	1.23008880691497	-3.64076000270474	0.17478954481987
16358	nintedanib	4903	Glycogen synthase kinase-3 beta	Kinase	P49841	GSK3B	GSK3B_HUMAN	7.08	NA	Kd	Binding constant for GSK3B kinase domain	CHEMBL	=	NA		https://www.ebi.ac.uk/chembl/compound/inspect/CHEMBL502835			Tclin	Homo sapiens	2.98894478341027	-10.2481361840669	1.47913773551351e-21
16372	olaparib	4907	Poly [ADP-ribose] polymerase 1	Enzyme	P09874	PARP1	PARP1_HUMAN	8.30103015899658	NA	IC50		SCIENTIFIC LITERATURE	=	1	SCIENTIFIC LITERATURE	http://www.ncbi.nlm.nih.gov/pubmed/18800822	http://www.ncbi.nlm.nih.gov/pubmed/18800822	INHIBITOR	Tclin	Homo sapiens	4.8245756003844	-5.01456132096112	0.000444372446131912
16424	palbociclib	4941	Cyclin-dependent kinase 6	Kinase	Q00534	CDK6	CDK6_HUMAN	7.82390880584717	NA	IC50	Cdk6/cyclin D2	SCIENTIFIC LITERATURE	=	1	DRUG LABEL	http://www.ncbi.nlm.nih.gov/pubmed/15542782	http://www.accessdata.fda.gov/drugsatfda_docs/label/2015/207103s000lbl.pdf	INHIBITOR	Tclin	Homo sapiens	4.2576183911344	-12.1237048560159	1.00774433376861e-30
16482	chidamide	4973	Histone deacetylase 1	Enzyme	Q13547	HDAC1	HDAC1_HUMAN	7.02227640151978	NA	IC50	HDAC enzyme inhibition assay using BSA substrate	SCIENTIFIC LITERATURE	=	1	SCIENTIFIC LITERATURE	http://www.ncbi.nlm.nih.gov/pubmed/22080169	http://www.ncbi.nlm.nih.gov/pubmed/22080169	INHIBITOR	Tclin	Homo sapiens	1.43792669096217	-2.61898889300118	1
16601	tannic acid	5039	Mitogen-activated protein kinase 1	Kinase	P28482	MAPK1	MK01_HUMAN	6.73000001907349	NA	IC50	DRUGMATRIX: Protein Serine/Threonine Kinase, ERK2 enzyme inhibition (substrate: Myelin Basic Protein)	CHEMBL	=	NA		https://www.ebi.ac.uk/chembl/compound/inspect/CHEMBL506247			Tchem	Homo sapiens	5.4119881473148	-7.22311206365	5.36057184904457e-10
16619	cobimetinib	5046	Dual specificity mitogen-activated protein kinase kinase 2	Kinase	P36507	MAP2K2	MP2K2_HUMAN	6.7	NA	IC50		IUPHAR	=	NA		http://www.guidetopharmacology.org/GRAC/LigandDisplayForward?ligandId=7626		ALLOSTERIC MODULATOR	Tclin	Homo sapiens	1.23008880691497	-3.64076000270474	0.17478954481987
16655	ixazomib	5067	Proteasome subunit beta type-5	Enzyme	P28074	PSMB5	PSB5_HUMAN	8.46852111816406	NA	IC50		SCIENTIFIC LITERATURE	=	1	DRUG LABEL	http://www.ncbi.nlm.nih.gov/pubmed/20160034	http://www.accessdata.fda.gov/drugsatfda_docs/label/2015/208462lbl.pdf	INHIBITOR	Tclin	Homo sapiens	5.67107160159857	0.331682143586331	1
16656	ixazomib	5067	Proteasome subunit beta type-2	Enzyme	P49721	PSMB2	PSB2_HUMAN	5.45593214035034	NA	IC50		SCIENTIFIC LITERATURE	=	NA		http://www.ncbi.nlm.nih.gov/pubmed/20160034		INHIBITOR	Tclin	Homo sapiens	1.48309125658846	-5.17053450823776	0.000198411557719372
16657	ixazomib	5067	Proteasome subunit beta type-1	Enzyme	P20618	PSMB1	PSB1_HUMAN	7.50863838195801	NA	IC50		SCIENTIFIC LITERATURE	=	NA		http://www.ncbi.nlm.nih.gov/pubmed/20160034		INHIBITOR	Tclin	Homo sapiens	3.66981582014973	-3.12278487706633	0.989439991404272
16693	migalastat	5110	Glycogen debranching enzyme	Enzyme	P35573	AGL	GDE_HUMAN	5	NA	IC50		CHEMBL	=	NA		https://www.ebi.ac.uk/chembl/compound/inspect/CHEMBL110458			Tbio	Homo sapiens	2.0659818731197	0.330635433251702	1
16749	eteplirsen	5182	exon 51 of dystrophin pre-mRNA	RNA	P11532	DMD	DMD_HUMAN	NA	NA		Mechanism of Action	UNKNOWN		1	DRUG LABEL		https://www.accessdata.fda.gov/drugsatfda_docs/label/2016/206488lbl.pdf	BINDING AGENT	Tclin	Homo sapiens	1.45857649417293	5.30066739420807	0.000100380704912602
16761	rucaparib	5203	Poly [ADP-ribose] polymerase 1	Enzyme	P09874	PARP1	PARP1_HUMAN	8.5	NA	IC50		SCIENTIFIC LITERATURE	=	1	DRUG LABEL	http://dx.doi.org/10.1021/acs.jmedchem.6b00990	http://www.accessdata.fda.gov/drugsatfda_docs/label/2016/209115s000lbl.pdf	INHIBITOR	Tclin	Homo sapiens	4.8245756003844	-5.01456132096112	0.000444372446131912
16779	apatinib	5211	Tyrosine-protein kinase CSK	Kinase	P41240	CSK	CSK_HUMAN	6.28	NA	IC50	Assay used apatinib mesylate (YN968D1)	IUPHAR	=	NA		http://www.guidetopharmacology.org/GRAC/LigandDisplayForward?ligandId=7648		INHIBITOR	Tchem	Homo sapiens	1.49358807041493	-5.30455403842359	9.83783886571077e-05
16790	ribociclib	5218	Cyclin-dependent kinase 6	Kinase	Q00534	CDK6	CDK6_HUMAN	7.408935546875	NA	IC50		SCIENTIFIC LITERATURE	=	1	DRUG LABEL	http://www.ncbi.nlm.nih.gov/pubmed/25941111	http://www.accessdata.fda.gov/drugsatfda_docs/label/2017/209092s000lbl.pdf	INHIBITOR	Tclin	Homo sapiens	4.2576183911344	-12.1237048560159	1.00774433376861e-30
16793	niraparib	5222	Poly [ADP-ribose] polymerase 1	Enzyme	P09874	PARP1	PARP1_HUMAN	8.42	NA	IC50		IUPHAR	=	1	DRUG LABEL	http://www.guidetopharmacology.org/GRAC/LigandDisplayForward?ligandId=8275	https://www.accessdata.fda.gov/drugsatfda_docs/label/2017/208447lbl.pdf	INHIBITOR	Tclin	Homo sapiens	4.8245756003844	-5.01456132096112	0.000444372446131912
16804	forodesine	5229	Purine nucleoside phosphorylase	Enzyme	P00491	PNP	PNPH_HUMAN	10.1426677703857	NA	Ki		SCIENTIFIC LITERATURE	=	1	SCIENTIFIC LITERATURE	http://www.ncbi.nlm.nih.gov/pubmed/9628722	http://www.ncbi.nlm.nih.gov/pubmed/17897085	INHIBITOR	Tclin	Homo sapiens	2.34644524631383	2.07561817326557	1
16821	midostaurin	5231	cAMP-dependent protein kinase catalytic subunit beta	Kinase	P22694	PRKACB	KAPCB_HUMAN	6.62	NA	Kd	Binding constant for full-length PKAC-beta	CHEMBL	=	NA		https://www.ebi.ac.uk/chembl/compound/inspect/CHEMBL608533			Tchem	Homo sapiens	1.77888036721717	-3.48057892137419	0.305702483135887
16825	midostaurin	5231	Tyrosine-protein kinase CSK	Kinase	P41240	CSK	CSK_HUMAN	5.06	NA	Kd	Binding constant for full-length CSK	CHEMBL	=	NA		https://www.ebi.ac.uk/chembl/compound/inspect/CHEMBL608533			Tchem	Homo sapiens	1.49358807041493	-5.30455403842359	9.83783886571077e-05
16834	midostaurin	5231	Casein kinase II subunit alpha	Kinase	P68400	CSNK2A1	CSK21_HUMAN	6.6	NA	Kd	Binding constant for full-length CSNK2A1	CHEMBL	=	NA		https://www.ebi.ac.uk/chembl/compound/inspect/CHEMBL608533			Tchem	Homo sapiens	3.2071396802779	-2.21181818135812	1
16839	midostaurin	5231	Glycogen synthase kinase-3 beta	Kinase	P49841	GSK3B	GSK3B_HUMAN	5.75	NA	Kd	Binding constant for full-length GSK3B	CHEMBL	=	NA		https://www.ebi.ac.uk/chembl/compound/inspect/CHEMBL608533			Tclin	Homo sapiens	2.98894478341027	-10.2481361840669	1.47913773551351e-21
16908	midostaurin	5231	Calcium/calmodulin-dependent protein kinase type II subunit delta	Kinase	Q13557	CAMK2D	KCC2D_HUMAN	7.44	NA	Kd	Binding constant for CAMK2D kinase domain	CHEMBL	=	NA		https://www.ebi.ac.uk/chembl/compound/inspect/CHEMBL608533			Tchem	Homo sapiens	2.34728421546537	1.6922612509572	1
16913	midostaurin	5231	MAP kinase-interacting serine/threonine-protein kinase 2	Kinase	Q9HBH9	MKNK2	MKNK2_HUMAN	6.02	NA	Kd	Binding constant for MKNK2 kinase domain	CHEMBL	=	NA		https://www.ebi.ac.uk/chembl/compound/inspect/CHEMBL608533			Tchem	Homo sapiens	1.57534893050072	-0.607235739085053	1
16938	midostaurin	5231	Serine/threonine-protein kinase N2	Kinase	Q16513	PKN2	PKN2_HUMAN	7.82	NA	Kd	Binding constant for PKN2 kinase domain	CHEMBL	=	NA		https://www.ebi.ac.uk/chembl/compound/inspect/CHEMBL608533			Tchem	Homo sapiens	2.00396995544333	-4.60680829614397	0.00316077107981574
16960	midostaurin	5231	Ribosomal protein S6 kinase alpha-3	Kinase	P51812	RPS6KA3	KS6A3_HUMAN	6.13	NA	Kd	Binding constant for RPS6KA3(Kin.Dom.1 - N-terminal) kinase domain	CHEMBL	=	NA		https://www.ebi.ac.uk/chembl/compound/inspect/CHEMBL608533			Tchem	Homo sapiens	1.66332493065113	-2.18626382832206	1
16973	midostaurin	5231	Hormonally up-regulated neu tumor-associated kinase	Kinase	P57058	HUNK	HUNK_HUMAN	6.62	NA	Kd	Binding affinity to HUNK	CHEMBL	=	NA		https://www.ebi.ac.uk/chembl/compound/inspect/CHEMBL608533			Tbio	Homo sapiens	1.35958383886	7.04502592269617	1.9321491596385e-09
17000	midostaurin	5231	Serine/threonine-protein kinase PRP4 homolog	Kinase	Q13523	PRPF4B	PRP4B_HUMAN	7.26	NA	Kd	Binding constant for PRP4 kinase domain	CHEMBL	=	NA		https://www.ebi.ac.uk/chembl/compound/inspect/CHEMBL608533			Tchem	Homo sapiens	2.39000558970577	-11.3280315194827	1.19630312536941e-26
17082	neratinib	5252	Dual specificity mitogen-activated protein kinase kinase 2	Kinase	P36507	MAP2K2	MP2K2_HUMAN	7.59	NA	Kd	Binding constant for MEK2 kinase domain	CHEMBL	=	NA		https://www.ebi.ac.uk/chembl/compound/inspect/CHEMBL180022			Tclin	Homo sapiens	1.23008880691497	-3.64076000270474	0.17478954481987
17140	neratinib	5252	Tyrosine-protein kinase CSK	Kinase	P41240	CSK	CSK_HUMAN	6.26	NA	Kd	Binding constant for CSK kinase domain	CHEMBL	=	NA		https://www.ebi.ac.uk/chembl/compound/inspect/CHEMBL180022			Tchem	Homo sapiens	1.49358807041493	-5.30455403842359	9.83783886571077e-05
17160	abemaciclib	5259	Cyclin-dependent kinase 6	Kinase	Q00534	CDK6	CDK6_HUMAN	8.619788758	NA	Ki		SCIENTIFIC LITERATURE	=	1	DRUG LABEL	http://www.ncbi.nlm.nih.gov/pubmed/24919854	https://www.accessdata.fda.gov/drugsatfda_docs/label/2017/208716Orig1s000lbl.pdf	INHIBITOR	Tclin	Homo sapiens	4.2576183911344	-12.1237048560159	1.00774433376861e-30
17203	binimetinib	5290	Dual specificity mitogen-activated protein kinase kinase 2	Kinase	P36507	MAP2K2	MP2K2_HUMAN	7.9	NA	IC50		IUPHAR	=	1	DRUG LABEL	http://www.guidetopharmacology.org/GRAC/LigandDisplayForward?ligandId=7921	https://www.accessdata.fda.gov/drugsatfda_docs/label/2018/210498lbl.pdf	INHIBITOR	Tclin	Homo sapiens	1.23008880691497	-3.64076000270474	0.17478954481987
17205	ivosidenib	5292	Isocitrate dehydrogenase [NADP] cytoplasmic	Enzyme	O75874	IDH1	IDHC_HUMAN	7.1487416513	NA	IC50	The enzyme and compound were preincubated for 1h	SCIENTIFIC LITERATURE	=	1	DRUG LABEL	http://www.ncbi.nlm.nih.gov/pubmed/29670690	https://www.accessdata.fda.gov/drugsatfda_docs/label/2018/211192s000lbl.pdf	INHIBITOR	Tclin	Homo sapiens	5.26817605681353	4.21209623889578	0.0182927457636902
17216	talazoparib tosylate	5300	Poly [ADP-ribose] polymerase 1	Enzyme	P09874	PARP1	PARP1_HUMAN	8.920818754	NA	Ki		SCIENTIFIC LITERATURE	=	1	DRUG LABEL	http://www.ncbi.nlm.nih.gov/pubmed/26652717	https://www.accessdata.fda.gov/drugsatfda_docs/label/2018/211651s000lbl.pdf	INHIBITOR	Tclin	Homo sapiens	4.8245756003844	-5.01456132096112	0.000444372446131912
17278	selinexor	5330	Exportin-1	Nuclear other	O14980	XPO1	XPO1_HUMAN	7.7	NA	IC50	Mechanism of Action	SCIENTIFIC LITERATURE	=	1	DRUG LABEL	https://clinicaltrials.gov/ProvidedDocs/61/NCT02215161/Prot_SAP_000.pdf	https://www.accessdata.fda.gov/drugsatfda_docs/label/2019/212306s000lbl.pdf	INHIBITOR	Tclin	Homo sapiens	3.51924704552237	-8.6665048483866	5.13762682224391e-15
17335	givosiran	5354	aminolevulinate synthase1 (ALAS1) mRNA	RNA	P13196	ALAS1	HEM1_HUMAN	NA	NA		Mechanism of Action	UNKNOWN		1	DRUG LABEL		https://www.accessdata.fda.gov/drugsatfda_docs/label/2019/0212194s000lbl.pdf	ANTISENSE INHIBITOR	Tclin	Homo sapiens	1.0356383990165	-1.43800168296263	1
17337	golodirsen	5357	exon 53 of dystrophin pre-mRNA	RNA	P11532	DMD	DMD_HUMAN	NA	NA		Mechanism of Action	UNKNOWN		1	DRUG LABEL		https://www.accessdata.fda.gov/drugsatfda_docs/label/2019/211970s000lbl.pdf	ANTISENSE INHIBITOR	Tclin	Homo sapiens	1.45857649417293	5.30066739420807	0.000100380704912602
17352	trastuzumab deruxtecan	5367	DNA topoisomerase 1	Enzyme	P11387	TOP1	TOP1_HUMAN	7.51	NA	IC50	cell-free DNA topoisomerase I inhibitory activity of DXd component	SCIENTIFIC LITERATURE	=	1	DRUG LABEL	http://www.ncbi.nlm.nih.gov/pubmed/27026201	https://www.accessdata.fda.gov/drugsatfda_docs/label/2019/761139s000lbl.pdf	INHIBITOR	Tclin	Homo sapiens	2.0852753765119	3.98132892598068	0.0474234770552424
17366	mefuparib	5378	Poly [ADP-ribose] polymerase 1	Enzyme	P09874	PARP1	PARP1_HUMAN	8.49	NA	IC50	biotinylated [NAD+]-based luminescence assays	SCIENTIFIC LITERATURE	=	NA		http://www.ncbi.nlm.nih.gov/pubmed/27926532		INHIBITOR	Tclin	Homo sapiens	4.8245756003844	-5.01456132096112	0.000444372446131912
17374	bempedoic acid	5382	ATP-citrate synthase	Enzyme	P53396	ACLY	ACLY_HUMAN	5.69	NA	Ki	Inhibition of ACL by ETC-1002-CoA	SCIENTIFIC LITERATURE	=	1	DRUG LABEL	http://www.ncbi.nlm.nih.gov/pubmed/27892461	https://www.accessdata.fda.gov/drugsatfda_docs/label/2020/211616s000lbl.pdf	INHIBITOR	Tclin	Homo sapiens	4.57073911764147	-4.81414963821915	0.00119592860273969
17384	selumetinib	5388	Dual specificity mitogen-activated protein kinase kinase 2	Kinase	P36507	MAP2K2	MP2K2_HUMAN	7.85	NA	IC50		SCIENTIFIC LITERATURE	=	1	DRUG LABEL	http://www.ncbi.nlm.nih.gov/pubmed/17332304	https://www.accessdata.fda.gov/drugsatfda_docs/label/2020/213756s000lbl.pdf	INHIBITOR	Tclin	Homo sapiens	1.23008880691497	-3.64076000270474	0.17478954481987
